# Supplementary material for: Emergence of Extreme Paw Accelerations During Cat Paw Shaking: Interactions of Spinal Central Pattern Generator, Hindlimb Mechanics and Muscle Length-Depended Feedback
Source: Front Integr Neurosci. 2022 Mar 30;16:810139. doi: 10.3389/fnint.2022.810139 (PMC9007247; doi:10.3389/fnint.2022.810139)
Supplement: Supplementary file 1 [file Data_Sheet_1.ZIP]

Archive with 24 entries (24 files):
- AnimatLab model/AnkleMus.atvf
- AnimatLab model/CPG.atvf
- AnimatLab model/DataTool_2.atvf
- AnimatLab model/DataTool_3.atvf
- AnimatLab model/DataTool_6.atvf
- AnimatLab model/Hind limb.abef
- AnimatLab model/Hind limb.abpe
- AnimatLab model/Hind limb.absys
- AnimatLab model/Hind limb.arnn
- AnimatLab model/Hind limb.astl
- AnimatLab model/Joint angular Velocities.atvf
- AnimatLab model/Joint Moments.atvf
- AnimatLab model/JointsPosition.atvf
- AnimatLab model/KneeMus.atvf
- AnimatLab model/MTPMus.atvf
- AnimatLab model/Muscles.atvf
- AnimatLab model/neuron6_EDL_FDL_SO_TA_GA_VA_SAM_PFP_RF_BFA_IP_Standalone.asim
- AnimatLab model/Neurons.atvf
- AnimatLab model/SegmentsAcceleration.atvf
- AnimatLab model/SegmentsAngularVelocities.atvf
- AnimatLab model/SegmentsPosition.atvf
- AnimatLab model/SegmentsRotation.atvf
- AnimatLab model/sfn2008_spring2021_24.aproj
- AnimatLab model/sfn2008_spring2021_24.asim
