# Supplementary material for: Emergence of Extreme Paw Accelerations During Cat Paw Shaking: Interactions of Spinal Central Pattern Generator, Hindlimb Mechanics and Muscle Length-Depended Feedback
Source: Front Integr Neurosci. 2022 Mar 30;16:810139. doi: 10.3389/fnint.2022.810139 (PMC9007247; doi:10.3389/fnint.2022.810139)
Supplement: Supplementary file 1 [file Data_Sheet_1.ZIP › AnimatLab model/DataTool_3.atvf]

<Editor>
<AssemblyFile>animattools.dll</AssemblyFile>
<ClassName>AnimatTools.Forms.Tools.Viewer</ClassName>
<NormalLocation x="312" y="312"/>
<NormalSize Width="600" Height="400"/>
<WindowState>Normal</WindowState>
<ToolHolder>9ca92939-1cf7-4945-a786-9c3c297de4a2</ToolHolder>
<Form>
<Title>DataTool_3</Title>
<AssemblyFile>licensedanimattools.dll</AssemblyFile>
<ClassName>LicensedAnimatTools.Forms.Charts.LineChart</ClassName>
<ID>14bef19f-0116-4985-8f9b-b33c60260abe</ID>
<AutoCollectInterval>True</AutoCollectInterval>
<CollectDataInterval Value="5" Scale="milli" Actual="0.005"/>
<CollectTimeWindow Value="3" Scale="None" Actual="3"/>
<UpdateDataInterval Value="200" Scale="milli" Actual="0.2"/>
<SetStartEndTime>True</SetStartEndTime>
<CollectStartTime Value="0" Scale="None" Actual="0"/>
<CollectEndTime Value="10" Scale="None" Actual="10"/>
<AxisList>
<Axis>
<AssemblyFile>licensedanimattools.dll</AssemblyFile>
<ClassName>LicensedAnimatTools.DataObjects.Charting.Pro2DAxis</ClassName>
<Name>Y Axis 1</Name>
<WorkingAxis>0</WorkingAxis>
<DataColumns/>
</Axis>
</AxisList>
<SaveDataWhenClosed>False</SaveDataWhenClosed>
<UpdateChartAtEnd>True</UpdateChartAtEnd>
<PointsToKeep>15000</PointsToKeep>
<YAxisOffset>0</YAxisOffset>
<GraphConfig ByteCount="8971">B08C6DEA0E95D211A04400A0CC2320F5B00F0000000000000000000000000000010000000100000000000000000000000000000001000000010000000100000001000000000000000100000001000000030000000300000001000000010000000100000000000000200300006C0200000500000005000000110300005D020000340200006D0100000100000010270000010000000000000010270000000000010000000753756273657420A0000080000000008000800000008000800080800000008080008080800000FF0000FF000000FF00FF00FFFF000000FFFF000000FF00C0C0C000FFFFFF00505050000080000000008000800000008000800080800000008080008080800000FF0000FF000000FF00FF00FFFF000000FFFF000000FF00C0C0C000FFFFFF00505050000080000000008000800000008000800080800000008080008080800000FF0000FF000000FF00FF00FFFF000000FFFF000000FF00C0C0C000FFFFFF00505050000080000000008000800000008000800080800000008080008080800000FF0000FF000000FF00FF00FFFF000000FFFF000000FF00C0C0C000FFFFFF00505050000080000000008000800000008000800080800000008080008080800000FF0000FF000000FF00FF00FFFF000000FFFF000000FF00C0C0C000FFFFFF00505050000080000000008000800000008000800080800000008080008080800000FF0000FF000000FF00FF00FFFF000000FFFF000000FF00C0C0C000FFFFFF00505050000080000000008000800000008000800080800000008080008080800000FF0000FF000000FF00FF00FFFF000000FFFF000000FF00C0C0C000FFFFFF00505050000080000000008000800000008000800080800000008080008080800000FF0000FF000000FF00FF00FFFF000000FFFF000000FF00C0C0C000FFFFFF00505050000080000000008000800000008000800080800000008080008080800000FF0000FF000000FF00FF00FFFF000000FFFF000000FF00C0C0C000FFFFFF00505050000080000000008000800000008000800080800000008080008080800000FF0000FF000000FF00FF00FFFF000000FFFF000000FF00C0C0C000FFFFFF0050505000A000FFFFFF00C0C0C0008080800055555500FFFFFF00C0C0C0008080800055555500FFFFFF00C0C0C0008080800055555500FFFFFF00C0C0C0008080800055555500FFFFFF00C0C0C0008080800055555500FFFFFF00C0C0C0008080800055555500FFFFFF00C0C0C0008080800055555500FFFFFF00C0C0C0008080800055555500FFFFFF00C0C0C0008080800055555500FFFFFF00C0C0C0008080800055555500FFFFFF00C0C0C0008080800055555500FFFFFF00C0C0C0008080800055555500FFFFFF00C0C0C0008080800055555500FFFFFF00C0C0C0008080800055555500FFFFFF00C0C0C0008080800055555500FFFFFF00C0C0C0008080800055555500FFFFFF00C0C0C0008080800055555500FFFFFF00C0C0C0008080800055555500FFFFFF00C0C0C0008080800055555500FFFFFF00C0C0C0008080800055555500FFFFFF00C0C0C0008080800055555500FFFFFF00C0C0C0008080800055555500FFFFFF00C0C0C0008080800055555500FFFFFF00C0C0C0008080800055555500FFFFFF00C0C0C0008080800055555500FFFFFF00C0C0C0008080800055555500FFFFFF00C0C0C0008080800055555500FFFFFF00C0C0C0008080800055555500FFFFFF00C0C0C0008080800055555500FFFFFF00C0C0C0008080800055555500FFFFFF00C0C0C0008080800055555500FFFFFF00C0C0C0008080800055555500FFFFFF00C0C0C0008080800055555500FFFFFF00C0C0C0008080800055555500FFFFFF00C0C0C0008080800055555500FFFFFF00C0C0C0008080800055555500FFFFFF00C0C0C0008080800055555500FFFFFF00C0C0C0008080800055555500FFFFFF00C0C0C0008080800055555500FFFFFF00C0C0C0008080800055555500000000000000000000000000085365676F652055490000000000000000000000000F54696D6573204E657720526F6D616E000000000000000000000000085365676F652055490000000000000000000000000F54696D6573204E657720526F6D616E000000000000000000000000085365676F6520554900000000000000000000000005417269616C000000000000000000000000085365676F6520554905417269616C0000000000000000FFFFFF0000000000FFFFFF00FFFFFF00000000008080800000000000FFFFFF0000000000FFFFFF00F0F0F000000000008080800000000000FFFFFF0000000000FFFFFF00FFFFFF00000000008080800000000000FFFFFF0000000000FFFFFF00FFFFFF00000000008080800000000000000000000000000000000000000000000000000000000000000000000000000000000000000000000100000000000000140000000000000000000000000000004B0000000000000000000000000000000000000000000000000000000000000000000000000000000000000000000000000000000000000000000000000000000000000000000000000000000000000002000000000000000000000014000000000000003433A33F0000803F01000000000000000100000000000000000000000000000000000000000000000000000000000000000000000000000010270000102700000000000000000000000000000000000000000000000000000000000001000000000000000859204178697320310000000000000000000000000000000000F866400000000001000000000000000000000000000000000000000000000000F866400F5269676874205920417869732023310000000001000000000000000000000000001440000000000000344000000000000000000000F03F000000000000F03F00000000000000000000000000000000000000000000594000000000000000000000000000005940000000000000000000000000000000000100000001000000000000000000000000000000000000000000000000000000010000000000000009592041786973202332000000000000000000000000000000000000594000000000010000000000000000000000000000000000000000000000000059400F526967687420592041786973202332000000000100000000000000000000000000F03F000000000000F03F00000000000000000000F03F000000000000F03F00000000000000000000000000000000000000000000594000000000000000000000000000005940000000000000000000000000000000000100000001000000000000000000000000000000000000000000000000000000010000000000000009592041786973202333000000000000000000000000000000000000594000000000010000000000000000000000000000000000000000000000000059400F526967687420592041786973202333000000000100000000000000000000000000F03F000000000000F03F00000000000000000000F03F000000000000F03F00000000000000000000000000000000000000000000594000000000000000000000000000005940000000000000000000000000000000000100000001000000000000000000000000000000000000000000000000000000010000000000000009592041786973202334000000000000000000000000000000000000594000000000010000000000000000000000000000000000000000000000000059400F526967687420592041786973202334000000000100000000000000000000000000F03F000000000000F03F00000000000000000000F03F000000000000F03F00000000000000000000000000000000000000000000594000000000000000000000000000005940000000000000000000000000000000000100000001000000000000000000000000000000000000000000000000000000010000000000000009592041786973202335000000000000000000000000000000000000594000000000010000000000000000000000000000000000000000000000000059400F526967687420592041786973202335000000000100000000000000000000000000F03F000000000000F03F00000000000000000000F03F000000000000F03F00000000000000000000000000000000000000000000594000000000000000000000000000005940000000000000000000000000000000000100000001000000000000000000000000000000000000000000000000000000010000000000000009592041786973202336000000000000000000000000000000000000594000000000010000000000000000000000000000000000000000000000000059400F526967687420592041786973202336000000000100000000000000000000000000F03F000000000000F03F00000000000000000000F03F000000000000F03F00000000000000000000000000000000000000000000594000000000000000000000000000005940000000000000000000000000000000000100000001000000000000000000000000000000000000000100000000000000065820417869730000000000000000000000000000000000000000055570706572054C6F7765720000000000000000000000000000000000000000044C6566740552696768740000000000000000000000000000000000000000010000000000000000000000000000000000000000000000030000000000000000000000000000000000244000000000000000000000000000000000000000000000000000000000000000000000000000000000000000000000000000000000000000000000000000000000000000000000000000000000000100000001000000000000000000000000000000010000000000803F0000000000000000000000000000000000000000010000000000000000000000010000000100000000000000000000000000E03F00000000000000400A0000001900000000000000F069F8C0010000000100000000000000010000000100000000000000000000001027000000000000000000000E0000000300000009000000050000000B00000001000000000000000200000004000000080000000A000000070000000600000003000000090000000E00000000000000010000000200000003000000040000000500000006000000000000000100000002000000030000000400000005000000060000000100000000000000000000000000000000000000000059400100000000000000010000000100000001000000010000000800000001000000010000000100000001000000A0BB0D0000000040B8179E4700000000F069F8C00000000000000000000000000000000000000000000000000000000000000000000000004B0000004B000000000000000000000010270000000000000000000001000000000000000000000000000000000000000000000000000000010000000000000000000000000000000000000000000000000024400A546F702058204178697300000000000000000000F03F000000000000F03F00000000000000000000F03F000000000000594000000000000000000000000000000000000000000000000001000000010000000000803F0000803F0000000000000000000000000000000003000000000000000100000000000000000000000100000005000100D50955036F0B6703710A8B00050000000000000000000000000000000000000000000000000000000000000001000000000000000C70656772617068732E686C70000000000000000000000000000064000000000000000000000000000000000000000000000000000000000000000000000000000000000000000100000001000000000000000000000000000000000000000000000000000000000059400000000000000000000000000000000000000000000000000000000000000000000000000000000000000000000000000000000000000000000000000000000000000000000000000000000000000000000000000000000000000000000000000000000000000000070000000000000000409CC500E0AD450000000001000000010000000100000001000000010000000100000001000000010000000100000001000000010000000100000001000000030000000000000000000000000000000000800000008000008000000080000000808000008080008000000080000000800080008000800080800000808000008080800080808000FFFFFF00FFFFFF000000FF000000FF0000FF000000FF000000FFFF0000FFFF00FF000000FF000000FF00FF00FF00FF00FFFF0000FFFF0000C0C0C000C0C0C00000000000030000000000000000000000010000000000000000000000000000000000000000000000000000000000000000000000000000000000000000000000000000000000000010000000000000000000000000000001000000000000000000000000000000FFFFFFFFFFFFFFFF000000000000000000000000000000000000E83F000000000000E83F000000000000E83F0000000000000000000000000000000000000000780000000000803F0000C84245787472612058204178697300E61F416CE71F413EE81F4110E91F41E1E91F41B3EA1F4185EB1F4157EC1F4128ED1F41FAED1F41CCEE1F419DEF1F416FF01F41000000000000000000F21F41B6F31F4188F41F4159F51F410500000000000000000000000000000001000000780000000000803F0000C842457874726120546F70205820417869730000000000000000000000000000000000000000000000000000000000000000000000000000000000000000000000000000000000000000000000000000000000000000000000000500000000000000000000000000000001000000780000000000803F0000C84245787472612058204178697300FF1F410000204100000000000000000000000000000000000000000000000000000000000000000000000000000000000000000000000000000000000000000000000000000000000000000500000000000000000000000000000001000000780000000000803F0000C842457874726120546F70205820417869730000000000000000000000000000000000000000000000000000000000000000000000000000000000000000000000000000000000000000000000000000000000000000000000000500000000000000000000000000000001000000780000000000803F0000C842457874726120582041786973000000000000000000000000000000000000000000000000000000000000000000000000000000000000000000000000000000000000000000000000000000000000000000000000000000000500000000000000000000000000000001000000780000000000803F0000C842457874726120546F70205820417869730000000000000000000000000000000000000000000000000000000000000000000000000000000000000000000000000000000000000000000000000000000000000000000000000500000000000000000000000000000001000000780000000000803F0000C842457874726120582041786973000000000000000000000000000000000000000000000000000000000000000000000000000000000000000000000000000000000000000000000000000000000000000000000000000000000500000000000000000000000000000001000000780000000000803F0000C842457874726120546F70205820417869730000000000000000000000000000000000000000000000000000000000000000000000000000000000000000000000000000000000000000000000000000000000000000000000000500000000000000000000000000000001000000780000000000803F0000C842457874726120582041786973000000000000000000000000000000000000000000000000000000000000000000000000000000000000000000000000000000000000000000000000000000000000000000000000000000000500000000000000000000000000000001000000780000000000803F0000C842457874726120546F7020582041786973000000000000000000000000000000000000000000000000000000000000000000000000000000000000000000000000000000000000000000000000000000000000000000000000050000000000000000000000000000000100000004000000010000000000000002000000000000000000000000000000000000000A00000005000000000000000200000000000000000000000000000000000000000000000000000000000000000000000000000000000000000000000000803F0000803F0000803F0000803F0000803F0000000000000000000000000000000000000000000000000000000000000000000000000000000000000000000000000000000000000000000000000000000000000000000000000000000000000000000000000000000000000000000000007C0000000000000000000000000000000000000000000000000000000000000000000000640000000000000000000000010000000100000000000000085365676F652055490000000000000000000000000000000000000000000000000000000000000000000000000000000000000000000000000000000000000000E8030000010000000000000000000000000000000000000000000000000000000000000000000000000000000000000000000000000064000000000000000000000000000000000000000000000000000000010000000000000000000000000000000000000000000000000000000000000000000000640000000000000000000000010000000100000000000000085365676F65205549000000000000000000000000000000000000000000000000000000000000000000000000000000000000000000000000000000000000000000000000640000000000000000000000010000000100000000000000085365676F65205549000000000000000000000000000000000000000000000000000000000000000000000000000000000000000000000000000000000000000000000000640000000000000000000000010000000100000000000000085365676F65205549000000000000000000000000000000000000000000000000000000000000000000000000000000000000000000000000000000000000000000000000640000000000000000000000010000000100000000000000085365676F65205549000000000000000000000000000000000000000000000000000000000000000000000000000000000000000000000000000000000000000000000000640000000000000000000000010000000100000000000000085365676F65205549000000000000000000000000000000000000000000000000000000000000000000000000000000000000000000000000000000000000000000000000640000000000000000000000010000000100000000000000085365676F65205549000000000000000000000000000000000000000000000000000000000000000000000000000000000000000000000000000000000000000000000000640000000000000000000000010000000100000000000000085365676F65205549000000000000000000000000000000000000000000000000000000000000000000000000000000000000000000000000000000000000000000000000640000000000000000000000010000000100000000000000085365676F65205549000000000000000000000000000000000000000000000000000000000000000000000000000000000000000000000000000000000000000000000000640000000000000000000000010000000100000000000000085365676F65205549000000000000000000000000000000000000000000000000000000000000000000000000000000000000000000000000000000000000000000000000640000000000000000000000010000000100000000000000085365676F65205549000000000000000000000000000000000000000000000000000000000000000000000000000000000000000000000000000000000000000000000000640000000000000000000000010000000100000000000000085365676F65205549000000000000000000000000000000000000000000000000000000000000000000000000000000000000000000000000000000000000000000000000640000000000000000000000010000000100000000000000085365676F65205549000000000000000000000000000000000000000000000000000000000000000000000000000000000000000000000000000000000000000000000000640000000000000000000000010000000100000000000000085365676F65205549000000000000000000000000000000000000000000000000000000000000000000000000000000000000000000000000000000000000000000000000640000000000000000000000010000000100000000000000085365676F65205549000000000000000000000000000000000000000000000000000000000000000000000000000000000000000000000000000000000000000000000000640000000000000000000000010000000100000000000000085365676F65205549000000000000000000000000000000000000000000000000000000000000000000000000000000000000000000000000000000000000000000000000640000000000000000000000010000000100000000000000085365676F65205549000000000000000000000000000000000000000000000000000000000000000000000000000000000000000000000000000000000000000000000000640000000000000000000000010000000100000000000000085365676F65205549000000000000000000000000000000000000000000000000000000000000000000000000000000000000000000000000000000000000000000000000640000000000000000000000010000000100000000000000085365676F65205549000000000000000000000000000000000000000000000000000000000000000000000000000000000000000000000000000000000000000000000000640000000000000000000000010000000100000000000000085365676F65205549000000000000000000000000000000000000000000000000000000000000003F000000000000003F00000000000000000000000000000000320000003200000001000000C80000000000000001000000010000000000000001000000010000000100000001000000010000000100000001000000010000000100000001000000010000000100000001000000000000000100000001000000010000000100000001000000000000000100000001000000010000000000000000000000000000000000000001000000000000000000000000000000000000000000000000000000000000000000000000000000000000000000000000000000000000000000000000000000000000000000000000000000000000000000000000000000000000000000000000000000000000000000000000000000000000000000000000000000000000000000000000000000000000000000000000000000000000000000000000000000000000000000000000000000000000000000000000000000FFFFFF000100000064000000000000000000000001000000000000000100000000000000000070206E2075206D204B204D2042205400E1E9000000000000D03F0000000000000000000000A09999A93F000000000000F03F000000000F0000003B0100000E010000130100006301000000000000B4000000AF000000E1000000B9000000090100002D0000005500000005000000870000005F0000002300000000000000000000000000000000000000000000000000000100000000000000000000000000000000005940000000000000000000000000000059400000000000000000000000000000594000000000000000000000000000005940000000000000803F010000000000000000000000000000000000000000000000000000000000000000000000000000000000000000000000000000000000000000000000000000000000000000000000000000000000000000000000000000000000000000000000000000000000000000000000000000000000000000000000000000000000000000000000000000000000000000000000000000000000803F88130000000000000000000000000000000000000000000000000000000000000000000000000000</GraphConfig>
</Form>
<ToolForms/>
<DockingConfig FormatVersion="5" InsideFill="False" InnerMinimum="20, 20">
  <Content Name="Hierarchy" Visible="True" Docked="True" AutoHidden="True" CaptionBar="True" CloseButton="True" DisplaySize="250, 150" DisplayLocation="150, 150" AutoHideSize="250, 150" FloatingSize="150, 150" FullTitle="Hierarchy">
    <DefaultRestore Type="Crownwood.Magic.Docking.RestoreContentState">
      <Content Name="Hierarchy" />
      <State Value="DockLeft" />
      <Child Type="null" />
    </DefaultRestore>
    <AutoHideRestore Type="Crownwood.Magic.Docking.RestoreAutoHideAffinity">
      <Content Name="Hierarchy" />
      <State Value="DockLeft" />
      <Next Count="0" />
      <Previous Count="0" />
      <NextAll Count="0" />
      <PreviousAll Count="0" />
      <Child Type="null" />
    </AutoHideRestore>
    <DockingRestore Type="Crownwood.Magic.Docking.RestoreContentDockingAffinity">
      <Content Name="Hierarchy" />
      <State Value="DockLeft" />
      <Position Size="250, 150" Location="150, 150" />
      <Best Count="1">
        <Item Name="Hierarchy" />
      </Best>
      <Next Count="0" />
      <Previous Count="0" />
      <NextAll Count="0" />
      <PreviousAll Count="0" />
      <Child Type="Crownwood.Magic.Docking.RestoreZoneAffinity">
        <Content Name="Hierarchy" />
        <Space Value="100" />
        <Best Count="1">
          <Item Name="Hierarchy" />
        </Best>
        <Next Count="0" />
        <Previous Count="0" />
        <Child Type="Crownwood.Magic.Docking.RestoreWindowContent">
          <Content Name="Hierarchy" />
          <Next Count="0" />
          <Previous Count="0" />
          <Selected Value="True" />
          <Child Type="null" />
        </Child>
      </Child>
    </DockingRestore>
    <FloatingRestore Type="Crownwood.Magic.Docking.RestoreContentState">
      <Content Name="Hierarchy" />
      <State Value="Floating" />
      <Child Type="null" />
    </FloatingRestore>
  </Content>
</DockingConfig>
</Editor>
