# Supplementary material for: Emergence of Extreme Paw Accelerations During Cat Paw Shaking: Interactions of Spinal Central Pattern Generator, Hindlimb Mechanics and Muscle Length-Depended Feedback
Source: Front Integr Neurosci. 2022 Mar 30;16:810139. doi: 10.3389/fnint.2022.810139 (PMC9007247; doi:10.3389/fnint.2022.810139)
Supplement: Supplementary file 1 [file Data_Sheet_1.ZIP › AnimatLab model/DataTool_6.atvf]

<Editor>
<AssemblyFile>animattools.dll</AssemblyFile>
<ClassName>AnimatTools.Forms.Tools.Viewer</ClassName>
<NormalLocation x="88" y="132"/>
<NormalSize Width="600" Height="400"/>
<WindowState>Normal</WindowState>
<ToolHolder>a951de5c-3c85-4fe6-bc53-47d553adf6af</ToolHolder>
<Form>
<Title>DataTool_6</Title>
<AssemblyFile>licensedanimattools.dll</AssemblyFile>
<ClassName>LicensedAnimatTools.Forms.Charts.LineChart</ClassName>
<ID>dcd17da7-74ae-4540-820e-6b84c0231183</ID>
<AutoCollectInterval>True</AutoCollectInterval>
<CollectDataInterval Value="5" Scale="milli" Actual="0.005"/>
<CollectTimeWindow Value="3" Scale="None" Actual="3"/>
<UpdateDataInterval Value="200" Scale="milli" Actual="0.2"/>
<SetStartEndTime>True</SetStartEndTime>
<CollectStartTime Value="0" Scale="None" Actual="0"/>
<CollectEndTime Value="10" Scale="None" Actual="10"/>
<AxisList>
<Axis>
<AssemblyFile>licensedanimattools.dll</AssemblyFile>
<ClassName>LicensedAnimatTools.DataObjects.Charting.Pro2DAxis</ClassName>
<Name>Y Axis 1</Name>
<WorkingAxis>0</WorkingAxis>
<DataColumns/>
</Axis>
</AxisList>
<SaveDataWhenClosed>False</SaveDataWhenClosed>
<UpdateChartAtEnd>True</UpdateChartAtEnd>
<PointsToKeep>15000</PointsToKeep>
<GraphConfig ByteCount="8923">B08C6DEA0E95D211A04400A0CC2320F5B00F0000000000000000000000000000010000000100000000000000000000000000000001000000010000000100000001000000000000000100000001000000030000000300000001000000010000000100000000000000200300006C0200000500000005000000110300005D02000034020000660100000100000010270000010000000000000010270000000000010000000753756273657420A0000080000000008000800000008000800080800000008080008080800000FF0000FF000000FF00FF00FFFF000000FFFF000000FF00C0C0C000FFFFFF00505050000080000000008000800000008000800080800000008080008080800000FF0000FF000000FF00FF00FFFF000000FFFF000000FF00C0C0C000FFFFFF00505050000080000000008000800000008000800080800000008080008080800000FF0000FF000000FF00FF00FFFF000000FFFF000000FF00C0C0C000FFFFFF00505050000080000000008000800000008000800080800000008080008080800000FF0000FF000000FF00FF00FFFF000000FFFF000000FF00C0C0C000FFFFFF00505050000080000000008000800000008000800080800000008080008080800000FF0000FF000000FF00FF00FFFF000000FFFF000000FF00C0C0C000FFFFFF00505050000080000000008000800000008000800080800000008080008080800000FF0000FF000000FF00FF00FFFF000000FFFF000000FF00C0C0C000FFFFFF00505050000080000000008000800000008000800080800000008080008080800000FF0000FF000000FF00FF00FFFF000000FFFF000000FF00C0C0C000FFFFFF00505050000080000000008000800000008000800080800000008080008080800000FF0000FF000000FF00FF00FFFF000000FFFF000000FF00C0C0C000FFFFFF00505050000080000000008000800000008000800080800000008080008080800000FF0000FF000000FF00FF00FFFF000000FFFF000000FF00C0C0C000FFFFFF00505050000080000000008000800000008000800080800000008080008080800000FF0000FF000000FF00FF00FFFF000000FFFF000000FF00C0C0C000FFFFFF0050505000A000FFFFFF00C0C0C0008080800055555500FFFFFF00C0C0C0008080800055555500FFFFFF00C0C0C0008080800055555500FFFFFF00C0C0C0008080800055555500FFFFFF00C0C0C0008080800055555500FFFFFF00C0C0C0008080800055555500FFFFFF00C0C0C0008080800055555500FFFFFF00C0C0C0008080800055555500FFFFFF00C0C0C0008080800055555500FFFFFF00C0C0C0008080800055555500FFFFFF00C0C0C0008080800055555500FFFFFF00C0C0C0008080800055555500FFFFFF00C0C0C0008080800055555500FFFFFF00C0C0C0008080800055555500FFFFFF00C0C0C0008080800055555500FFFFFF00C0C0C0008080800055555500FFFFFF00C0C0C0008080800055555500FFFFFF00C0C0C0008080800055555500FFFFFF00C0C0C0008080800055555500FFFFFF00C0C0C0008080800055555500FFFFFF00C0C0C0008080800055555500FFFFFF00C0C0C0008080800055555500FFFFFF00C0C0C0008080800055555500FFFFFF00C0C0C0008080800055555500FFFFFF00C0C0C0008080800055555500FFFFFF00C0C0C0008080800055555500FFFFFF00C0C0C0008080800055555500FFFFFF00C0C0C0008080800055555500FFFFFF00C0C0C0008080800055555500FFFFFF00C0C0C0008080800055555500FFFFFF00C0C0C0008080800055555500FFFFFF00C0C0C0008080800055555500FFFFFF00C0C0C0008080800055555500FFFFFF00C0C0C0008080800055555500FFFFFF00C0C0C0008080800055555500FFFFFF00C0C0C0008080800055555500FFFFFF00C0C0C0008080800055555500FFFFFF00C0C0C0008080800055555500FFFFFF00C0C0C0008080800055555500FFFFFF00C0C0C0008080800055555500000000000000000000000000065461686F6D610000000000000000000000000F54696D6573204E657720526F6D616E000000000000000000000000065461686F6D610000000000000000000000000F54696D6573204E657720526F6D616E000000000000000000000000065461686F6D6100000000000000000000000005417269616C000000000000000000000000065461686F6D6105417269616C0000000000000000FFFFFF0000000000FFFFFF00FFFFFF00000000008080800000000000FFFFFF0000000000FFFFFF00E0DFE300000000008080800000000000FFFFFF0000000000FFFFFF00FFFFFF00000000008080800000000000FFFFFF0000000000FFFFFF00FFFFFF00000000008080800000000000000000000000000000000000000000000000000000000000000000000000000000000000000000000100000000000000140000000000000000000000000000004B000000000000000000000000000000000000000000000000000000000000000000000000000000000000000000000000000000000000000000000000000000000000000000000000000000000000000200000000000000000000001400000000000000CDCCB03F0000803F01000000000000000100000000000000000000000000000000000000000000000000000000000000000000000000000010270000102700000000000000000000000000000000000000000000000000000000000001000000000000000859204178697320310000000000000000000000000000000000F866400000000001000000000000000000000000000000000000000000000000F866400F5269676874205920417869732023310000000001000000000000000000000000001440000000000000344000000000000000000000F03F000000000000F03F00000000000000000000000000000000000000000000594000000000000000000000000000005940000000000000000000000000000000000100000001000000000000000000000000000000000000000000000000000000010000000000000009592041786973202332000000000000000000000000000000000000594000000000010000000000000000000000000000000000000000000000000059400F526967687420592041786973202332000000000100000000000000000000000000F03F000000000000F03F00000000000000000000F03F000000000000F03F00000000000000000000000000000000000000000000594000000000000000000000000000005940000000000000000000000000000000000100000001000000000000000000000000000000000000000000000000000000010000000000000009592041786973202333000000000000000000000000000000000000594000000000010000000000000000000000000000000000000000000000000059400F526967687420592041786973202333000000000100000000000000000000000000F03F000000000000F03F00000000000000000000F03F000000000000F03F00000000000000000000000000000000000000000000594000000000000000000000000000005940000000000000000000000000000000000100000001000000000000000000000000000000000000000000000000000000010000000000000009592041786973202334000000000000000000000000000000000000594000000000010000000000000000000000000000000000000000000000000059400F526967687420592041786973202334000000000100000000000000000000000000F03F000000000000F03F00000000000000000000F03F000000000000F03F00000000000000000000000000000000000000000000594000000000000000000000000000005940000000000000000000000000000000000100000001000000000000000000000000000000000000000000000000000000010000000000000009592041786973202335000000000000000000000000000000000000594000000000010000000000000000000000000000000000000000000000000059400F526967687420592041786973202335000000000100000000000000000000000000F03F000000000000F03F00000000000000000000F03F000000000000F03F00000000000000000000000000000000000000000000594000000000000000000000000000005940000000000000000000000000000000000100000001000000000000000000000000000000000000000000000000000000010000000000000009592041786973202336000000000000000000000000000000000000594000000000010000000000000000000000000000000000000000000000000059400F526967687420592041786973202336000000000100000000000000000000000000F03F000000000000F03F00000000000000000000F03F000000000000F03F00000000000000000000000000000000000000000000594000000000000000000000000000005940000000000000000000000000000000000100000001000000000000000000000000000000000000000100000000000000065820417869730000000000000000000000000000000000000000055570706572054C6F7765720000000000000000000000000000000000000000044C6566740552696768740000000000000000000000000000000000000000010000000000000000000000000000000000000000000000030000000000000000000000000000000000244000000000000000000000000000000000000000000000000000000000000000000000000000000000000000000000000000000000000000000000000000000000000000000000000000000000000100000001000000000000000000000000000000010000000000803F0000000000000000000000000000000000000000010000000000000000000000010000000100000000000000000000000000E03F00000000000000400A0000001900000000000000F069F8C0010000000100000000000000010000000100000000000000000000001027000000000000000000000E0000000300000009000000050000000B00000001000000000000000200000004000000080000000A000000070000000600000003000000090000000E00000000000000010000000200000003000000040000000500000006000000000000000100000002000000030000000400000005000000060000000100000000000000000000000000000000000000000059400100000000000000010000000100000001000000010000000800000001000000010000000100000001000000A0BB0D0000000040B8179E4700000000F069F8C00000000000000000000000000000000000000000000000000000000000000000000000004B0000004B000000000000000000000010270000000000000000000001000000000000000000000000000000000000000000000000000000010000000000000000000000000000000000000000000000000024400A546F702058204178697300000000000000000000F03F000000000000F03F00000000000000000000F03F000000000000594000000000000000000000000000000000000000000000000001000000010000000000803F0000803F00000000000000000000000000000000030000000000000001000000000000000000000001000000110001005B083504E508F20EB3085C13050000000000000000000000000000000000000000000000000000000000000001000000000000000C70656772617068732E686C70000000000000000000000000000064000000000000000000000000000000000000000000000000000000000000000000000000000000000000000100000001000000000000000000000000000000000000000000000000000000000059400000000000000000000000000000000000000000000000000000000000000000000000000000000000000000000000000000000000000000000000000000000000000000000000000000000000000000000000000000000000000000000000000000000000000000070000000000000000409CC500E0AD450000000001000000010000000100000001000000010000000100000001000000010000000100000001000000010000000100000001000000030000000000000000000000000000000000800000008000008000000080000000808000008080008000000080000000800080008000800080800000808000008080800080808000FFFFFF00FFFFFF000000FF000000FF0000FF000000FF000000FFFF0000FFFF00FF000000FF000000FF00FF00FF00FF00FFFF0000FFFF0000C0C0C000C0C0C00000000000030000000000000000000000010000000000000000000000000000000000000000000000000000000000000000000000000000000000000000000000000000000000000010000000000000000000000000000001000000000000000000000000000000FFFFFFFFFFFFFFFF000000000000000000000000000000000000E83F000000000000E83F000000000000E83F0000000000000000000000000000000000000000780000000000803F0000C842457874726120582041786973004B3F40295C3F408B6C3F40ED7C3F40508D3F40B29D3F4014AE3F4076BE3F40D9CE3F403BDF3F409DEF3F400000404062104040000000000000000000414040EB5140404E624040B07240400500000000000000000000000000000001000000780000000000803F0000C842457874726120546F702058204178697300F548402506494087164940E92649404B374940AE4749401058494072684940D57849403789494099994940FCA94940000000000000000000DB494085EB4940E7FB4940490C4A400500000000000000000000000000000001000000780000000000803F0000C84245787472612058204178697300374140AE4741401058414072684140D57841403789414099994140FCA941405EBA4140C0CA414022DB414085EB4140E7FB41400000000000000000002D4240703D4240D34D4240355E42400500000000000000000000000000000001000000780000000000803F0000C842457874726120546F702058204178697300E14A40AAF14A400C024B406E124B40D1224B4033334B4095434B40F7534B405A644B40BC744B401E854B4081954B40000000000000000000C64B400AD74B406CE74B40CFF74B400500000000000000000000000000000001000000780000000000803F0000C842457874726120582041786973002243403333434095434340F75343405A644340BC7443401E85434081954340E3A5434045B64340A8C643400AD743406CE74340000000000000000000184440F528444058394440BA4944400500000000000000000000000000000001000000780000000000803F0000C842457874726120546F702058204178697300CC4C402FDD4C4091ED4C40F3FD4C40560E4D40B81E4D401A2F4D407D3F4D40DF4F4D4041604D40A3704D4006814D40000000000000000000B24D408FC24D40F1D24D4054E34D400500000000000000000000000000000001000000780000000000803F0000C842457874726120582041786973000E4540B81E45401A2F45407D3F4540DF4F454041604540A47045400681454068914540CAA145402DB245408FC24540F1D245400000000000000000000446407B144640DD2446403F3546400500000000000000000000000000000001000000780000000000803F0000C842457874726120546F702058204178697300B84E40B4C84E4016D94E4078E94E40DBF94E403D0A4F409F1A4F40022B4F40643B4F40C64B4F40295C4F408B6C4F400000000000000000009D4F4014AE4F4076BE4F40D9CE4F400500000000000000000000000000000001000000780000000000803F0000C84245787472612058204178697300F946403D0A47409F1A4740022B4740643B4740C64B4740295C47408B6C4740ED7C4740508D4740B29D474014AE474076BE4740000000000000000000EF47400000484062104840C42048400500000000000000000000000000000001000000780000000000803F0000C842457874726120546F702058204178697300A3504039B450409BC45040FED4504060E55040C2F550402506514087165140E92651404B375140AE4751401058514000000000000000000089514099995140FCA951405EBA5140050000000000000000000000000000000100000004000000010000000000000002000000000000000000000000000000000000000A00000005000000000000000200000000000000000000000000000000000000000000000000000000000000000000000000000000000000000000000000803F0000803F0000803F0000803F0000803F0000000000000000000000000000000000000000000000000000000000000000000000000000000000000000000000000000000000000000000000000000000000000000000000000000000000000000000000000000000000000000000000007C0000000000000000000000000000000000000000000000000000000000000000000000640000000000000000000000010000000100000000000000065461686F6D610000000000000000000000000000000000000000000000000000000000000000000000000000000000000000000000000000000000000000E8030000010000000000000000000000000000000000000000000000000000000000000000000000000000000000000000000000000064000000000000000000000000000000000000000000000000000000010000000000000000000000000000000000000000000000000000000000000000000000640000000000000000000000010000000100000000000000065461686F6D61000000000000000000000000000000000000000000000000000000000000000000000000000000000000000000000000000000000000000000000000640000000000000000000000010000000100000000000000065461686F6D61000000000000000000000000000000000000000000000000000000000000000000000000000000000000000000000000000000000000000000000000640000000000000000000000010000000100000000000000065461686F6D61000000000000000000000000000000000000000000000000000000000000000000000000000000000000000000000000000000000000000000000000640000000000000000000000010000000100000000000000065461686F6D61000000000000000000000000000000000000000000000000000000000000000000000000000000000000000000000000000000000000000000000000640000000000000000000000010000000100000000000000065461686F6D61000000000000000000000000000000000000000000000000000000000000000000000000000000000000000000000000000000000000000000000000640000000000000000000000010000000100000000000000065461686F6D61000000000000000000000000000000000000000000000000000000000000000000000000000000000000000000000000000000000000000000000000640000000000000000000000010000000100000000000000065461686F6D61000000000000000000000000000000000000000000000000000000000000000000000000000000000000000000000000000000000000000000000000640000000000000000000000010000000100000000000000065461686F6D61000000000000000000000000000000000000000000000000000000000000000000000000000000000000000000000000000000000000000000000000640000000000000000000000010000000100000000000000065461686F6D61000000000000000000000000000000000000000000000000000000000000000000000000000000000000000000000000000000000000000000000000640000000000000000000000010000000100000000000000065461686F6D61000000000000000000000000000000000000000000000000000000000000000000000000000000000000000000000000000000000000000000000000640000000000000000000000010000000100000000000000065461686F6D61000000000000000000000000000000000000000000000000000000000000000000000000000000000000000000000000000000000000000000000000640000000000000000000000010000000100000000000000065461686F6D61000000000000000000000000000000000000000000000000000000000000000000000000000000000000000000000000000000000000000000000000640000000000000000000000010000000100000000000000065461686F6D61000000000000000000000000000000000000000000000000000000000000000000000000000000000000000000000000000000000000000000000000640000000000000000000000010000000100000000000000065461686F6D61000000000000000000000000000000000000000000000000000000000000000000000000000000000000000000000000000000000000000000000000640000000000000000000000010000000100000000000000065461686F6D61000000000000000000000000000000000000000000000000000000000000000000000000000000000000000000000000000000000000000000000000640000000000000000000000010000000100000000000000065461686F6D61000000000000000000000000000000000000000000000000000000000000000000000000000000000000000000000000000000000000000000000000640000000000000000000000010000000100000000000000065461686F6D61000000000000000000000000000000000000000000000000000000000000000000000000000000000000000000000000000000000000000000000000640000000000000000000000010000000100000000000000065461686F6D61000000000000000000000000000000000000000000000000000000000000000000000000000000000000000000000000000000000000000000000000640000000000000000000000010000000100000000000000065461686F6D61000000000000000000000000000000000000000000000000000000000000003F000000000000003F00000000000000000000000000000000320000003200000001000000C80000000000000001000000010000000000000001000000010000000100000001000000010000000100000001000000010000000100000001000000010000000100000001000000000000000100000001000000010000000100000001000000000000000100000001000000010000000000000000000000000000000000000001000000000000000000000000000000000000000000000000000000000000000000000000000000000000000000000000000000000000000000000000000000000000000000000000000000000000000000000000000000000000000000000000000000000000000000000000000000000000000000000000000000000000000000000000000000000000000000000000000000000000000000000000000000000000000000000000000000000000000000000000000000FFFFFF000100000064000000000000000000000001000000000000000100000000000000000070206E2075206D204B204D20422054009F1A000000000000D03F0000000000000000000000A09999A93F000000000000F03F000000000F0000003B0100000E010000130100006301000000000000B4000000AF000000E1000000B9000000090100002D0000005500000005000000870000005F0000002300000000000000000000000000000000000000000000000000000100000000000000000000000000000000005940000000000000000000000000000059400000000000000000000000000000594000000000000000000000000000005940000000000000803F010000000000000000000000000000000000000000000000000000000000000000000000000000000000000000000000000000000000000000000000000000000000000000000000000000000000000000000000000000000000000000000000000000000000000000000000000000000000000000000000000000000000000000000000000000000000000000000000000000000000803F88130000000000000000000000000000000000000000000000000000000000000000000000000000</GraphConfig>
</Form>
<ToolForms/>
<DockingConfig FormatVersion="5" InsideFill="False" InnerMinimum="20, 20">
  <Content Name="Hierarchy" Visible="True" Docked="True" AutoHidden="True" CaptionBar="True" CloseButton="True" DisplaySize="250, 150" DisplayLocation="150, 150" AutoHideSize="250, 150" FloatingSize="150, 150" FullTitle="Hierarchy">
    <DefaultRestore Type="Crownwood.Magic.Docking.RestoreContentState">
      <Content Name="Hierarchy" />
      <State Value="DockLeft" />
      <Child Type="null" />
    </DefaultRestore>
    <AutoHideRestore Type="Crownwood.Magic.Docking.RestoreAutoHideAffinity">
      <Content Name="Hierarchy" />
      <State Value="DockLeft" />
      <Next Count="0" />
      <Previous Count="0" />
      <NextAll Count="0" />
      <PreviousAll Count="0" />
      <Child Type="null" />
    </AutoHideRestore>
    <DockingRestore Type="Crownwood.Magic.Docking.RestoreContentDockingAffinity">
      <Content Name="Hierarchy" />
      <State Value="DockLeft" />
      <Position Size="250, 150" Location="150, 150" />
      <Best Count="1">
        <Item Name="Hierarchy" />
      </Best>
      <Next Count="0" />
      <Previous Count="0" />
      <NextAll Count="0" />
      <PreviousAll Count="0" />
      <Child Type="Crownwood.Magic.Docking.RestoreZoneAffinity">
        <Content Name="Hierarchy" />
        <Space Value="100" />
        <Best Count="1">
          <Item Name="Hierarchy" />
        </Best>
        <Next Count="0" />
        <Previous Count="0" />
        <Child Type="Crownwood.Magic.Docking.RestoreWindowContent">
          <Content Name="Hierarchy" />
          <Next Count="0" />
          <Previous Count="0" />
          <Selected Value="True" />
          <Child Type="null" />
        </Child>
      </Child>
    </DockingRestore>
    <FloatingRestore Type="Crownwood.Magic.Docking.RestoreContentState">
      <Content Name="Hierarchy" />
      <State Value="Floating" />
      <Child Type="null" />
    </FloatingRestore>
  </Content>
</DockingConfig>
</Editor>
