# Supplementary material for: Emergence of Extreme Paw Accelerations During Cat Paw Shaking: Interactions of Spinal Central Pattern Generator, Hindlimb Mechanics and Muscle Length-Depended Feedback
Source: Front Integr Neurosci. 2022 Mar 30;16:810139. doi: 10.3389/fnint.2022.810139 (PMC9007247; doi:10.3389/fnint.2022.810139)
Supplement: Supplementary file 1 [file Data_Sheet_1.ZIP › AnimatLab model/Hind limb.abef]

<Editor>
<AssemblyFile>animattools.dll</AssemblyFile>
<ClassName>AnimatTools.Forms.Behavior.Editor</ClassName>
<NormalLocation x="1327" y="186"/>
<NormalSize Width="842" Height="605"/>
<WindowState>Normal</WindowState>
<Organism>d4851efe-0557-41e3-ba84-1b266ab5a030</Organism>
<NeuralModules>
<Node>
<AssemblyFile>fastneuralnettools.dll</AssemblyFile>
<ClassName>FastNeuralNetTools.DataObjects.Behavior.NeuralModule</ClassName>
<TimeStep Value="2.5" Scale="milli" Actual="0.0025"/>
</Node>
<Node>
<AssemblyFile>animattools.dll</AssemblyFile>
<ClassName>AnimatTools.DataObjects.Behavior.PhysicsModule</ClassName>
<TimeStep Value="10" Scale="milli" Actual="0.01"/>
</Node>
<Node>
<AssemblyFile>realisticneuralnettools.dll</AssemblyFile>
<ClassName>RealisticNeuralNetTools.DataObjects.Behavior.NeuralModule</ClassName>
<TimeStep Value="0.2" Scale="milli" Actual="0.0002"/>
<AHPEquilibriumPotential Value="-70" Scale="milli" Actual="-0.07"/>
<SpikePeak Value="0" Scale="milli" Actual="0"/>
<SpikeStrength>1</SpikeStrength>
<CaEquilibriumPotential Value="200" Scale="milli" Actual="0.2"/>
<RefractoryPeriod Value="2" Scale="milli" Actual="0.002"/>
<UseCriticalPeriod>False</UseCriticalPeriod>
<StartCriticalPeriod Value="0" Scale="None" Actual="0"/>
<EndCriticalPeriod Value="5" Scale="None" Actual="5"/>
<TTX>False</TTX>
<Cd>False</Cd>
<HH>False</HH>
<SynapseTypes>
<Link>
<AssemblyFile>realisticneuralnettools.dll</AssemblyFile>
<ClassName>RealisticNeuralNetTools.DataObjects.Behavior.SynapseTypes.Electrical</ClassName>
<ID>73bf9c94-0af6-4529-b5aa-9b8a829a502d</ID>
<AdjustDst>False</AdjustDst>
<AdjustOrg>False</AdjustOrg>
<ArrowDestination>
<Style>Arrow</Style>
<Size>Medium</Size>
<Angle>deg30</Angle>
<Filled>False</Filled>
</ArrowDestination>
<ArrowMiddle>
<Style>None</Style>
<Size>Small</Size>
<Angle>deg30</Angle>
<Filled>False</Filled>
</ArrowMiddle>
<ArrowOrigin>
<Style>None</Style>
<Size>Small</Size>
<Angle>deg30</Angle>
<Filled>False</Filled>
</ArrowOrigin>
<BackMode>Transparent</BackMode>
<DashStyle>Solid</DashStyle>
<DrawColor>-16777216</DrawColor>
<DrawWidth>1</DrawWidth>
<DestinationID/>
<Font Family="Arial" Size="12" Bold="False" Underline="False" Strikeout="False" Italic="False"/>
<Hidden>False</Hidden>
<Jump>Arc</Jump>
<LineStyle>Polyline</LineStyle>
<OrthogonalDynamic>True</OrthogonalDynamic>
<OriginID/>
<OrientedText>True</OrientedText>
<Selectable>True</Selectable>
<Stretchable>True</Stretchable>
<Text/>
<ToolTip/>
<Url/>
<ZOrder>0</ZOrder>
<Name>Non-Rectifying Synapse</Name>
<LowCoupling Value="0.2" Scale="micro" Actual="2e-07"/>
<HighCoupling Value="0.2" Scale="micro" Actual="2e-07"/>
<TurnOnThreshold Value="0" Scale="milli" Actual="0"/>
<TurnOnSaturate Value="0" Scale="milli" Actual="0"/>
</Link>
<Link>
<AssemblyFile>realisticneuralnettools.dll</AssemblyFile>
<ClassName>RealisticNeuralNetTools.DataObjects.Behavior.SynapseTypes.SpikingChemical</ClassName>
<ID>fefa9d1e-34b6-4ca8-9c08-730ee16225b6</ID>
<AdjustDst>False</AdjustDst>
<AdjustOrg>False</AdjustOrg>
<ArrowDestination>
<Style>Circle</Style>
<Size>Medium</Size>
<Angle>deg30</Angle>
<Filled>True</Filled>
</ArrowDestination>
<ArrowMiddle>
<Style>None</Style>
<Size>Small</Size>
<Angle>deg30</Angle>
<Filled>False</Filled>
</ArrowMiddle>
<ArrowOrigin>
<Style>None</Style>
<Size>Small</Size>
<Angle>deg30</Angle>
<Filled>False</Filled>
</ArrowOrigin>
<BackMode>Transparent</BackMode>
<DashStyle>Solid</DashStyle>
<DrawColor>-16777216</DrawColor>
<DrawWidth>1</DrawWidth>
<DestinationID/>
<Font Family="Arial" Size="12" Bold="False" Underline="False" Strikeout="False" Italic="False"/>
<Hidden>False</Hidden>
<Jump>Arc</Jump>
<LineStyle>Polyline</LineStyle>
<OrthogonalDynamic>True</OrthogonalDynamic>
<OriginID/>
<OrientedText>True</OrientedText>
<Selectable>True</Selectable>
<Stretchable>True</Stretchable>
<Text/>
<ToolTip/>
<Url/>
<ZOrder>0</ZOrder>
<Name>Hyperpolarizing IPSP</Name>
<EquilibriumPotential Value="-70" Scale="milli" Actual="-0.07"/>
<SynapticConductance Value="1" Scale="micro" Actual="1e-06"/>
<DecayRate Value="10" Scale="milli" Actual="0.01"/>
<RelativeFacilitation Value="1.5" Scale="None" Actual="1.5"/>
<FacilitationDecay Value="100" Scale="milli" Actual="0.1"/>
<VoltageDependent>False</VoltageDependent>
<MaxRelativeConductance Value="5" Scale="micro" Actual="5e-06"/>
<SaturatePotential Value="-30" Scale="milli" Actual="-0.03"/>
<ThresholdPotential Value="-60" Scale="milli" Actual="-0.06"/>
<Hebbian>False</Hebbian>
<MaxAugmentedConductance Value="1" Scale="micro" Actual="1e-06"/>
<LearningIncrement>0.1</LearningIncrement>
<LearningTimeWindow Value="20" Scale="milli" Actual="0.02"/>
<AllowForgetting>True</AllowForgetting>
<ForgettingTimeWindow Value="10000" Scale="milli" Actual="10"/>
<ConsolidationFactor>1</ConsolidationFactor>
</Link>
<Link>
<AssemblyFile>realisticneuralnettools.dll</AssemblyFile>
<ClassName>RealisticNeuralNetTools.DataObjects.Behavior.SynapseTypes.NonSpikingChemical</ClassName>
<ID>a7f139ee-ca89-42aa-b857-ca9a0f48c8ba</ID>
<AdjustDst>False</AdjustDst>
<AdjustOrg>False</AdjustOrg>
<ArrowDestination>
<Style>Arrow</Style>
<Size>Medium</Size>
<Angle>deg30</Angle>
<Filled>False</Filled>
</ArrowDestination>
<ArrowMiddle>
<Style>None</Style>
<Size>Small</Size>
<Angle>deg30</Angle>
<Filled>False</Filled>
</ArrowMiddle>
<ArrowOrigin>
<Style>None</Style>
<Size>Small</Size>
<Angle>deg30</Angle>
<Filled>False</Filled>
</ArrowOrigin>
<BackMode>Transparent</BackMode>
<DashStyle>Solid</DashStyle>
<DrawColor>-16777216</DrawColor>
<DrawWidth>1</DrawWidth>
<DestinationID/>
<Font Family="Arial" Size="12" Bold="False" Underline="False" Strikeout="False" Italic="False"/>
<Hidden>False</Hidden>
<Jump>Arc</Jump>
<LineStyle>Polyline</LineStyle>
<OrthogonalDynamic>True</OrthogonalDynamic>
<OriginID/>
<OrientedText>True</OrientedText>
<Selectable>True</Selectable>
<Stretchable>True</Stretchable>
<Text/>
<ToolTip/>
<Url/>
<ZOrder>0</ZOrder>
<Name>Nicotinic ACh type</Name>
<EquilibriumPotential Value="-10" Scale="milli" Actual="-0.01"/>
<MaxSynapticConductance Value="0.5" Scale="micro" Actual="5e-07"/>
<PreSynapticThreshold Value="-65" Scale="milli" Actual="-0.065"/>
<PreSynapticSaturationLevel Value="-20" Scale="milli" Actual="-0.02"/>
</Link>
<Link>
<AssemblyFile>realisticneuralnettools.dll</AssemblyFile>
<ClassName>RealisticNeuralNetTools.DataObjects.Behavior.SynapseTypes.SpikingChemical</ClassName>
<ID>910add02-d38d-4393-9ed7-9475107aebf3</ID>
<AdjustDst>False</AdjustDst>
<AdjustOrg>False</AdjustOrg>
<ArrowDestination>
<Style>Circle</Style>
<Size>Medium</Size>
<Angle>deg30</Angle>
<Filled>False</Filled>
</ArrowDestination>
<ArrowMiddle>
<Style>None</Style>
<Size>Small</Size>
<Angle>deg30</Angle>
<Filled>False</Filled>
</ArrowMiddle>
<ArrowOrigin>
<Style>None</Style>
<Size>Small</Size>
<Angle>deg30</Angle>
<Filled>False</Filled>
</ArrowOrigin>
<BackMode>Transparent</BackMode>
<DashStyle>Solid</DashStyle>
<DrawColor>-16777216</DrawColor>
<DrawWidth>1</DrawWidth>
<DestinationID/>
<Font Family="Arial" Size="12" Bold="False" Underline="False" Strikeout="False" Italic="False"/>
<Hidden>False</Hidden>
<Jump>Arc</Jump>
<LineStyle>Polyline</LineStyle>
<OrthogonalDynamic>True</OrthogonalDynamic>
<OriginID/>
<OrientedText>True</OrientedText>
<Selectable>True</Selectable>
<Stretchable>True</Stretchable>
<Text/>
<ToolTip/>
<Url/>
<ZOrder>0</ZOrder>
<Name>Hebbian ACh type</Name>
<EquilibriumPotential Value="-10" Scale="milli" Actual="-0.01"/>
<SynapticConductance Value="0.4" Scale="micro" Actual="4e-07"/>
<DecayRate Value="3" Scale="milli" Actual="0.003"/>
<RelativeFacilitation Value="1" Scale="None" Actual="1"/>
<FacilitationDecay Value="1" Scale="milli" Actual="0.001"/>
<VoltageDependent>True</VoltageDependent>
<MaxRelativeConductance Value="5" Scale="micro" Actual="5e-06"/>
<SaturatePotential Value="-30" Scale="milli" Actual="-0.03"/>
<ThresholdPotential Value="-60" Scale="milli" Actual="-0.06"/>
<Hebbian>True</Hebbian>
<MaxAugmentedConductance Value="2" Scale="micro" Actual="2e-06"/>
<LearningIncrement>0.02</LearningIncrement>
<LearningTimeWindow Value="40" Scale="milli" Actual="0.04"/>
<AllowForgetting>True</AllowForgetting>
<ForgettingTimeWindow Value="10000" Scale="milli" Actual="10"/>
<ConsolidationFactor>20</ConsolidationFactor>
</Link>
<Link>
<AssemblyFile>realisticneuralnettools.dll</AssemblyFile>
<ClassName>RealisticNeuralNetTools.DataObjects.Behavior.SynapseTypes.SpikingChemical</ClassName>
<ID>d5b79b03-b00c-442d-b941-2566b2b21acd</ID>
<AdjustDst>False</AdjustDst>
<AdjustOrg>False</AdjustOrg>
<ArrowDestination>
<Style>Circle</Style>
<Size>Medium</Size>
<Angle>deg30</Angle>
<Filled>False</Filled>
</ArrowDestination>
<ArrowMiddle>
<Style>None</Style>
<Size>Small</Size>
<Angle>deg30</Angle>
<Filled>False</Filled>
</ArrowMiddle>
<ArrowOrigin>
<Style>None</Style>
<Size>Small</Size>
<Angle>deg30</Angle>
<Filled>False</Filled>
</ArrowOrigin>
<BackMode>Transparent</BackMode>
<DashStyle>Solid</DashStyle>
<DrawColor>-16777216</DrawColor>
<DrawWidth>1</DrawWidth>
<DestinationID/>
<Font Family="Arial" Size="12" Bold="False" Underline="False" Strikeout="False" Italic="False"/>
<Hidden>False</Hidden>
<Jump>Arc</Jump>
<LineStyle>Polyline</LineStyle>
<OrthogonalDynamic>True</OrthogonalDynamic>
<OriginID/>
<OrientedText>True</OrientedText>
<Selectable>True</Selectable>
<Stretchable>True</Stretchable>
<Text/>
<ToolTip/>
<Url/>
<ZOrder>0</ZOrder>
<Name>Depolarizing IPSP</Name>
<EquilibriumPotential Value="-55" Scale="milli" Actual="-0.055"/>
<SynapticConductance Value="0.5" Scale="micro" Actual="5e-07"/>
<DecayRate Value="3" Scale="milli" Actual="0.003"/>
<RelativeFacilitation Value="1" Scale="None" Actual="1"/>
<FacilitationDecay Value="100" Scale="milli" Actual="0.1"/>
<VoltageDependent>False</VoltageDependent>
<MaxRelativeConductance Value="5" Scale="micro" Actual="5e-06"/>
<SaturatePotential Value="-30" Scale="milli" Actual="-0.03"/>
<ThresholdPotential Value="-60" Scale="milli" Actual="-0.06"/>
<Hebbian>False</Hebbian>
<MaxAugmentedConductance Value="1" Scale="micro" Actual="1e-06"/>
<LearningIncrement>0.1</LearningIncrement>
<LearningTimeWindow Value="20" Scale="milli" Actual="0.02"/>
<AllowForgetting>True</AllowForgetting>
<ForgettingTimeWindow Value="10000" Scale="milli" Actual="10"/>
<ConsolidationFactor>1</ConsolidationFactor>
</Link>
<Link>
<AssemblyFile>realisticneuralnettools.dll</AssemblyFile>
<ClassName>RealisticNeuralNetTools.DataObjects.Behavior.SynapseTypes.SpikingChemical</ClassName>
<ID>0c95f1a1-6da4-4661-8a8b-aaea256bca0f</ID>
<AdjustDst>False</AdjustDst>
<AdjustOrg>False</AdjustOrg>
<ArrowDestination>
<Style>Fork</Style>
<Size>Medium</Size>
<Angle>deg30</Angle>
<Filled>False</Filled>
</ArrowDestination>
<ArrowMiddle>
<Style>None</Style>
<Size>Small</Size>
<Angle>deg30</Angle>
<Filled>False</Filled>
</ArrowMiddle>
<ArrowOrigin>
<Style>None</Style>
<Size>Small</Size>
<Angle>deg30</Angle>
<Filled>False</Filled>
</ArrowOrigin>
<BackMode>Transparent</BackMode>
<DashStyle>Solid</DashStyle>
<DrawColor>-16777216</DrawColor>
<DrawWidth>1</DrawWidth>
<DestinationID/>
<Font Family="Arial" Size="12" Bold="False" Underline="False" Strikeout="False" Italic="False"/>
<Hidden>False</Hidden>
<Jump>Arc</Jump>
<LineStyle>Polyline</LineStyle>
<OrthogonalDynamic>True</OrthogonalDynamic>
<OriginID/>
<OrientedText>True</OrientedText>
<Selectable>True</Selectable>
<Stretchable>True</Stretchable>
<Text/>
<ToolTip/>
<Url/>
<ZOrder>0</ZOrder>
<Name>Nicotinic ACh</Name>
<EquilibriumPotential Value="-10" Scale="milli" Actual="-0.01"/>
<SynapticConductance Value="0.5" Scale="micro" Actual="5e-07"/>
<DecayRate Value="3" Scale="milli" Actual="0.003"/>
<RelativeFacilitation Value="1.5" Scale="None" Actual="1.5"/>
<FacilitationDecay Value="100" Scale="milli" Actual="0.1"/>
<VoltageDependent>False</VoltageDependent>
<MaxRelativeConductance Value="5" Scale="micro" Actual="5e-06"/>
<SaturatePotential Value="-30" Scale="milli" Actual="-0.03"/>
<ThresholdPotential Value="-60" Scale="milli" Actual="-0.06"/>
<Hebbian>False</Hebbian>
<MaxAugmentedConductance Value="1" Scale="micro" Actual="1e-06"/>
<LearningIncrement>0.1</LearningIncrement>
<LearningTimeWindow Value="20" Scale="milli" Actual="0.02"/>
<AllowForgetting>True</AllowForgetting>
<ForgettingTimeWindow Value="10000" Scale="milli" Actual="10"/>
<ConsolidationFactor>1</ConsolidationFactor>
</Link>
<Link>
<AssemblyFile>realisticneuralnettools.dll</AssemblyFile>
<ClassName>RealisticNeuralNetTools.DataObjects.Behavior.SynapseTypes.NonSpikingChemical</ClassName>
<ID>b3e4b061-6b38-4915-956f-34deb85455e0</ID>
<AdjustDst>False</AdjustDst>
<AdjustOrg>False</AdjustOrg>
<ArrowDestination>
<Style>Circle</Style>
<Size>Medium</Size>
<Angle>deg30</Angle>
<Filled>True</Filled>
</ArrowDestination>
<ArrowMiddle>
<Style>One</Style>
<Size>Small</Size>
<Angle>deg30</Angle>
<Filled>False</Filled>
</ArrowMiddle>
<ArrowOrigin>
<Style>None</Style>
<Size>Small</Size>
<Angle>deg30</Angle>
<Filled>False</Filled>
</ArrowOrigin>
<BackMode>Transparent</BackMode>
<DashStyle>Solid</DashStyle>
<DrawColor>-16777216</DrawColor>
<DrawWidth>1</DrawWidth>
<DestinationID/>
<Font Family="Arial" Size="12" Bold="False" Underline="False" Strikeout="False" Italic="False"/>
<Hidden>False</Hidden>
<Jump>Arc</Jump>
<LineStyle>Polyline</LineStyle>
<OrthogonalDynamic>True</OrthogonalDynamic>
<OriginID/>
<OrientedText>True</OrientedText>
<Selectable>True</Selectable>
<Stretchable>True</Stretchable>
<Text/>
<ToolTip/>
<Url/>
<ZOrder>0</ZOrder>
<Name>Hyperpolarising IPSP</Name>
<EquilibriumPotential Value="-70" Scale="milli" Actual="-0.07"/>
<MaxSynapticConductance Value="1" Scale="micro" Actual="1e-06"/>
<PreSynapticThreshold Value="-55" Scale="milli" Actual="-0.055"/>
<PreSynapticSaturationLevel Value="-40" Scale="milli" Actual="-0.04"/>
</Link>
<Link>
<AssemblyFile>realisticneuralnettools.dll</AssemblyFile>
<ClassName>RealisticNeuralNetTools.DataObjects.Behavior.SynapseTypes.NonSpikingChemical</ClassName>
<ID>f69c42ef-2cd1-4205-801e-293a9c78d5ee</ID>
<AdjustDst>False</AdjustDst>
<AdjustOrg>False</AdjustOrg>
<ArrowDestination>
<Style>Circle</Style>
<Size>Medium</Size>
<Angle>deg30</Angle>
<Filled>True</Filled>
</ArrowDestination>
<ArrowMiddle>
<Style>One</Style>
<Size>Small</Size>
<Angle>deg30</Angle>
<Filled>False</Filled>
</ArrowMiddle>
<ArrowOrigin>
<Style>None</Style>
<Size>Small</Size>
<Angle>deg30</Angle>
<Filled>False</Filled>
</ArrowOrigin>
<BackMode>Transparent</BackMode>
<DashStyle>Solid</DashStyle>
<DrawColor>-16777216</DrawColor>
<DrawWidth>1</DrawWidth>
<DestinationID/>
<Font Family="Arial" Size="12" Bold="False" Underline="False" Strikeout="False" Italic="False"/>
<Hidden>False</Hidden>
<Jump>Arc</Jump>
<LineStyle>Polyline</LineStyle>
<OrthogonalDynamic>True</OrthogonalDynamic>
<OriginID/>
<OrientedText>True</OrientedText>
<Selectable>True</Selectable>
<Stretchable>True</Stretchable>
<Text/>
<ToolTip/>
<Url/>
<ZOrder>0</ZOrder>
<Name>Depolarising IPSP</Name>
<EquilibriumPotential Value="-55" Scale="milli" Actual="-0.055"/>
<MaxSynapticConductance Value="0.5" Scale="micro" Actual="5e-07"/>
<PreSynapticThreshold Value="-60" Scale="milli" Actual="-0.06"/>
<PreSynapticSaturationLevel Value="-40" Scale="milli" Actual="-0.04"/>
</Link>
<Link>
<AssemblyFile>realisticneuralnettools.dll</AssemblyFile>
<ClassName>RealisticNeuralNetTools.DataObjects.Behavior.SynapseTypes.SpikingChemical</ClassName>
<ID>bf9032da-0af0-4b4a-b580-9abb5829e980</ID>
<AdjustDst>False</AdjustDst>
<AdjustOrg>False</AdjustOrg>
<ArrowDestination>
<Style>Circle</Style>
<Size>Medium</Size>
<Angle>deg30</Angle>
<Filled>False</Filled>
</ArrowDestination>
<ArrowMiddle>
<Style>None</Style>
<Size>Small</Size>
<Angle>deg30</Angle>
<Filled>False</Filled>
</ArrowMiddle>
<ArrowOrigin>
<Style>None</Style>
<Size>Small</Size>
<Angle>deg30</Angle>
<Filled>False</Filled>
</ArrowOrigin>
<BackMode>Transparent</BackMode>
<DashStyle>Solid</DashStyle>
<DrawColor>-16777216</DrawColor>
<DrawWidth>1</DrawWidth>
<DestinationID/>
<Font Family="Arial" Size="12" Bold="False" Underline="False" Strikeout="False" Italic="False"/>
<Hidden>False</Hidden>
<Jump>Arc</Jump>
<LineStyle>Polyline</LineStyle>
<OrthogonalDynamic>True</OrthogonalDynamic>
<OriginID/>
<OrientedText>True</OrientedText>
<Selectable>True</Selectable>
<Stretchable>True</Stretchable>
<Text/>
<ToolTip/>
<Url/>
<ZOrder>0</ZOrder>
<Name>NMDA type</Name>
<EquilibriumPotential Value="-10" Scale="milli" Actual="-0.01"/>
<SynapticConductance Value="0.1" Scale="micro" Actual="1e-07"/>
<DecayRate Value="50" Scale="milli" Actual="0.05"/>
<RelativeFacilitation Value="1" Scale="None" Actual="1"/>
<FacilitationDecay Value="1" Scale="milli" Actual="0.001"/>
<VoltageDependent>True</VoltageDependent>
<MaxRelativeConductance Value="10" Scale="micro" Actual="1e-05"/>
<SaturatePotential Value="-30" Scale="milli" Actual="-0.03"/>
<ThresholdPotential Value="-60" Scale="milli" Actual="-0.06"/>
<Hebbian>False</Hebbian>
<MaxAugmentedConductance Value="1" Scale="micro" Actual="1e-06"/>
<LearningIncrement>0.1</LearningIncrement>
<LearningTimeWindow Value="20" Scale="milli" Actual="0.02"/>
<AllowForgetting>True</AllowForgetting>
<ForgettingTimeWindow Value="10000" Scale="milli" Actual="10"/>
<ConsolidationFactor>1</ConsolidationFactor>
</Link>
<Link>
<AssemblyFile>realisticneuralnettools.dll</AssemblyFile>
<ClassName>RealisticNeuralNetTools.DataObjects.Behavior.SynapseTypes.Electrical</ClassName>
<ID>115b7f73-890e-4952-b2a4-632c8d1d3328</ID>
<AdjustDst>False</AdjustDst>
<AdjustOrg>False</AdjustOrg>
<ArrowDestination>
<Style>Arrow</Style>
<Size>Medium</Size>
<Angle>deg30</Angle>
<Filled>False</Filled>
</ArrowDestination>
<ArrowMiddle>
<Style>None</Style>
<Size>Small</Size>
<Angle>deg30</Angle>
<Filled>False</Filled>
</ArrowMiddle>
<ArrowOrigin>
<Style>None</Style>
<Size>Small</Size>
<Angle>deg30</Angle>
<Filled>False</Filled>
</ArrowOrigin>
<BackMode>Transparent</BackMode>
<DashStyle>Solid</DashStyle>
<DrawColor>-16777216</DrawColor>
<DrawWidth>1</DrawWidth>
<DestinationID/>
<Font Family="Arial" Size="12" Bold="False" Underline="False" Strikeout="False" Italic="False"/>
<Hidden>False</Hidden>
<Jump>Arc</Jump>
<LineStyle>Polyline</LineStyle>
<OrthogonalDynamic>True</OrthogonalDynamic>
<OriginID/>
<OrientedText>True</OrientedText>
<Selectable>True</Selectable>
<Stretchable>True</Stretchable>
<Text/>
<ToolTip/>
<Url/>
<ZOrder>0</ZOrder>
<Name>Rectifying Synapse</Name>
<LowCoupling Value="0.1" Scale="micro" Actual="1e-07"/>
<HighCoupling Value="0.3" Scale="micro" Actual="3e-07"/>
<TurnOnThreshold Value="10" Scale="milli" Actual="0.01"/>
<TurnOnSaturate Value="30" Scale="milli" Actual="0.03"/>
</Link>
<Link>
<AssemblyFile>realisticneuralnettools.dll</AssemblyFile>
<ClassName>RealisticNeuralNetTools.DataObjects.Behavior.SynapseTypes.SpikingChemical</ClassName>
<ID>b9d4efb4-e89e-4c47-9972-2db082556e70</ID>
<AdjustDst>False</AdjustDst>
<AdjustOrg>False</AdjustOrg>
<ArrowDestination>
<Style>Circle</Style>
<Size>Medium</Size>
<Angle>deg30</Angle>
<Filled>True</Filled>
</ArrowDestination>
<ArrowMiddle>
<Style>None</Style>
<Size>Small</Size>
<Angle>deg30</Angle>
<Filled>False</Filled>
</ArrowMiddle>
<ArrowOrigin>
<Style>None</Style>
<Size>Small</Size>
<Angle>deg30</Angle>
<Filled>False</Filled>
</ArrowOrigin>
<BackMode>Transparent</BackMode>
<DashStyle>Solid</DashStyle>
<DrawColor>-16777216</DrawColor>
<DrawWidth>1</DrawWidth>
<DestinationID/>
<Font Family="Arial" Size="12" Bold="False" Underline="False" Strikeout="False" Italic="False"/>
<Hidden>False</Hidden>
<Jump>Arc</Jump>
<LineStyle>Polyline</LineStyle>
<OrthogonalDynamic>True</OrthogonalDynamic>
<OriginID/>
<OrientedText>True</OrientedText>
<Selectable>True</Selectable>
<Stretchable>True</Stretchable>
<Text/>
<ToolTip/>
<Url/>
<ZOrder>0</ZOrder>
<Name>Oscillaotor IPSP</Name>
<EquilibriumPotential Value="-70" Scale="milli" Actual="-0.07"/>
<SynapticConductance Value="1" Scale="micro" Actual="1e-06"/>
<DecayRate Value="20" Scale="milli" Actual="0.02"/>
<RelativeFacilitation Value="1" Scale="None" Actual="1"/>
<FacilitationDecay Value="100" Scale="milli" Actual="0.1"/>
<VoltageDependent>False</VoltageDependent>
<MaxRelativeConductance Value="5" Scale="micro" Actual="5e-06"/>
<SaturatePotential Value="-30" Scale="milli" Actual="-0.03"/>
<ThresholdPotential Value="-60" Scale="milli" Actual="-0.06"/>
<Hebbian>False</Hebbian>
<MaxAugmentedConductance Value="1" Scale="micro" Actual="1e-06"/>
<LearningIncrement>0.1</LearningIncrement>
<LearningTimeWindow Value="20" Scale="milli" Actual="0.02"/>
<AllowForgetting>True</AllowForgetting>
<ForgettingTimeWindow Value="10000" Scale="milli" Actual="10"/>
<ConsolidationFactor>1</ConsolidationFactor>
</Link>
</SynapseTypes>
</Node>
</NeuralModules>
<Diagrams>
<Diagram>
<ID>cb30ab7e-1299-44d7-9e21-1a73dfcf523e</ID>
<AssemblyFile>licensedanimattools.dll</AssemblyFile>
<ClassName>LicensedAnimatTools.Forms.Behavior.AddFlowDiagram</ClassName>
<PageName>Page 1</PageName>
<Nodes>
<Node>
<AssemblyFile>animattools.dll</AssemblyFile>
<ClassName>AnimatTools.DataObjects.Behavior.Nodes.Subsystem</ClassName>
<ID>28a0505e-344d-4245-b2b5-6e6783b75581</ID>
<NodeIndex>0</NodeIndex>
<Alignment>CenterMiddle</Alignment>
<AutoSize>None</AutoSize>
<BackMode>Transparent</BackMode>
<DashStyle>Solid</DashStyle>
<DrawColor>-16777216</DrawColor>
<DrawWidth>1</DrawWidth>
<FillColor>-8586240</FillColor>
<Font Family="Arial" Size="12" Bold="True" Underline="False" Strikeout="False" Italic="False"/>
<Gradient>False</Gradient>
<GradientColor>0</GradientColor>
<GradientMode>BackwardDiagonal</GradientMode>
<DiagramImageName/>
<ImageLocation x="0" y="0"/>
<ImagePosition>RelativeToText</ImagePosition>
<InLinkable>True</InLinkable>
<LabelEdit>True</LabelEdit>
<Location x="85.25" y="11.75"/>
<OutLinkable>True</OutLinkable>
<ShadowStyle>None</ShadowStyle>
<ShadowColor>-16777216</ShadowColor>
<ShadowSize Width="0" Height="0"/>
<Shape>Rectangle</Shape>
<ShapeOrientation>Angle0</ShapeOrientation>
<Size Width="76.75" Height="40"/>
<Text>Right Hind Limb</Text>
<TextColor>-16777216</TextColor>
<TextMargin Width="0" Height="0"/>
<ToolTip/>
<Transparent>False</Transparent>
<Url/>
<XMoveable>True</XMoveable>
<XSizeable>True</XSizeable>
<YMoveable>True</YMoveable>
<YSizeable>True</YSizeable>
<ZOrder>0</ZOrder>
<InLinks/>
<OutLinks/>
<SubsystemID>6e2c4015-9343-4d8c-9185-97ac16079e09</SubsystemID>
</Node>
</Nodes>
<Links/>
<Diagrams>
<Diagram>
<ID>6e2c4015-9343-4d8c-9185-97ac16079e09</ID>
<AssemblyFile>licensedanimattools.dll</AssemblyFile>
<ClassName>LicensedAnimatTools.Forms.Behavior.AddFlowDiagram</ClassName>
<PageName>Right Hind Limb</PageName>
<Nodes>
<Node>
<AssemblyFile>animattools.dll</AssemblyFile>
<ClassName>AnimatTools.DataObjects.Behavior.Nodes.NodeToPhysicalAdapter</ClassName>
<ID>0d053afd-e8a0-42bb-97f9-d615b6f22a25</ID>
<NodeIndex>0</NodeIndex>
<Alignment>CenterMiddle</Alignment>
<AutoSize>None</AutoSize>
<BackMode>Transparent</BackMode>
<DashStyle>Solid</DashStyle>
<DrawColor>-16777216</DrawColor>
<DrawWidth>1</DrawWidth>
<FillColor>-360334</FillColor>
<Font Family="Arial" Size="12" Bold="True" Underline="False" Strikeout="False" Italic="False"/>
<Gradient>False</Gradient>
<GradientColor>0</GradientColor>
<GradientMode>BackwardDiagonal</GradientMode>
<DiagramImageName/>
<ImageLocation x="0" y="0"/>
<ImagePosition>RelativeToText</ImagePosition>
<InLinkable>True</InLinkable>
<LabelEdit>True</LabelEdit>
<Location x="0" y="0"/>
<OutLinkable>True</OutLinkable>
<ShadowStyle>None</ShadowStyle>
<ShadowColor>-16777216</ShadowColor>
<ShadowSize Width="0" Height="0"/>
<Shape>Display</Shape>
<ShapeOrientation>Angle0</ShapeOrientation>
<Size Width="40" Height="40"/>
<Text>IP AD</Text>
<TextColor>-16777216</TextColor>
<TextMargin Width="0" Height="0"/>
<ToolTip/>
<Transparent>False</Transparent>
<Url/>
<XMoveable>True</XMoveable>
<XSizeable>True</XSizeable>
<YMoveable>True</YMoveable>
<YSizeable>True</YSizeable>
<ZOrder>0</ZOrder>
<InLinks>
<ID>10092f1d-0b4d-4847-8225-ba1a2130fdc4</ID>
</InLinks>
<OutLinks>
<ID>07e3a66b-5b52-4d4d-be39-2876eed1a9ea</ID>
</OutLinks>
<OriginID>4f0b25f7-fdf2-48bb-81e0-72c5dac8a605</OriginID>
<DestinationID>4af46359-50c9-4795-b99c-69bdbbe34017</DestinationID>
<DataTypeID>MembraneVoltage</DataTypeID>
<Gain>
<ID>43c4bfcd-5336-4020-a37d-a5ae3fa0435b</ID>
<Type>Polynomial</Type>
<AssemblyFile>animattools.dll</AssemblyFile>
<ClassName>AnimatTools.DataObjects.Gains.Polynomial</ClassName>
<UseLimits>False</UseLimits>
<LimitsReadOnly>False</LimitsReadOnly>
<LimitOutputsReadOnly>False</LimitOutputsReadOnly>
<UseParentIncomingDataType>True</UseParentIncomingDataType>
<LowerLimitScale Value="0" Scale="None" Actual="0"/>
<UpperLimitScale Value="1" Scale="None" Actual="1"/>
<LowerOutputScale Value="0" Scale="None" Actual="0"/>
<UpperOutputScale Value="1" Scale="None" Actual="1"/>
<IndependentUnits/>
<DependentUnits>Output Variable</DependentUnits>
<A Value="0" Scale="None" Actual="0"/>
<B Value="0" Scale="None" Actual="0"/>
<C Value="1" Scale="None" Actual="1"/>
<D Value="0" Scale="None" Actual="0"/>
</Gain>
<Enabled>True</Enabled>
</Node>
<Node>
<AssemblyFile>vortexanimattools.dll</AssemblyFile>
<ClassName>VortexAnimatTools.DataObjects.Behavior.Nodes.Muscle</ClassName>
<ID>4af46359-50c9-4795-b99c-69bdbbe34017</ID>
<NodeIndex>0</NodeIndex>
<Alignment>CenterMiddle</Alignment>
<AutoSize>ImageToNode</AutoSize>
<BackMode>Transparent</BackMode>
<DashStyle>Solid</DashStyle>
<DrawColor>16777215</DrawColor>
<DrawWidth>1</DrawWidth>
<FillColor>-1</FillColor>
<Font Family="Arial" Size="14" Bold="True" Underline="False" Strikeout="False" Italic="False"/>
<Gradient>False</Gradient>
<GradientColor>0</GradientColor>
<GradientMode>BackwardDiagonal</GradientMode>
<DiagramImageName/>
<ImageLocation x="0" y="0"/>
<ImagePosition>RelativeToText</ImagePosition>
<InLinkable>True</InLinkable>
<LabelEdit>True</LabelEdit>
<Location x="0" y="0"/>
<OutLinkable>True</OutLinkable>
<ShadowStyle>None</ShadowStyle>
<ShadowColor>-16777216</ShadowColor>
<ShadowSize Width="0" Height="0"/>
<Shape>Ellipse</Shape>
<ShapeOrientation>Angle0</ShapeOrientation>
<Size Width="43.75" Height="150"/>
<Text>IP</Text>
<TextColor>-16777216</TextColor>
<TextMargin Width="0" Height="0"/>
<ToolTip/>
<Transparent>False</Transparent>
<Url/>
<XMoveable>True</XMoveable>
<XSizeable>True</XSizeable>
<YMoveable>True</YMoveable>
<YSizeable>True</YSizeable>
<ZOrder>0</ZOrder>
<InLinks>
<ID>07e3a66b-5b52-4d4d-be39-2876eed1a9ea</ID>
</InLinks>
<OutLinks/>
<LinkedBodyPartID>a9d91258-58a6-4fcf-807b-6aba156a87a8</LinkedBodyPartID>
</Node>
<Node>
<AssemblyFile>realisticneuralnettools.dll</AssemblyFile>
<ClassName>RealisticNeuralNetTools.DataObjects.Behavior.Neurons.NonSpiking</ClassName>
<ID>4f0b25f7-fdf2-48bb-81e0-72c5dac8a605</ID>
<NodeIndex>2</NodeIndex>
<Alignment>CenterMiddle</Alignment>
<AutoSize>None</AutoSize>
<BackMode>Transparent</BackMode>
<DashStyle>Solid</DashStyle>
<DrawColor>-16777216</DrawColor>
<DrawWidth>1</DrawWidth>
<FillColor>-7876870</FillColor>
<Font Family="Arial" Size="14" Bold="True" Underline="False" Strikeout="False" Italic="False"/>
<Gradient>False</Gradient>
<GradientColor>0</GradientColor>
<GradientMode>BackwardDiagonal</GradientMode>
<DiagramImageName/>
<ImageLocation x="0" y="0"/>
<ImagePosition>RelativeToText</ImagePosition>
<InLinkable>True</InLinkable>
<LabelEdit>True</LabelEdit>
<Location x="0" y="0"/>
<OutLinkable>True</OutLinkable>
<ShadowStyle>None</ShadowStyle>
<ShadowColor>-16777216</ShadowColor>
<ShadowSize Width="0" Height="0"/>
<Shape>Termination</Shape>
<ShapeOrientation>Angle0</ShapeOrientation>
<Size Width="52.5" Height="40"/>
<Text>IP MN</Text>
<TextColor>-16777216</TextColor>
<TextMargin Width="0" Height="0"/>
<ToolTip/>
<Transparent>False</Transparent>
<Url/>
<XMoveable>True</XMoveable>
<XSizeable>True</XSizeable>
<YMoveable>True</YMoveable>
<YSizeable>True</YSizeable>
<ZOrder>0</ZOrder>
<InLinks>
<ID>e91030a2-cc2e-4590-9aaa-859e44a119cc</ID>
</InLinks>
<OutLinks>
<ID>10092f1d-0b4d-4847-8225-ba1a2130fdc4</ID>
</OutLinks>
<Enabled>True</Enabled>
<RestingPotential Value="-100" Scale="milli" Actual="-0.1"/>
<RelativeSize Value="1" Scale="None" Actual="1"/>
<TimeConstant Value="20" Scale="milli" Actual="0.02"/>
<InitialThreshold Value="50" Scale="milli" Actual="0.05"/>
<RelativeAccomodation Value="0.3" Scale="None" Actual="0.3"/>
<AccomodationTimeConstant Value="10" Scale="milli" Actual="0.01"/>
<AHPConductance Value="1" Scale="micro" Actual="1e-06"/>
<AHPTimeConstant Value="3" Scale="milli" Actual="0.003"/>
<MaxCaConductance Value="0" Scale="micro" Actual="0"/>
<CaActivation>
<MidPoint Value="-30" Scale="milli" Actual="-0.03"/>
<Slope Value="0.1" Scale="None" Actual="0.1"/>
<TimeConstant Value="20" Scale="milli" Actual="0.02"/>
<ActivationType>True</ActivationType>
</CaActivation>
<CaDeactivation>
<MidPoint Value="-90" Scale="milli" Actual="-0.09"/>
<Slope Value="-0.1" Scale="None" Actual="-0.1"/>
<TimeConstant Value="7500" Scale="milli" Actual="7.5"/>
<ActivationType>False</ActivationType>
</CaDeactivation>
<TonicStimulus Value="0" Scale="nano" Actual="0"/>
<TonicNoise Value="0" Scale="milli" Actual="0"/>
</Node>
<Node>
<AssemblyFile>vortexanimattools.dll</AssemblyFile>
<ClassName>VortexAnimatTools.DataObjects.Behavior.Nodes.Muscle</ClassName>
<ID>7afa077d-8e1e-459a-af78-874172413487</ID>
<NodeIndex>0</NodeIndex>
<Alignment>CenterMiddle</Alignment>
<AutoSize>ImageToNode</AutoSize>
<BackMode>Transparent</BackMode>
<DashStyle>Solid</DashStyle>
<DrawColor>16777215</DrawColor>
<DrawWidth>1</DrawWidth>
<FillColor>-1</FillColor>
<Font Family="Arial" Size="14" Bold="True" Underline="False" Strikeout="False" Italic="False"/>
<Gradient>False</Gradient>
<GradientColor>0</GradientColor>
<GradientMode>BackwardDiagonal</GradientMode>
<DiagramImageName/>
<ImageLocation x="0" y="0"/>
<ImagePosition>RelativeToText</ImagePosition>
<InLinkable>True</InLinkable>
<LabelEdit>True</LabelEdit>
<Location x="0" y="0"/>
<OutLinkable>True</OutLinkable>
<ShadowStyle>None</ShadowStyle>
<ShadowColor>-16777216</ShadowColor>
<ShadowSize Width="0" Height="0"/>
<Shape>Ellipse</Shape>
<ShapeOrientation>Angle0</ShapeOrientation>
<Size Width="39.25" Height="150"/>
<Text>BFA</Text>
<TextColor>-16777216</TextColor>
<TextMargin Width="0" Height="0"/>
<ToolTip/>
<Transparent>False</Transparent>
<Url/>
<XMoveable>True</XMoveable>
<XSizeable>True</XSizeable>
<YMoveable>True</YMoveable>
<YSizeable>True</YSizeable>
<ZOrder>0</ZOrder>
<InLinks>
<ID>fddb07d2-6c4e-4355-831a-ed4cf7d5f49a</ID>
</InLinks>
<OutLinks/>
<LinkedBodyPartID>41ca19ea-fef0-4343-bf77-8f0061756b68</LinkedBodyPartID>
</Node>
<Node>
<AssemblyFile>animattools.dll</AssemblyFile>
<ClassName>AnimatTools.DataObjects.Behavior.Nodes.NodeToPhysicalAdapter</ClassName>
<ID>a529dd70-c73b-4f5b-b9ee-364218e855d3</ID>
<NodeIndex>1</NodeIndex>
<Alignment>CenterMiddle</Alignment>
<AutoSize>None</AutoSize>
<BackMode>Transparent</BackMode>
<DashStyle>Solid</DashStyle>
<DrawColor>-16777216</DrawColor>
<DrawWidth>1</DrawWidth>
<FillColor>-360334</FillColor>
<Font Family="Arial" Size="12" Bold="True" Underline="False" Strikeout="False" Italic="False"/>
<Gradient>False</Gradient>
<GradientColor>0</GradientColor>
<GradientMode>BackwardDiagonal</GradientMode>
<DiagramImageName/>
<ImageLocation x="0" y="0"/>
<ImagePosition>RelativeToText</ImagePosition>
<InLinkable>True</InLinkable>
<LabelEdit>True</LabelEdit>
<Location x="0" y="0"/>
<OutLinkable>True</OutLinkable>
<ShadowStyle>None</ShadowStyle>
<ShadowColor>-16777216</ShadowColor>
<ShadowSize Width="0" Height="0"/>
<Shape>Display</Shape>
<ShapeOrientation>Angle0</ShapeOrientation>
<Size Width="54.5" Height="40"/>
<Text>BFA AD</Text>
<TextColor>-16777216</TextColor>
<TextMargin Width="0" Height="0"/>
<ToolTip/>
<Transparent>False</Transparent>
<Url/>
<XMoveable>True</XMoveable>
<XSizeable>True</XSizeable>
<YMoveable>True</YMoveable>
<YSizeable>True</YSizeable>
<ZOrder>0</ZOrder>
<InLinks>
<ID>44c07e51-2486-4523-bdeb-cc87f8861276</ID>
</InLinks>
<OutLinks>
<ID>fddb07d2-6c4e-4355-831a-ed4cf7d5f49a</ID>
</OutLinks>
<OriginID>da03099b-b2e8-4828-a920-bc4fe5d4270e</OriginID>
<DestinationID>7afa077d-8e1e-459a-af78-874172413487</DestinationID>
<DataTypeID>MembraneVoltage</DataTypeID>
<Gain>
<ID>1b6d24ba-741a-41bf-8779-f993851f490c</ID>
<Type>Polynomial</Type>
<AssemblyFile>animattools.dll</AssemblyFile>
<ClassName>AnimatTools.DataObjects.Gains.Polynomial</ClassName>
<UseLimits>False</UseLimits>
<LimitsReadOnly>False</LimitsReadOnly>
<LimitOutputsReadOnly>False</LimitOutputsReadOnly>
<UseParentIncomingDataType>True</UseParentIncomingDataType>
<LowerLimitScale Value="-100" Scale="milli" Actual="-0.1"/>
<UpperLimitScale Value="100" Scale="milli" Actual="0.1"/>
<LowerOutputScale Value="0" Scale="None" Actual="0"/>
<UpperOutputScale Value="1" Scale="None" Actual="1"/>
<IndependentUnits/>
<DependentUnits>Output Variable</DependentUnits>
<A Value="0" Scale="None" Actual="0"/>
<B Value="0" Scale="None" Actual="0"/>
<C Value="1" Scale="None" Actual="1"/>
<D Value="0" Scale="None" Actual="0"/>
</Gain>
<Enabled>True</Enabled>
</Node>
<Node>
<AssemblyFile>realisticneuralnettools.dll</AssemblyFile>
<ClassName>RealisticNeuralNetTools.DataObjects.Behavior.Neurons.Spiking</ClassName>
<ID>af05e7ee-f8bb-460e-8871-d40f6029113d</ID>
<NodeIndex>1</NodeIndex>
<Alignment>CenterMiddle</Alignment>
<AutoSize>None</AutoSize>
<BackMode>Transparent</BackMode>
<DashStyle>Solid</DashStyle>
<DrawColor>-16777216</DrawColor>
<DrawWidth>1</DrawWidth>
<FillColor>-16711936</FillColor>
<Font Family="Arial" Size="14" Bold="True" Underline="False" Strikeout="False" Italic="False"/>
<Gradient>False</Gradient>
<GradientColor>0</GradientColor>
<GradientMode>BackwardDiagonal</GradientMode>
<DiagramImageName/>
<ImageLocation x="0" y="0"/>
<ImagePosition>RelativeToText</ImagePosition>
<InLinkable>True</InLinkable>
<LabelEdit>True</LabelEdit>
<Location x="0" y="0"/>
<OutLinkable>True</OutLinkable>
<ShadowStyle>None</ShadowStyle>
<ShadowColor>-16777216</ShadowColor>
<ShadowSize Width="0" Height="0"/>
<Shape>Termination</Shape>
<ShapeOrientation>Angle0</ShapeOrientation>
<Size Width="80.75" Height="37.5"/>
<Text>Flex10</Text>
<TextColor>-16777216</TextColor>
<TextMargin Width="0" Height="0"/>
<ToolTip/>
<Transparent>False</Transparent>
<Url/>
<XMoveable>True</XMoveable>
<XSizeable>True</XSizeable>
<YMoveable>True</YMoveable>
<YSizeable>True</YSizeable>
<ZOrder>0</ZOrder>
<InLinks>
<ID>b7495788-5416-419f-a0e9-b6f18e416393</ID>
</InLinks>
<OutLinks>
<ID>708a30ce-470f-42ac-9565-026a48349e9f</ID>
<ID>e91030a2-cc2e-4590-9aaa-859e44a119cc</ID>
</OutLinks>
<Enabled>True</Enabled>
<RestingPotential Value="-51.5" Scale="milli" Actual="-0.0515"/>
<RelativeSize Value="2.7" Scale="None" Actual="2.7"/>
<TimeConstant Value="0.2" Scale="milli" Actual="0.0002"/>
<InitialThreshold Value="-47" Scale="milli" Actual="-0.047"/>
<RelativeAccomodation Value="0.4" Scale="None" Actual="0.4"/>
<AccomodationTimeConstant Value="2" Scale="milli" Actual="0.002"/>
<AHPConductance Value="0.02" Scale="micro" Actual="2e-08"/>
<AHPTimeConstant Value="2" Scale="milli" Actual="0.002"/>
<MaxCaConductance Value="0" Scale="micro" Actual="0"/>
<CaActivation>
<MidPoint Value="-30" Scale="milli" Actual="-0.03"/>
<Slope Value="0.1" Scale="None" Actual="0.1"/>
<TimeConstant Value="20" Scale="milli" Actual="0.02"/>
<ActivationType>True</ActivationType>
</CaActivation>
<CaDeactivation>
<MidPoint Value="-90" Scale="milli" Actual="-0.09"/>
<Slope Value="-0.1" Scale="None" Actual="-0.1"/>
<TimeConstant Value="7500" Scale="milli" Actual="7.5"/>
<ActivationType>False</ActivationType>
</CaDeactivation>
<TonicStimulus Value="0" Scale="nano" Actual="0"/>
<TonicNoise Value="0" Scale="milli" Actual="0"/>
<IonChannels>
<IonChannel>
<Name>Leak</Name>
<ID>887478b4-601e-4901-9a84-17a0bcc19618</ID>
<Symbol/>
<Enabled>True</Enabled>
<Gmax Value="0.35" Scale="micro" Actual="3.5e-07"/>
<MPower>0</MPower>
<HPower>0</HPower>
<EqPot Value="-51.5" Scale="milli" Actual="-0.0515"/>
<Minit Value="0" Scale="None" Actual="0"/>
<Nm Value="1" Scale="None" Actual="1"/>
<Minf>
<ID>51149b8d-429a-46b7-8adb-3ebcdb594c76</ID>
<Type>IonChannelSigmoid</Type>
<AssemblyFile>realisticneuralnettools.dll</AssemblyFile>
<ClassName>RealisticNeuralNetTools.DataObjects.Gains.IonChannelSigmoid</ClassName>
<UseLimits>True</UseLimits>
<LimitsReadOnly>False</LimitsReadOnly>
<LimitOutputsReadOnly>False</LimitOutputsReadOnly>
<UseParentIncomingDataType>False</UseParentIncomingDataType>
<LowerLimitScale Value="-100" Scale="milli" Actual="-0.1"/>
<UpperLimitScale Value="0" Scale="milli" Actual="0"/>
<LowerOutputScale Value="0" Scale="None" Actual="0"/>
<UpperOutputScale Value="1" Scale="None" Actual="1"/>
<IndependentUnits>Membrane Voltage (V)</IndependentUnits>
<DependentUnits/>
<A Value="0" Scale="milli" Actual="0"/>
<B Value="1" Scale="None" Actual="1"/>
<C Value="100" Scale="None" Actual="100"/>
<D Value="40" Scale="milli" Actual="0.04"/>
<E Value="0" Scale="None" Actual="0"/>
<F Value="0" Scale="None" Actual="0"/>
<G Value="0" Scale="milli" Actual="0"/>
<H Value="1" Scale="None" Actual="1"/>
</Minf>
<Tm>
<ID>29badf94-55c2-4ec7-880a-0ef06e583672</ID>
<Type>IonChannelSigmoid</Type>
<AssemblyFile>realisticneuralnettools.dll</AssemblyFile>
<ClassName>RealisticNeuralNetTools.DataObjects.Gains.IonChannelSigmoid</ClassName>
<UseLimits>True</UseLimits>
<LimitsReadOnly>False</LimitsReadOnly>
<LimitOutputsReadOnly>False</LimitOutputsReadOnly>
<UseParentIncomingDataType>False</UseParentIncomingDataType>
<LowerLimitScale Value="-100" Scale="milli" Actual="-0.1"/>
<UpperLimitScale Value="0" Scale="milli" Actual="0"/>
<LowerOutputScale Value="0" Scale="None" Actual="0"/>
<UpperOutputScale Value="1" Scale="None" Actual="1"/>
<IndependentUnits>Membrane Voltage (V)</IndependentUnits>
<DependentUnits/>
<A Value="0" Scale="milli" Actual="0"/>
<B Value="1" Scale="None" Actual="1"/>
<C Value="100" Scale="None" Actual="100"/>
<D Value="40" Scale="milli" Actual="0.04"/>
<E Value="0" Scale="None" Actual="0"/>
<F Value="0" Scale="None" Actual="0"/>
<G Value="0" Scale="milli" Actual="0"/>
<H Value="1" Scale="None" Actual="1"/>
</Tm>
<Hinit Value="0" Scale="None" Actual="0"/>
<Nh Value="1" Scale="None" Actual="1"/>
<Hinf>
<ID>d8545d2e-ea6d-4809-a2e1-b03ba5898874</ID>
<Type>IonChannelSigmoid</Type>
<AssemblyFile>realisticneuralnettools.dll</AssemblyFile>
<ClassName>RealisticNeuralNetTools.DataObjects.Gains.IonChannelSigmoid</ClassName>
<UseLimits>True</UseLimits>
<LimitsReadOnly>False</LimitsReadOnly>
<LimitOutputsReadOnly>False</LimitOutputsReadOnly>
<UseParentIncomingDataType>False</UseParentIncomingDataType>
<LowerLimitScale Value="-100" Scale="milli" Actual="-0.1"/>
<UpperLimitScale Value="0" Scale="milli" Actual="0"/>
<LowerOutputScale Value="0" Scale="None" Actual="0"/>
<UpperOutputScale Value="1" Scale="None" Actual="1"/>
<IndependentUnits>Membrane Voltage (V)</IndependentUnits>
<DependentUnits/>
<A Value="0" Scale="milli" Actual="0"/>
<B Value="1" Scale="None" Actual="1"/>
<C Value="100" Scale="None" Actual="100"/>
<D Value="40" Scale="milli" Actual="0.04"/>
<E Value="0" Scale="None" Actual="0"/>
<F Value="0" Scale="None" Actual="0"/>
<G Value="0" Scale="milli" Actual="0"/>
<H Value="1" Scale="None" Actual="1"/>
</Hinf>
<Th>
<ID>4f5b4d58-bfe3-4a76-a961-6ef0f5747f55</ID>
<Type>IonChannelSigmoid</Type>
<AssemblyFile>realisticneuralnettools.dll</AssemblyFile>
<ClassName>RealisticNeuralNetTools.DataObjects.Gains.IonChannelSigmoid</ClassName>
<UseLimits>True</UseLimits>
<LimitsReadOnly>False</LimitsReadOnly>
<LimitOutputsReadOnly>False</LimitOutputsReadOnly>
<UseParentIncomingDataType>False</UseParentIncomingDataType>
<LowerLimitScale Value="-100" Scale="milli" Actual="-0.1"/>
<UpperLimitScale Value="0" Scale="milli" Actual="0"/>
<LowerOutputScale Value="0" Scale="None" Actual="0"/>
<UpperOutputScale Value="1" Scale="None" Actual="1"/>
<IndependentUnits>Membrane Voltage (V)</IndependentUnits>
<DependentUnits/>
<A Value="0" Scale="milli" Actual="0"/>
<B Value="1" Scale="None" Actual="1"/>
<C Value="100" Scale="None" Actual="100"/>
<D Value="40" Scale="milli" Actual="0.04"/>
<E Value="0" Scale="None" Actual="0"/>
<F Value="0" Scale="None" Actual="0"/>
<G Value="0" Scale="milli" Actual="0"/>
<H Value="1" Scale="None" Actual="1"/>
</Th>
</IonChannel>
<IonChannel>
<Name>Slow Ca</Name>
<ID>6fc81ef1-2482-418b-ac24-02e7696accda</ID>
<Symbol>CAs</Symbol>
<Enabled>True</Enabled>
<Gmax Value="5" Scale="micro" Actual="5e-06"/>
<MPower>2</MPower>
<HPower>1</HPower>
<EqPot Value="135" Scale="milli" Actual="0.135"/>
<Minit Value="0.214375" Scale="None" Actual="0.214375"/>
<Nm Value="1" Scale="None" Actual="1"/>
<Minf>
<ID>1b6b1ba3-6343-4dcf-ab49-502773e07923</ID>
<Type>IonChannelSigmoid</Type>
<AssemblyFile>realisticneuralnettools.dll</AssemblyFile>
<ClassName>RealisticNeuralNetTools.DataObjects.Gains.IonChannelSigmoid</ClassName>
<UseLimits>False</UseLimits>
<LimitsReadOnly>False</LimitsReadOnly>
<LimitOutputsReadOnly>False</LimitOutputsReadOnly>
<UseParentIncomingDataType>False</UseParentIncomingDataType>
<LowerLimitScale Value="-100" Scale="milli" Actual="-0.1"/>
<UpperLimitScale Value="100" Scale="milli" Actual="0.1"/>
<LowerOutputScale Value="0" Scale="None" Actual="0"/>
<UpperOutputScale Value="6" Scale="None" Actual="6"/>
<IndependentUnits>Membrane Voltage (V)</IndependentUnits>
<DependentUnits/>
<A Value="0" Scale="milli" Actual="0"/>
<B Value="1" Scale="None" Actual="1"/>
<C Value="-336" Scale="None" Actual="-336"/>
<D Value="46.56" Scale="milli" Actual="0.04656"/>
<E Value="0" Scale="None" Actual="0"/>
<F Value="0" Scale="None" Actual="0"/>
<G Value="0" Scale="milli" Actual="0"/>
<H Value="1" Scale="None" Actual="1"/>
</Minf>
<Tm>
<ID>4e842e3f-b790-4422-a891-11c551164f8d</ID>
<Type>IonChannelSigmoid</Type>
<AssemblyFile>realisticneuralnettools.dll</AssemblyFile>
<ClassName>RealisticNeuralNetTools.DataObjects.Gains.IonChannelSigmoid</ClassName>
<UseLimits>False</UseLimits>
<LimitsReadOnly>False</LimitsReadOnly>
<LimitOutputsReadOnly>False</LimitOutputsReadOnly>
<UseParentIncomingDataType>False</UseParentIncomingDataType>
<LowerLimitScale Value="-100" Scale="milli" Actual="-0.1"/>
<UpperLimitScale Value="100" Scale="milli" Actual="0.1"/>
<LowerOutputScale Value="0" Scale="None" Actual="0"/>
<UpperOutputScale Value="6" Scale="None" Actual="6"/>
<IndependentUnits>Membrane Voltage (V)</IndependentUnits>
<DependentUnits/>
<A Value="5" Scale="milli" Actual="0.005"/>
<B Value="0" Scale="milli" Actual="0"/>
<C Value="-400" Scale="None" Actual="-400"/>
<D Value="48.7" Scale="milli" Actual="0.0487"/>
<E Value="0" Scale="None" Actual="0"/>
<F Value="0" Scale="None" Actual="0"/>
<G Value="0" Scale="milli" Actual="0"/>
<H Value="1" Scale="None" Actual="1"/>
</Tm>
<Hinit Value="0.135939" Scale="None" Actual="0.135939"/>
<Nh Value="1" Scale="None" Actual="1"/>
<Hinf>
<ID>84d38973-a472-4a40-a3d3-e09bda609fc4</ID>
<Type>IonChannelSigmoid</Type>
<AssemblyFile>realisticneuralnettools.dll</AssemblyFile>
<ClassName>RealisticNeuralNetTools.DataObjects.Gains.IonChannelSigmoid</ClassName>
<UseLimits>True</UseLimits>
<LimitsReadOnly>False</LimitsReadOnly>
<LimitOutputsReadOnly>False</LimitOutputsReadOnly>
<UseParentIncomingDataType>False</UseParentIncomingDataType>
<LowerLimitScale Value="-100" Scale="milli" Actual="-0.1"/>
<UpperLimitScale Value="0" Scale="milli" Actual="0"/>
<LowerOutputScale Value="0" Scale="None" Actual="0"/>
<UpperOutputScale Value="6" Scale="None" Actual="6"/>
<IndependentUnits>Membrane Voltage (V)</IndependentUnits>
<DependentUnits/>
<A Value="0" Scale="milli" Actual="0"/>
<B Value="1" Scale="None" Actual="1"/>
<C Value="331.2" Scale="None" Actual="331.2"/>
<D Value="54" Scale="milli" Actual="0.054"/>
<E Value="0" Scale="None" Actual="0"/>
<F Value="0" Scale="None" Actual="0"/>
<G Value="0" Scale="milli" Actual="0"/>
<H Value="1" Scale="None" Actual="1"/>
</Hinf>
<Th>
<ID>a8bb559e-4790-4edd-bf34-084be62a0107</ID>
<Type>IonChannelSigmoid</Type>
<AssemblyFile>realisticneuralnettools.dll</AssemblyFile>
<ClassName>RealisticNeuralNetTools.DataObjects.Gains.IonChannelSigmoid</ClassName>
<UseLimits>False</UseLimits>
<LimitsReadOnly>False</LimitsReadOnly>
<LimitOutputsReadOnly>False</LimitOutputsReadOnly>
<UseParentIncomingDataType>False</UseParentIncomingDataType>
<LowerLimitScale Value="-100" Scale="milli" Actual="-0.1"/>
<UpperLimitScale Value="100" Scale="milli" Actual="0.1"/>
<LowerOutputScale Value="0" Scale="None" Actual="0"/>
<UpperOutputScale Value="6" Scale="None" Actual="6"/>
<IndependentUnits>Membrane Voltage (V)</IndependentUnits>
<DependentUnits/>
<A Value="0.04" Scale="None" Actual="0.04"/>
<B Value="0" Scale="None" Actual="0"/>
<C Value="-250" Scale="None" Actual="-250"/>
<D Value="43" Scale="milli" Actual="0.043"/>
<E Value="0" Scale="None" Actual="0"/>
<F Value="0" Scale="None" Actual="0"/>
<G Value="0" Scale="milli" Actual="0"/>
<H Value="1" Scale="None" Actual="1"/>
</Th>
</IonChannel>
<IonChannel>
<Name>h current</Name>
<ID>462ef24d-4beb-4e79-a5fd-d0ca746c1cd0</ID>
<Symbol/>
<Enabled>True</Enabled>
<Gmax Value="10" Scale="micro" Actual="1e-05"/>
<MPower>0</MPower>
<HPower>2</HPower>
<EqPot Value="-0.021" Scale="None" Actual="-0.021"/>
<Minit Value="0" Scale="None" Actual="0"/>
<Nm Value="1" Scale="None" Actual="1"/>
<Minf>
<ID>8a2461c5-93dd-44f4-bd3a-41b01009a504</ID>
<Type>IonChannelSigmoid</Type>
<AssemblyFile>realisticneuralnettools.dll</AssemblyFile>
<ClassName>RealisticNeuralNetTools.DataObjects.Gains.IonChannelSigmoid</ClassName>
<UseLimits>True</UseLimits>
<LimitsReadOnly>False</LimitsReadOnly>
<LimitOutputsReadOnly>False</LimitOutputsReadOnly>
<UseParentIncomingDataType>False</UseParentIncomingDataType>
<LowerLimitScale Value="-100" Scale="milli" Actual="-0.1"/>
<UpperLimitScale Value="0" Scale="milli" Actual="0"/>
<LowerOutputScale Value="0" Scale="None" Actual="0"/>
<UpperOutputScale Value="1" Scale="None" Actual="1"/>
<IndependentUnits>Membrane Voltage (V)</IndependentUnits>
<DependentUnits/>
<A Value="0" Scale="milli" Actual="0"/>
<B Value="1" Scale="None" Actual="1"/>
<C Value="100" Scale="None" Actual="100"/>
<D Value="40" Scale="milli" Actual="0.04"/>
<E Value="0" Scale="None" Actual="0"/>
<F Value="0" Scale="None" Actual="0"/>
<G Value="0" Scale="milli" Actual="0"/>
<H Value="1" Scale="None" Actual="1"/>
</Minf>
<Tm>
<ID>b16425d4-b320-4e8e-937a-68f347892402</ID>
<Type>IonChannelSigmoid</Type>
<AssemblyFile>realisticneuralnettools.dll</AssemblyFile>
<ClassName>RealisticNeuralNetTools.DataObjects.Gains.IonChannelSigmoid</ClassName>
<UseLimits>True</UseLimits>
<LimitsReadOnly>False</LimitsReadOnly>
<LimitOutputsReadOnly>False</LimitOutputsReadOnly>
<UseParentIncomingDataType>False</UseParentIncomingDataType>
<LowerLimitScale Value="-100" Scale="milli" Actual="-0.1"/>
<UpperLimitScale Value="0" Scale="milli" Actual="0"/>
<LowerOutputScale Value="0" Scale="None" Actual="0"/>
<UpperOutputScale Value="1" Scale="None" Actual="1"/>
<IndependentUnits>Membrane Voltage (V)</IndependentUnits>
<DependentUnits/>
<A Value="0" Scale="milli" Actual="0"/>
<B Value="1" Scale="None" Actual="1"/>
<C Value="100" Scale="None" Actual="100"/>
<D Value="40" Scale="milli" Actual="0.04"/>
<E Value="0" Scale="None" Actual="0"/>
<F Value="0" Scale="None" Actual="0"/>
<G Value="0" Scale="milli" Actual="0"/>
<H Value="1" Scale="None" Actual="1"/>
</Tm>
<Hinit Value="0" Scale="None" Actual="0"/>
<Nh Value="1" Scale="None" Actual="1"/>
<Hinf>
<ID>226d46e6-3088-4e3b-a6ee-4c8d60b61406</ID>
<Type>IonChannelSigmoid</Type>
<AssemblyFile>realisticneuralnettools.dll</AssemblyFile>
<ClassName>RealisticNeuralNetTools.DataObjects.Gains.IonChannelSigmoid</ClassName>
<UseLimits>False</UseLimits>
<LimitsReadOnly>False</LimitsReadOnly>
<LimitOutputsReadOnly>False</LimitOutputsReadOnly>
<UseParentIncomingDataType>False</UseParentIncomingDataType>
<LowerLimitScale Value="-150" Scale="milli" Actual="-0.15"/>
<UpperLimitScale Value="0" Scale="milli" Actual="0"/>
<LowerOutputScale Value="0" Scale="None" Actual="0"/>
<UpperOutputScale Value="1" Scale="None" Actual="1"/>
<IndependentUnits>Membrane Voltage (V)</IndependentUnits>
<DependentUnits/>
<A Value="0" Scale="milli" Actual="0"/>
<B Value="1" Scale="None" Actual="1"/>
<C Value="500" Scale="None" Actual="500"/>
<D Value="0.045" Scale="None" Actual="0.045"/>
<E Value="2" Scale="None" Actual="2"/>
<F Value="180" Scale="None" Actual="180"/>
<G Value="0.047" Scale="None" Actual="0.047"/>
<H Value="1" Scale="None" Actual="1"/>
</Hinf>
<Th>
<ID>b8ffebd4-f4d0-4fe6-9066-8d8c816db35c</ID>
<Type>IonChannelSigmoid</Type>
<AssemblyFile>realisticneuralnettools.dll</AssemblyFile>
<ClassName>RealisticNeuralNetTools.DataObjects.Gains.IonChannelSigmoid</ClassName>
<UseLimits>False</UseLimits>
<LimitsReadOnly>False</LimitsReadOnly>
<LimitOutputsReadOnly>False</LimitOutputsReadOnly>
<UseParentIncomingDataType>False</UseParentIncomingDataType>
<LowerLimitScale Value="-100" Scale="milli" Actual="-0.1"/>
<UpperLimitScale Value="0" Scale="milli" Actual="0"/>
<LowerOutputScale Value="0" Scale="None" Actual="0"/>
<UpperOutputScale Value="1" Scale="None" Actual="1"/>
<IndependentUnits>Membrane Voltage (V)</IndependentUnits>
<DependentUnits/>
<A Value="0.05" Scale="None" Actual="0.05"/>
<B Value="0" Scale="None" Actual="0"/>
<C Value="-100" Scale="None" Actual="-100"/>
<D Value="0.073" Scale="None" Actual="0.073"/>
<E Value="0" Scale="None" Actual="0"/>
<F Value="0" Scale="None" Actual="0"/>
<G Value="0" Scale="milli" Actual="0"/>
<H Value="1" Scale="None" Actual="1"/>
</Th>
</IonChannel>
</IonChannels>
</Node>
<Node>
<AssemblyFile>realisticneuralnettools.dll</AssemblyFile>
<ClassName>RealisticNeuralNetTools.DataObjects.Behavior.Neurons.Spiking</ClassName>
<ID>bd01b9e7-9c5f-44ac-ad35-1fd747183e45</ID>
<NodeIndex>3</NodeIndex>
<Alignment>CenterMiddle</Alignment>
<AutoSize>None</AutoSize>
<BackMode>Transparent</BackMode>
<DashStyle>Solid</DashStyle>
<DrawColor>-16777216</DrawColor>
<DrawWidth>1</DrawWidth>
<FillColor>-65536</FillColor>
<Font Family="Arial" Size="14" Bold="True" Underline="False" Strikeout="False" Italic="False"/>
<Gradient>False</Gradient>
<GradientColor>0</GradientColor>
<GradientMode>BackwardDiagonal</GradientMode>
<DiagramImageName/>
<ImageLocation x="0" y="0"/>
<ImagePosition>RelativeToText</ImagePosition>
<InLinkable>True</InLinkable>
<LabelEdit>True</LabelEdit>
<Location x="0" y="0"/>
<OutLinkable>True</OutLinkable>
<ShadowStyle>None</ShadowStyle>
<ShadowColor>-16777216</ShadowColor>
<ShadowSize Width="0" Height="0"/>
<Shape>Termination</Shape>
<ShapeOrientation>Angle0</ShapeOrientation>
<Size Width="90" Height="40"/>
<Text>Ext10</Text>
<TextColor>-16777216</TextColor>
<TextMargin Width="0" Height="0"/>
<ToolTip/>
<Transparent>False</Transparent>
<Url/>
<XMoveable>True</XMoveable>
<XSizeable>True</XSizeable>
<YMoveable>True</YMoveable>
<YSizeable>True</YSizeable>
<ZOrder>0</ZOrder>
<InLinks>
<ID>708a30ce-470f-42ac-9565-026a48349e9f</ID>
</InLinks>
<OutLinks>
<ID>24932b92-2640-4ed2-b692-454565668d7f</ID>
<ID>b7495788-5416-419f-a0e9-b6f18e416393</ID>
</OutLinks>
<Enabled>True</Enabled>
<RestingPotential Value="-51.5" Scale="milli" Actual="-0.0515"/>
<RelativeSize Value="2.7" Scale="None" Actual="2.7"/>
<TimeConstant Value="0.2" Scale="milli" Actual="0.0002"/>
<InitialThreshold Value="-47" Scale="milli" Actual="-0.047"/>
<RelativeAccomodation Value="0.4" Scale="None" Actual="0.4"/>
<AccomodationTimeConstant Value="2" Scale="milli" Actual="0.002"/>
<AHPConductance Value="0.02" Scale="micro" Actual="2e-08"/>
<AHPTimeConstant Value="2" Scale="milli" Actual="0.002"/>
<MaxCaConductance Value="0" Scale="micro" Actual="0"/>
<CaActivation>
<MidPoint Value="-30" Scale="milli" Actual="-0.03"/>
<Slope Value="0.1" Scale="None" Actual="0.1"/>
<TimeConstant Value="20" Scale="milli" Actual="0.02"/>
<ActivationType>True</ActivationType>
</CaActivation>
<CaDeactivation>
<MidPoint Value="-90" Scale="milli" Actual="-0.09"/>
<Slope Value="-0.1" Scale="None" Actual="-0.1"/>
<TimeConstant Value="7500" Scale="milli" Actual="7.5"/>
<ActivationType>False</ActivationType>
</CaDeactivation>
<TonicStimulus Value="0" Scale="nano" Actual="0"/>
<TonicNoise Value="0" Scale="milli" Actual="0"/>
<IonChannels>
<IonChannel>
<Name>h current</Name>
<ID>462ef24d-4beb-4e79-a5fd-d0ca746c1cd0</ID>
<Symbol/>
<Enabled>True</Enabled>
<Gmax Value="10" Scale="micro" Actual="1e-05"/>
<MPower>0</MPower>
<HPower>2</HPower>
<EqPot Value="-0.021" Scale="None" Actual="-0.021"/>
<Minit Value="0" Scale="None" Actual="0"/>
<Nm Value="1" Scale="None" Actual="1"/>
<Minf>
<ID>001d317f-2917-417f-b0f1-88898177b0e2</ID>
<Type>IonChannelSigmoid</Type>
<AssemblyFile>realisticneuralnettools.dll</AssemblyFile>
<ClassName>RealisticNeuralNetTools.DataObjects.Gains.IonChannelSigmoid</ClassName>
<UseLimits>True</UseLimits>
<LimitsReadOnly>False</LimitsReadOnly>
<LimitOutputsReadOnly>False</LimitOutputsReadOnly>
<UseParentIncomingDataType>False</UseParentIncomingDataType>
<LowerLimitScale Value="-100" Scale="milli" Actual="-0.1"/>
<UpperLimitScale Value="0" Scale="milli" Actual="0"/>
<LowerOutputScale Value="0" Scale="None" Actual="0"/>
<UpperOutputScale Value="1" Scale="None" Actual="1"/>
<IndependentUnits>Membrane Voltage (V)</IndependentUnits>
<DependentUnits/>
<A Value="0" Scale="milli" Actual="0"/>
<B Value="1" Scale="None" Actual="1"/>
<C Value="100" Scale="None" Actual="100"/>
<D Value="40" Scale="milli" Actual="0.04"/>
<E Value="0" Scale="None" Actual="0"/>
<F Value="0" Scale="None" Actual="0"/>
<G Value="0" Scale="milli" Actual="0"/>
<H Value="1" Scale="None" Actual="1"/>
</Minf>
<Tm>
<ID>3b1965a1-fc8b-4de4-b4ec-0e4d87ae1b4d</ID>
<Type>IonChannelSigmoid</Type>
<AssemblyFile>realisticneuralnettools.dll</AssemblyFile>
<ClassName>RealisticNeuralNetTools.DataObjects.Gains.IonChannelSigmoid</ClassName>
<UseLimits>True</UseLimits>
<LimitsReadOnly>False</LimitsReadOnly>
<LimitOutputsReadOnly>False</LimitOutputsReadOnly>
<UseParentIncomingDataType>False</UseParentIncomingDataType>
<LowerLimitScale Value="-100" Scale="milli" Actual="-0.1"/>
<UpperLimitScale Value="0" Scale="milli" Actual="0"/>
<LowerOutputScale Value="0" Scale="None" Actual="0"/>
<UpperOutputScale Value="1" Scale="None" Actual="1"/>
<IndependentUnits>Membrane Voltage (V)</IndependentUnits>
<DependentUnits/>
<A Value="0" Scale="milli" Actual="0"/>
<B Value="1" Scale="None" Actual="1"/>
<C Value="100" Scale="None" Actual="100"/>
<D Value="40" Scale="milli" Actual="0.04"/>
<E Value="0" Scale="None" Actual="0"/>
<F Value="0" Scale="None" Actual="0"/>
<G Value="0" Scale="milli" Actual="0"/>
<H Value="1" Scale="None" Actual="1"/>
</Tm>
<Hinit Value="0.3" Scale="None" Actual="0.3"/>
<Nh Value="1" Scale="None" Actual="1"/>
<Hinf>
<ID>0b761e38-bb04-4871-b0a1-28f18a100431</ID>
<Type>IonChannelSigmoid</Type>
<AssemblyFile>realisticneuralnettools.dll</AssemblyFile>
<ClassName>RealisticNeuralNetTools.DataObjects.Gains.IonChannelSigmoid</ClassName>
<UseLimits>False</UseLimits>
<LimitsReadOnly>False</LimitsReadOnly>
<LimitOutputsReadOnly>False</LimitOutputsReadOnly>
<UseParentIncomingDataType>False</UseParentIncomingDataType>
<LowerLimitScale Value="-150" Scale="milli" Actual="-0.15"/>
<UpperLimitScale Value="0" Scale="milli" Actual="0"/>
<LowerOutputScale Value="0" Scale="None" Actual="0"/>
<UpperOutputScale Value="1" Scale="None" Actual="1"/>
<IndependentUnits>Membrane Voltage (V)</IndependentUnits>
<DependentUnits/>
<A Value="0" Scale="milli" Actual="0"/>
<B Value="1" Scale="None" Actual="1"/>
<C Value="500" Scale="None" Actual="500"/>
<D Value="0.045" Scale="None" Actual="0.045"/>
<E Value="2" Scale="None" Actual="2"/>
<F Value="180" Scale="None" Actual="180"/>
<G Value="0.047" Scale="None" Actual="0.047"/>
<H Value="1" Scale="None" Actual="1"/>
</Hinf>
<Th>
<ID>b31a3c5b-e514-4ccd-b2a9-38dfc44c3bde</ID>
<Type>IonChannelSigmoid</Type>
<AssemblyFile>realisticneuralnettools.dll</AssemblyFile>
<ClassName>RealisticNeuralNetTools.DataObjects.Gains.IonChannelSigmoid</ClassName>
<UseLimits>False</UseLimits>
<LimitsReadOnly>False</LimitsReadOnly>
<LimitOutputsReadOnly>False</LimitOutputsReadOnly>
<UseParentIncomingDataType>False</UseParentIncomingDataType>
<LowerLimitScale Value="-100" Scale="milli" Actual="-0.1"/>
<UpperLimitScale Value="0" Scale="milli" Actual="0"/>
<LowerOutputScale Value="0" Scale="None" Actual="0"/>
<UpperOutputScale Value="1" Scale="None" Actual="1"/>
<IndependentUnits>Membrane Voltage (V)</IndependentUnits>
<DependentUnits/>
<A Value="0.05" Scale="None" Actual="0.05"/>
<B Value="0" Scale="None" Actual="0"/>
<C Value="0" Scale="None" Actual="0"/>
<D Value="0" Scale="None" Actual="0"/>
<E Value="0" Scale="None" Actual="0"/>
<F Value="0" Scale="None" Actual="0"/>
<G Value="0" Scale="milli" Actual="0"/>
<H Value="1" Scale="None" Actual="1"/>
</Th>
</IonChannel>
<IonChannel>
<Name>Slow Ca</Name>
<ID>6fc81ef1-2482-418b-ac24-02e7696accda</ID>
<Symbol>CAs</Symbol>
<Enabled>True</Enabled>
<Gmax Value="5" Scale="micro" Actual="5e-06"/>
<MPower>2</MPower>
<HPower>1</HPower>
<EqPot Value="135" Scale="milli" Actual="0.135"/>
<Minit Value="0.214375" Scale="None" Actual="0.214375"/>
<Nm Value="1" Scale="None" Actual="1"/>
<Minf>
<ID>289068ac-4a5b-456b-858d-9fae4b2ae151</ID>
<Type>IonChannelSigmoid</Type>
<AssemblyFile>realisticneuralnettools.dll</AssemblyFile>
<ClassName>RealisticNeuralNetTools.DataObjects.Gains.IonChannelSigmoid</ClassName>
<UseLimits>False</UseLimits>
<LimitsReadOnly>False</LimitsReadOnly>
<LimitOutputsReadOnly>False</LimitOutputsReadOnly>
<UseParentIncomingDataType>False</UseParentIncomingDataType>
<LowerLimitScale Value="-100" Scale="milli" Actual="-0.1"/>
<UpperLimitScale Value="100" Scale="milli" Actual="0.1"/>
<LowerOutputScale Value="0" Scale="None" Actual="0"/>
<UpperOutputScale Value="6" Scale="None" Actual="6"/>
<IndependentUnits>Membrane Voltage (V)</IndependentUnits>
<DependentUnits/>
<A Value="0" Scale="milli" Actual="0"/>
<B Value="1" Scale="None" Actual="1"/>
<C Value="-336" Scale="None" Actual="-336"/>
<D Value="46.56" Scale="milli" Actual="0.04656"/>
<E Value="0" Scale="None" Actual="0"/>
<F Value="0" Scale="None" Actual="0"/>
<G Value="0" Scale="milli" Actual="0"/>
<H Value="1" Scale="None" Actual="1"/>
</Minf>
<Tm>
<ID>7fdc578d-f7fb-49af-ac3e-7a77d9d11923</ID>
<Type>IonChannelSigmoid</Type>
<AssemblyFile>realisticneuralnettools.dll</AssemblyFile>
<ClassName>RealisticNeuralNetTools.DataObjects.Gains.IonChannelSigmoid</ClassName>
<UseLimits>False</UseLimits>
<LimitsReadOnly>False</LimitsReadOnly>
<LimitOutputsReadOnly>False</LimitOutputsReadOnly>
<UseParentIncomingDataType>False</UseParentIncomingDataType>
<LowerLimitScale Value="-100" Scale="milli" Actual="-0.1"/>
<UpperLimitScale Value="100" Scale="milli" Actual="0.1"/>
<LowerOutputScale Value="0" Scale="None" Actual="0"/>
<UpperOutputScale Value="6" Scale="None" Actual="6"/>
<IndependentUnits>Membrane Voltage (V)</IndependentUnits>
<DependentUnits/>
<A Value="5" Scale="milli" Actual="0.005"/>
<B Value="0" Scale="milli" Actual="0"/>
<C Value="-400" Scale="None" Actual="-400"/>
<D Value="48.7" Scale="milli" Actual="0.0487"/>
<E Value="0" Scale="None" Actual="0"/>
<F Value="0" Scale="None" Actual="0"/>
<G Value="0" Scale="milli" Actual="0"/>
<H Value="1" Scale="None" Actual="1"/>
</Tm>
<Hinit Value="0.135939" Scale="None" Actual="0.135939"/>
<Nh Value="1" Scale="None" Actual="1"/>
<Hinf>
<ID>19eb2545-9f7f-4a75-8bca-8469be1a800d</ID>
<Type>IonChannelSigmoid</Type>
<AssemblyFile>realisticneuralnettools.dll</AssemblyFile>
<ClassName>RealisticNeuralNetTools.DataObjects.Gains.IonChannelSigmoid</ClassName>
<UseLimits>True</UseLimits>
<LimitsReadOnly>False</LimitsReadOnly>
<LimitOutputsReadOnly>False</LimitOutputsReadOnly>
<UseParentIncomingDataType>False</UseParentIncomingDataType>
<LowerLimitScale Value="-100" Scale="milli" Actual="-0.1"/>
<UpperLimitScale Value="0" Scale="milli" Actual="0"/>
<LowerOutputScale Value="0" Scale="None" Actual="0"/>
<UpperOutputScale Value="6" Scale="None" Actual="6"/>
<IndependentUnits>Membrane Voltage (V)</IndependentUnits>
<DependentUnits/>
<A Value="0" Scale="milli" Actual="0"/>
<B Value="1" Scale="None" Actual="1"/>
<C Value="331.2" Scale="None" Actual="331.2"/>
<D Value="54" Scale="milli" Actual="0.054"/>
<E Value="0" Scale="None" Actual="0"/>
<F Value="0" Scale="None" Actual="0"/>
<G Value="0" Scale="milli" Actual="0"/>
<H Value="1" Scale="None" Actual="1"/>
</Hinf>
<Th>
<ID>084b3791-c94e-4f45-9923-03665e61f294</ID>
<Type>IonChannelSigmoid</Type>
<AssemblyFile>realisticneuralnettools.dll</AssemblyFile>
<ClassName>RealisticNeuralNetTools.DataObjects.Gains.IonChannelSigmoid</ClassName>
<UseLimits>False</UseLimits>
<LimitsReadOnly>False</LimitsReadOnly>
<LimitOutputsReadOnly>False</LimitOutputsReadOnly>
<UseParentIncomingDataType>False</UseParentIncomingDataType>
<LowerLimitScale Value="-100" Scale="milli" Actual="-0.1"/>
<UpperLimitScale Value="100" Scale="milli" Actual="0.1"/>
<LowerOutputScale Value="0" Scale="None" Actual="0"/>
<UpperOutputScale Value="6" Scale="None" Actual="6"/>
<IndependentUnits>Membrane Voltage (V)</IndependentUnits>
<DependentUnits/>
<A Value="0.04" Scale="None" Actual="0.04"/>
<B Value="0" Scale="None" Actual="0"/>
<C Value="-250" Scale="None" Actual="-250"/>
<D Value="0" Scale="milli" Actual="0"/>
<E Value="0" Scale="None" Actual="0"/>
<F Value="0" Scale="None" Actual="0"/>
<G Value="0" Scale="milli" Actual="0"/>
<H Value="1" Scale="None" Actual="1"/>
</Th>
</IonChannel>
<IonChannel>
<Name>Leak</Name>
<ID>887478b4-601e-4901-9a84-17a0bcc19618</ID>
<Symbol/>
<Enabled>True</Enabled>
<Gmax Value="0.35" Scale="micro" Actual="3.5e-07"/>
<MPower>0</MPower>
<HPower>0</HPower>
<EqPot Value="-51.5" Scale="milli" Actual="-0.0515"/>
<Minit Value="1" Scale="None" Actual="1"/>
<Nm Value="1" Scale="None" Actual="1"/>
<Minf>
<ID>000b3024-30ab-4271-9d13-5be83e4eba37</ID>
<Type>IonChannelSigmoid</Type>
<AssemblyFile>realisticneuralnettools.dll</AssemblyFile>
<ClassName>RealisticNeuralNetTools.DataObjects.Gains.IonChannelSigmoid</ClassName>
<UseLimits>True</UseLimits>
<LimitsReadOnly>False</LimitsReadOnly>
<LimitOutputsReadOnly>False</LimitOutputsReadOnly>
<UseParentIncomingDataType>False</UseParentIncomingDataType>
<LowerLimitScale Value="-100" Scale="milli" Actual="-0.1"/>
<UpperLimitScale Value="0" Scale="milli" Actual="0"/>
<LowerOutputScale Value="0" Scale="None" Actual="0"/>
<UpperOutputScale Value="1" Scale="None" Actual="1"/>
<IndependentUnits>Membrane Voltage (V)</IndependentUnits>
<DependentUnits/>
<A Value="0" Scale="milli" Actual="0"/>
<B Value="1" Scale="None" Actual="1"/>
<C Value="100" Scale="None" Actual="100"/>
<D Value="40" Scale="milli" Actual="0.04"/>
<E Value="0" Scale="None" Actual="0"/>
<F Value="0" Scale="None" Actual="0"/>
<G Value="0" Scale="milli" Actual="0"/>
<H Value="1" Scale="None" Actual="1"/>
</Minf>
<Tm>
<ID>e92aee01-362e-42b6-9090-7fc14cf56088</ID>
<Type>IonChannelSigmoid</Type>
<AssemblyFile>realisticneuralnettools.dll</AssemblyFile>
<ClassName>RealisticNeuralNetTools.DataObjects.Gains.IonChannelSigmoid</ClassName>
<UseLimits>True</UseLimits>
<LimitsReadOnly>False</LimitsReadOnly>
<LimitOutputsReadOnly>False</LimitOutputsReadOnly>
<UseParentIncomingDataType>False</UseParentIncomingDataType>
<LowerLimitScale Value="-100" Scale="milli" Actual="-0.1"/>
<UpperLimitScale Value="0" Scale="milli" Actual="0"/>
<LowerOutputScale Value="0" Scale="None" Actual="0"/>
<UpperOutputScale Value="1" Scale="None" Actual="1"/>
<IndependentUnits>Membrane Voltage (V)</IndependentUnits>
<DependentUnits/>
<A Value="0" Scale="milli" Actual="0"/>
<B Value="1" Scale="None" Actual="1"/>
<C Value="100" Scale="None" Actual="100"/>
<D Value="40" Scale="milli" Actual="0.04"/>
<E Value="0" Scale="None" Actual="0"/>
<F Value="0" Scale="None" Actual="0"/>
<G Value="0" Scale="milli" Actual="0"/>
<H Value="1" Scale="None" Actual="1"/>
</Tm>
<Hinit Value="1" Scale="None" Actual="1"/>
<Nh Value="1" Scale="None" Actual="1"/>
<Hinf>
<ID>c6f1db73-cd75-4628-9c2b-b817c5559106</ID>
<Type>IonChannelSigmoid</Type>
<AssemblyFile>realisticneuralnettools.dll</AssemblyFile>
<ClassName>RealisticNeuralNetTools.DataObjects.Gains.IonChannelSigmoid</ClassName>
<UseLimits>True</UseLimits>
<LimitsReadOnly>False</LimitsReadOnly>
<LimitOutputsReadOnly>False</LimitOutputsReadOnly>
<UseParentIncomingDataType>False</UseParentIncomingDataType>
<LowerLimitScale Value="-100" Scale="milli" Actual="-0.1"/>
<UpperLimitScale Value="0" Scale="milli" Actual="0"/>
<LowerOutputScale Value="0" Scale="None" Actual="0"/>
<UpperOutputScale Value="1" Scale="None" Actual="1"/>
<IndependentUnits>Membrane Voltage (V)</IndependentUnits>
<DependentUnits/>
<A Value="0" Scale="milli" Actual="0"/>
<B Value="1" Scale="None" Actual="1"/>
<C Value="100" Scale="None" Actual="100"/>
<D Value="40" Scale="milli" Actual="0.04"/>
<E Value="0" Scale="None" Actual="0"/>
<F Value="0" Scale="None" Actual="0"/>
<G Value="0" Scale="milli" Actual="0"/>
<H Value="1" Scale="None" Actual="1"/>
</Hinf>
<Th>
<ID>f15d3d44-a0e4-443e-8027-3f1b0969f660</ID>
<Type>IonChannelSigmoid</Type>
<AssemblyFile>realisticneuralnettools.dll</AssemblyFile>
<ClassName>RealisticNeuralNetTools.DataObjects.Gains.IonChannelSigmoid</ClassName>
<UseLimits>True</UseLimits>
<LimitsReadOnly>False</LimitsReadOnly>
<LimitOutputsReadOnly>False</LimitOutputsReadOnly>
<UseParentIncomingDataType>False</UseParentIncomingDataType>
<LowerLimitScale Value="-100" Scale="milli" Actual="-0.1"/>
<UpperLimitScale Value="0" Scale="milli" Actual="0"/>
<LowerOutputScale Value="0" Scale="None" Actual="0"/>
<UpperOutputScale Value="1" Scale="None" Actual="1"/>
<IndependentUnits>Membrane Voltage (V)</IndependentUnits>
<DependentUnits/>
<A Value="0" Scale="milli" Actual="0"/>
<B Value="1" Scale="None" Actual="1"/>
<C Value="100" Scale="None" Actual="100"/>
<D Value="40" Scale="milli" Actual="0.04"/>
<E Value="0" Scale="None" Actual="0"/>
<F Value="0" Scale="None" Actual="0"/>
<G Value="0" Scale="milli" Actual="0"/>
<H Value="1" Scale="None" Actual="1"/>
</Th>
</IonChannel>
</IonChannels>
</Node>
<Node>
<AssemblyFile>realisticneuralnettools.dll</AssemblyFile>
<ClassName>RealisticNeuralNetTools.DataObjects.Behavior.Neurons.NonSpiking</ClassName>
<ID>da03099b-b2e8-4828-a920-bc4fe5d4270e</ID>
<NodeIndex>0</NodeIndex>
<Alignment>CenterMiddle</Alignment>
<AutoSize>None</AutoSize>
<BackMode>Transparent</BackMode>
<DashStyle>Solid</DashStyle>
<DrawColor>-16777216</DrawColor>
<DrawWidth>1</DrawWidth>
<FillColor>-7876870</FillColor>
<Font Family="Arial" Size="14" Bold="True" Underline="False" Strikeout="False" Italic="False"/>
<Gradient>False</Gradient>
<GradientColor>0</GradientColor>
<GradientMode>BackwardDiagonal</GradientMode>
<DiagramImageName/>
<ImageLocation x="0" y="0"/>
<ImagePosition>RelativeToText</ImagePosition>
<InLinkable>True</InLinkable>
<LabelEdit>True</LabelEdit>
<Location x="0" y="0"/>
<OutLinkable>True</OutLinkable>
<ShadowStyle>None</ShadowStyle>
<ShadowColor>-16777216</ShadowColor>
<ShadowSize Width="0" Height="0"/>
<Shape>Termination</Shape>
<ShapeOrientation>Angle0</ShapeOrientation>
<Size Width="63.75" Height="40"/>
<Text>BFA MN</Text>
<TextColor>-16777216</TextColor>
<TextMargin Width="0" Height="0"/>
<ToolTip/>
<Transparent>False</Transparent>
<Url/>
<XMoveable>True</XMoveable>
<XSizeable>True</XSizeable>
<YMoveable>True</YMoveable>
<YSizeable>True</YSizeable>
<ZOrder>0</ZOrder>
<InLinks>
<ID>24932b92-2640-4ed2-b692-454565668d7f</ID>
</InLinks>
<OutLinks>
<ID>44c07e51-2486-4523-bdeb-cc87f8861276</ID>
</OutLinks>
<Enabled>True</Enabled>
<RestingPotential Value="-100" Scale="milli" Actual="-0.1"/>
<RelativeSize Value="1" Scale="None" Actual="1"/>
<TimeConstant Value="20" Scale="milli" Actual="0.02"/>
<InitialThreshold Value="50" Scale="milli" Actual="0.05"/>
<RelativeAccomodation Value="0.3" Scale="None" Actual="0.3"/>
<AccomodationTimeConstant Value="10" Scale="milli" Actual="0.01"/>
<AHPConductance Value="1" Scale="micro" Actual="1e-06"/>
<AHPTimeConstant Value="3" Scale="milli" Actual="0.003"/>
<MaxCaConductance Value="0" Scale="micro" Actual="0"/>
<CaActivation>
<MidPoint Value="-30" Scale="milli" Actual="-0.03"/>
<Slope Value="0.1" Scale="None" Actual="0.1"/>
<TimeConstant Value="20" Scale="milli" Actual="0.02"/>
<ActivationType>True</ActivationType>
</CaActivation>
<CaDeactivation>
<MidPoint Value="-90" Scale="milli" Actual="-0.09"/>
<Slope Value="-0.1" Scale="None" Actual="-0.1"/>
<TimeConstant Value="7500" Scale="milli" Actual="7.5"/>
<ActivationType>False</ActivationType>
</CaDeactivation>
<TonicStimulus Value="0" Scale="nano" Actual="0"/>
<TonicNoise Value="0" Scale="milli" Actual="0"/>
</Node>
</Nodes>
<Links>
<Link>
<AssemblyFile>animattools.dll</AssemblyFile>
<ClassName>AnimatTools.DataObjects.Behavior.Links.Adapter</ClassName>
<ID>07e3a66b-5b52-4d4d-be39-2876eed1a9ea</ID>
<AdjustDst>False</AdjustDst>
<AdjustOrg>False</AdjustOrg>
<ArrowDestination>
<Style>Arrow</Style>
<Size>Small</Size>
<Angle>deg15</Angle>
<Filled>False</Filled>
</ArrowDestination>
<ArrowMiddle>
<Style>None</Style>
<Size>Small</Size>
<Angle>deg30</Angle>
<Filled>False</Filled>
</ArrowMiddle>
<ArrowOrigin>
<Style>None</Style>
<Size>Small</Size>
<Angle>deg30</Angle>
<Filled>False</Filled>
</ArrowOrigin>
<BackMode>Transparent</BackMode>
<DashStyle>Solid</DashStyle>
<DrawColor>-16777216</DrawColor>
<DrawWidth>1</DrawWidth>
<DestinationID>4af46359-50c9-4795-b99c-69bdbbe34017</DestinationID>
<Font Family="Arial" Size="12" Bold="False" Underline="False" Strikeout="False" Italic="False"/>
<Hidden>False</Hidden>
<Jump>Arc</Jump>
<LineStyle>Polyline</LineStyle>
<OrthogonalDynamic>True</OrthogonalDynamic>
<OriginID>0d053afd-e8a0-42bb-97f9-d615b6f22a25</OriginID>
<OrientedText>True</OrientedText>
<Selectable>True</Selectable>
<Stretchable>True</Stretchable>
<Text/>
<ToolTip/>
<Url/>
<ZOrder>0</ZOrder>
</Link>
<Link>
<AssemblyFile>animattools.dll</AssemblyFile>
<ClassName>AnimatTools.DataObjects.Behavior.Links.Adapter</ClassName>
<ID>10092f1d-0b4d-4847-8225-ba1a2130fdc4</ID>
<AdjustDst>False</AdjustDst>
<AdjustOrg>False</AdjustOrg>
<ArrowDestination>
<Style>None</Style>
<Size>Small</Size>
<Angle>deg15</Angle>
<Filled>False</Filled>
</ArrowDestination>
<ArrowMiddle>
<Style>None</Style>
<Size>Small</Size>
<Angle>deg30</Angle>
<Filled>False</Filled>
</ArrowMiddle>
<ArrowOrigin>
<Style>None</Style>
<Size>Small</Size>
<Angle>deg30</Angle>
<Filled>False</Filled>
</ArrowOrigin>
<BackMode>Transparent</BackMode>
<DashStyle>Solid</DashStyle>
<DrawColor>-16777216</DrawColor>
<DrawWidth>1</DrawWidth>
<DestinationID>0d053afd-e8a0-42bb-97f9-d615b6f22a25</DestinationID>
<Font Family="Arial" Size="12" Bold="False" Underline="False" Strikeout="False" Italic="False"/>
<Hidden>False</Hidden>
<Jump>Arc</Jump>
<LineStyle>Polyline</LineStyle>
<OrthogonalDynamic>True</OrthogonalDynamic>
<OriginID>4f0b25f7-fdf2-48bb-81e0-72c5dac8a605</OriginID>
<OrientedText>True</OrientedText>
<Selectable>True</Selectable>
<Stretchable>True</Stretchable>
<Text/>
<ToolTip/>
<Url/>
<ZOrder>0</ZOrder>
</Link>
<Link>
<AssemblyFile>realisticneuralnettools.dll</AssemblyFile>
<ClassName>RealisticNeuralNetTools.DataObjects.Behavior.Synapse</ClassName>
<ID>24932b92-2640-4ed2-b692-454565668d7f</ID>
<AdjustDst>False</AdjustDst>
<AdjustOrg>False</AdjustOrg>
<ArrowDestination>
<Style>Arrow</Style>
<Size>Medium</Size>
<Angle>deg30</Angle>
<Filled>False</Filled>
</ArrowDestination>
<ArrowMiddle>
<Style>None</Style>
<Size>Small</Size>
<Angle>deg30</Angle>
<Filled>False</Filled>
</ArrowMiddle>
<ArrowOrigin>
<Style>None</Style>
<Size>Small</Size>
<Angle>deg30</Angle>
<Filled>False</Filled>
</ArrowOrigin>
<BackMode>Transparent</BackMode>
<DashStyle>Solid</DashStyle>
<DrawColor>-16777216</DrawColor>
<DrawWidth>1</DrawWidth>
<DestinationID>da03099b-b2e8-4828-a920-bc4fe5d4270e</DestinationID>
<Font Family="Arial" Size="10" Bold="False" Underline="False" Strikeout="False" Italic="False"/>
<Hidden>False</Hidden>
<Jump>Arc</Jump>
<LineStyle>Polyline</LineStyle>
<OrthogonalDynamic>True</OrthogonalDynamic>
<OriginID>bd01b9e7-9c5f-44ac-ad35-1fd747183e45</OriginID>
<OrientedText>True</OrientedText>
<Selectable>True</Selectable>
<Stretchable>True</Stretchable>
<Text>0.3 uS
</Text>
<ToolTip/>
<Url/>
<ZOrder>0</ZOrder>
<SynapticTypeID>0c95f1a1-6da4-4661-8a8b-aaea256bca0f</SynapticTypeID>
<UserText/>
<SynapticConductance Value="0.3" Scale="micro" Actual="3e-07"/>
<ConductionDelay Value="0" Scale="milli" Actual="0"/>
</Link>
<Link>
<AssemblyFile>animattools.dll</AssemblyFile>
<ClassName>AnimatTools.DataObjects.Behavior.Links.Adapter</ClassName>
<ID>44c07e51-2486-4523-bdeb-cc87f8861276</ID>
<AdjustDst>False</AdjustDst>
<AdjustOrg>False</AdjustOrg>
<ArrowDestination>
<Style>None</Style>
<Size>Small</Size>
<Angle>deg15</Angle>
<Filled>False</Filled>
</ArrowDestination>
<ArrowMiddle>
<Style>None</Style>
<Size>Small</Size>
<Angle>deg30</Angle>
<Filled>False</Filled>
</ArrowMiddle>
<ArrowOrigin>
<Style>None</Style>
<Size>Small</Size>
<Angle>deg30</Angle>
<Filled>False</Filled>
</ArrowOrigin>
<BackMode>Transparent</BackMode>
<DashStyle>Solid</DashStyle>
<DrawColor>-16777216</DrawColor>
<DrawWidth>1</DrawWidth>
<DestinationID>a529dd70-c73b-4f5b-b9ee-364218e855d3</DestinationID>
<Font Family="Arial" Size="12" Bold="False" Underline="False" Strikeout="False" Italic="False"/>
<Hidden>False</Hidden>
<Jump>Arc</Jump>
<LineStyle>Polyline</LineStyle>
<OrthogonalDynamic>True</OrthogonalDynamic>
<OriginID>da03099b-b2e8-4828-a920-bc4fe5d4270e</OriginID>
<OrientedText>True</OrientedText>
<Selectable>True</Selectable>
<Stretchable>True</Stretchable>
<Text/>
<ToolTip/>
<Url/>
<ZOrder>0</ZOrder>
</Link>
<Link>
<AssemblyFile>realisticneuralnettools.dll</AssemblyFile>
<ClassName>RealisticNeuralNetTools.DataObjects.Behavior.Synapse</ClassName>
<ID>708a30ce-470f-42ac-9565-026a48349e9f</ID>
<AdjustDst>False</AdjustDst>
<AdjustOrg>False</AdjustOrg>
<ArrowDestination>
<Style>Arrow</Style>
<Size>Medium</Size>
<Angle>deg30</Angle>
<Filled>False</Filled>
</ArrowDestination>
<ArrowMiddle>
<Style>None</Style>
<Size>Small</Size>
<Angle>deg30</Angle>
<Filled>False</Filled>
</ArrowMiddle>
<ArrowOrigin>
<Style>None</Style>
<Size>Small</Size>
<Angle>deg30</Angle>
<Filled>False</Filled>
</ArrowOrigin>
<BackMode>Transparent</BackMode>
<DashStyle>Solid</DashStyle>
<DrawColor>-16777216</DrawColor>
<DrawWidth>1</DrawWidth>
<DestinationID>bd01b9e7-9c5f-44ac-ad35-1fd747183e45</DestinationID>
<Font Family="Arial" Size="10" Bold="False" Underline="False" Strikeout="False" Italic="False"/>
<Hidden>False</Hidden>
<Jump>Arc</Jump>
<LineStyle>Polyline</LineStyle>
<OrthogonalDynamic>True</OrthogonalDynamic>
<OriginID>af05e7ee-f8bb-460e-8871-d40f6029113d</OriginID>
<OrientedText>True</OrientedText>
<Selectable>True</Selectable>
<Stretchable>True</Stretchable>
<Text>0.005 uS
</Text>
<ToolTip/>
<Url/>
<ZOrder>0</ZOrder>
<SynapticTypeID>fefa9d1e-34b6-4ca8-9c08-730ee16225b6</SynapticTypeID>
<UserText/>
<SynapticConductance Value="0.005" Scale="micro" Actual="5e-09"/>
<ConductionDelay Value="0" Scale="milli" Actual="0"/>
</Link>
<Link>
<AssemblyFile>realisticneuralnettools.dll</AssemblyFile>
<ClassName>RealisticNeuralNetTools.DataObjects.Behavior.Synapse</ClassName>
<ID>b7495788-5416-419f-a0e9-b6f18e416393</ID>
<AdjustDst>False</AdjustDst>
<AdjustOrg>False</AdjustOrg>
<ArrowDestination>
<Style>Arrow</Style>
<Size>Medium</Size>
<Angle>deg30</Angle>
<Filled>False</Filled>
</ArrowDestination>
<ArrowMiddle>
<Style>None</Style>
<Size>Small</Size>
<Angle>deg30</Angle>
<Filled>False</Filled>
</ArrowMiddle>
<ArrowOrigin>
<Style>None</Style>
<Size>Small</Size>
<Angle>deg30</Angle>
<Filled>False</Filled>
</ArrowOrigin>
<BackMode>Transparent</BackMode>
<DashStyle>Solid</DashStyle>
<DrawColor>-16777216</DrawColor>
<DrawWidth>1</DrawWidth>
<DestinationID>af05e7ee-f8bb-460e-8871-d40f6029113d</DestinationID>
<Font Family="Arial" Size="10" Bold="False" Underline="False" Strikeout="False" Italic="False"/>
<Hidden>False</Hidden>
<Jump>Arc</Jump>
<LineStyle>Polyline</LineStyle>
<OrthogonalDynamic>True</OrthogonalDynamic>
<OriginID>bd01b9e7-9c5f-44ac-ad35-1fd747183e45</OriginID>
<OrientedText>True</OrientedText>
<Selectable>True</Selectable>
<Stretchable>True</Stretchable>
<Text>0.005 uS
</Text>
<ToolTip/>
<Url/>
<ZOrder>0</ZOrder>
<SynapticTypeID>fefa9d1e-34b6-4ca8-9c08-730ee16225b6</SynapticTypeID>
<UserText/>
<SynapticConductance Value="0.005" Scale="micro" Actual="5e-09"/>
<ConductionDelay Value="0" Scale="milli" Actual="0"/>
</Link>
<Link>
<AssemblyFile>realisticneuralnettools.dll</AssemblyFile>
<ClassName>RealisticNeuralNetTools.DataObjects.Behavior.Synapse</ClassName>
<ID>e91030a2-cc2e-4590-9aaa-859e44a119cc</ID>
<AdjustDst>False</AdjustDst>
<AdjustOrg>False</AdjustOrg>
<ArrowDestination>
<Style>Arrow</Style>
<Size>Medium</Size>
<Angle>deg30</Angle>
<Filled>False</Filled>
</ArrowDestination>
<ArrowMiddle>
<Style>None</Style>
<Size>Small</Size>
<Angle>deg30</Angle>
<Filled>False</Filled>
</ArrowMiddle>
<ArrowOrigin>
<Style>None</Style>
<Size>Small</Size>
<Angle>deg30</Angle>
<Filled>False</Filled>
</ArrowOrigin>
<BackMode>Transparent</BackMode>
<DashStyle>Solid</DashStyle>
<DrawColor>-16777216</DrawColor>
<DrawWidth>1</DrawWidth>
<DestinationID>4f0b25f7-fdf2-48bb-81e0-72c5dac8a605</DestinationID>
<Font Family="Arial" Size="10" Bold="False" Underline="False" Strikeout="False" Italic="False"/>
<Hidden>False</Hidden>
<Jump>Arc</Jump>
<LineStyle>Polyline</LineStyle>
<OrthogonalDynamic>True</OrthogonalDynamic>
<OriginID>af05e7ee-f8bb-460e-8871-d40f6029113d</OriginID>
<OrientedText>True</OrientedText>
<Selectable>True</Selectable>
<Stretchable>True</Stretchable>
<Text>0.3 uS
</Text>
<ToolTip/>
<Url/>
<ZOrder>0</ZOrder>
<SynapticTypeID>0c95f1a1-6da4-4661-8a8b-aaea256bca0f</SynapticTypeID>
<UserText/>
<SynapticConductance Value="0.3" Scale="micro" Actual="3e-07"/>
<ConductionDelay Value="0" Scale="milli" Actual="0"/>
</Link>
<Link>
<AssemblyFile>animattools.dll</AssemblyFile>
<ClassName>AnimatTools.DataObjects.Behavior.Links.Adapter</ClassName>
<ID>fddb07d2-6c4e-4355-831a-ed4cf7d5f49a</ID>
<AdjustDst>False</AdjustDst>
<AdjustOrg>False</AdjustOrg>
<ArrowDestination>
<Style>Arrow</Style>
<Size>Small</Size>
<Angle>deg15</Angle>
<Filled>False</Filled>
</ArrowDestination>
<ArrowMiddle>
<Style>None</Style>
<Size>Small</Size>
<Angle>deg30</Angle>
<Filled>False</Filled>
</ArrowMiddle>
<ArrowOrigin>
<Style>None</Style>
<Size>Small</Size>
<Angle>deg30</Angle>
<Filled>False</Filled>
</ArrowOrigin>
<BackMode>Transparent</BackMode>
<DashStyle>Solid</DashStyle>
<DrawColor>-16777216</DrawColor>
<DrawWidth>1</DrawWidth>
<DestinationID>7afa077d-8e1e-459a-af78-874172413487</DestinationID>
<Font Family="Arial" Size="12" Bold="False" Underline="False" Strikeout="False" Italic="False"/>
<Hidden>False</Hidden>
<Jump>Arc</Jump>
<LineStyle>Polyline</LineStyle>
<OrthogonalDynamic>True</OrthogonalDynamic>
<OriginID>a529dd70-c73b-4f5b-b9ee-364218e855d3</OriginID>
<OrientedText>True</OrientedText>
<Selectable>True</Selectable>
<Stretchable>True</Stretchable>
<Text/>
<ToolTip/>
<Url/>
<ZOrder>0</ZOrder>
</Link>
</Links>
<Diagrams/>
<DiagramIndex>2</DiagramIndex>
<ZoomX>1</ZoomX>
<ZoomY>1</ZoomY>
<BackColor Red="1" Green="1" Blue="1" Alpha="1"/>
<ShowGrid>True</ShowGrid>
<GridColor Red="0.67451" Green="0.658824" Blue="0.6" Alpha="1"/>
<GridSize Width="16" Height="16"/>
<GridStyle>DottedLines</GridStyle>
<JumpSize>Medium</JumpSize>
<SnapToGrid>False</SnapToGrid>
<AddFlow Nodes="8" Links="8">
  <Version>1.5.0.1</Version>
  <Node Left="54.5275879" Top="72.928566" Width="80.75" Height="37.5">
    <Shadow Style="None" Color="-16777216" Width="0" Height="0" />
    <Shape Style="Termination" Orientation="so_0" />
    <FillColor>-16711936</FillColor>
    <DrawColor>-16777216</DrawColor>
    <TextColor>-16777216</TextColor>
    <GradientColor>0</GradientColor>
    <Text>Flex10</Text>
    <Font Name="Arial" Size="14" Bold="True" Italic="False" Strikeout="False" Underline="False" />
    <Tag>af05e7ee-f8bb-460e-8871-d40f6029113d</Tag>
  </Node>
  <Node Left="54.2775879" Top="223.178558" Width="90" Height="40">
    <Shadow Style="None" Color="-16777216" Width="0" Height="0" />
    <Shape Style="Termination" Orientation="so_0" />
    <FillColor>-65536</FillColor>
    <DrawColor>-16777216</DrawColor>
    <TextColor>-16777216</TextColor>
    <GradientColor>0</GradientColor>
    <Text>Ext10</Text>
    <Font Name="Arial" Size="14" Bold="True" Italic="False" Strikeout="False" Underline="False" />
    <Tag>bd01b9e7-9c5f-44ac-ad35-1fd747183e45</Tag>
  </Node>
  <Node Left="186.384735" Top="221.25" Width="63.75" Height="40">
    <Shadow Style="None" Color="-16777216" Width="0" Height="0" />
    <Shape Style="Termination" Orientation="so_0" />
    <FillColor>-7876870</FillColor>
    <DrawColor>-16777216</DrawColor>
    <TextColor>-16777216</TextColor>
    <GradientColor>0</GradientColor>
    <Text>BFA MN</Text>
    <Font Name="Arial" Size="14" Bold="True" Italic="False" Strikeout="False" Underline="False" />
    <Tag>da03099b-b2e8-4828-a920-bc4fe5d4270e</Tag>
  </Node>
  <Node Left="369.134766" Top="169.25" Width="39.25" Height="150">
    <Shadow Style="None" Color="-16777216" Width="0" Height="0" />
    <AutoSize>ImageToNode</AutoSize>
    <FillColor>-1</FillColor>
    <DrawColor>16777215</DrawColor>
    <TextColor>-16777216</TextColor>
    <GradientColor>0</GradientColor>
    <Text>BFA</Text>
    <Font Name="Arial" Size="14" Bold="True" Italic="False" Strikeout="False" Underline="False" />
    <ImageIndex>1</ImageIndex>
    <Tag>7afa077d-8e1e-459a-af78-874172413487</Tag>
  </Node>
  <Node Left="277.134735" Top="222" Width="54.5" Height="40">
    <Shadow Style="None" Color="-16777216" Width="0" Height="0" />
    <Shape Style="Display" Orientation="so_0" />
    <FillColor>-360334</FillColor>
    <DrawColor>-16777216</DrawColor>
    <TextColor>-16777216</TextColor>
    <GradientColor>0</GradientColor>
    <Text>BFA AD</Text>
    <Font Name="Arial" Size="12" Bold="True" Italic="False" Strikeout="False" Underline="False" />
    <Tag>a529dd70-c73b-4f5b-b9ee-364218e855d3</Tag>
  </Node>
  <Link Org="2" Dst="4">
    <OrientedText>True</OrientedText>
    <Line Style="Polyline" OrthogonalDynamic="True" RoundedCorner="True" />
    <ArrowDst Head="None" Size="Small" Angle="deg15" Filled="False" />
    <ArrowOrg Head="None" Size="Small" Angle="deg30" Filled="False" />
    <ArrowMid Head="None" Size="Small" Angle="deg30" Filled="False" />
    <Jump>Arc</Jump>
    <DrawColor>-16777216</DrawColor>
    <TextColor>-16777216</TextColor>
    <Font Name="Arial" Size="12" Bold="False" Italic="False" Strikeout="False" Underline="False" />
    <Tag>44c07e51-2486-4523-bdeb-cc87f8861276</Tag>
  </Link>
  <Link Org="4" Dst="3">
    <OrientedText>True</OrientedText>
    <Line Style="Polyline" OrthogonalDynamic="True" RoundedCorner="True" />
    <ArrowOrg Head="None" Size="Small" Angle="deg30" Filled="False" />
    <ArrowMid Head="None" Size="Small" Angle="deg30" Filled="False" />
    <Jump>Arc</Jump>
    <DrawColor>-16777216</DrawColor>
    <TextColor>-16777216</TextColor>
    <Font Name="Arial" Size="12" Bold="False" Italic="False" Strikeout="False" Underline="False" />
    <Tag>fddb07d2-6c4e-4355-831a-ed4cf7d5f49a</Tag>
  </Link>
  <Node Left="194.634735" Top="74.5" Width="52.5" Height="40">
    <Shadow Style="None" Color="-16777216" Width="0" Height="0" />
    <Shape Style="Termination" Orientation="so_0" />
    <FillColor>-7876870</FillColor>
    <DrawColor>-16777216</DrawColor>
    <TextColor>-16777216</TextColor>
    <GradientColor>0</GradientColor>
    <Text>IP MN</Text>
    <Font Name="Arial" Size="14" Bold="True" Italic="False" Strikeout="False" Underline="False" />
    <Tag>4f0b25f7-fdf2-48bb-81e0-72c5dac8a605</Tag>
  </Node>
  <Node Left="374.384766" Top="22.5" Width="43.75" Height="150">
    <Shadow Style="None" Color="-16777216" Width="0" Height="0" />
    <AutoSize>ImageToNode</AutoSize>
    <FillColor>-1</FillColor>
    <DrawColor>16777215</DrawColor>
    <TextColor>-16777216</TextColor>
    <GradientColor>0</GradientColor>
    <Text>IP</Text>
    <Font Name="Arial" Size="14" Bold="True" Italic="False" Strikeout="False" Underline="False" />
    <ImageIndex>1</ImageIndex>
    <Tag>4af46359-50c9-4795-b99c-69bdbbe34017</Tag>
  </Node>
  <Node Left="296.884766" Top="75.25" Width="40" Height="40">
    <Shadow Style="None" Color="-16777216" Width="0" Height="0" />
    <Shape Style="Display" Orientation="so_0" />
    <FillColor>-360334</FillColor>
    <DrawColor>-16777216</DrawColor>
    <TextColor>-16777216</TextColor>
    <GradientColor>0</GradientColor>
    <Text>IP AD</Text>
    <Font Name="Arial" Size="12" Bold="True" Italic="False" Strikeout="False" Underline="False" />
    <Tag>0d053afd-e8a0-42bb-97f9-d615b6f22a25</Tag>
  </Node>
  <Link Org="7" Dst="9">
    <OrientedText>True</OrientedText>
    <Line Style="Polyline" OrthogonalDynamic="True" RoundedCorner="True" />
    <ArrowDst Head="None" Size="Small" Angle="deg15" Filled="False" />
    <ArrowOrg Head="None" Size="Small" Angle="deg30" Filled="False" />
    <ArrowMid Head="None" Size="Small" Angle="deg30" Filled="False" />
    <Jump>Arc</Jump>
    <DrawColor>-16777216</DrawColor>
    <TextColor>-16777216</TextColor>
    <Font Name="Arial" Size="12" Bold="False" Italic="False" Strikeout="False" Underline="False" />
    <Tag>10092f1d-0b4d-4847-8225-ba1a2130fdc4</Tag>
  </Link>
  <Link Org="9" Dst="8">
    <OrientedText>True</OrientedText>
    <Line Style="Polyline" OrthogonalDynamic="True" RoundedCorner="True" />
    <ArrowOrg Head="None" Size="Small" Angle="deg30" Filled="False" />
    <ArrowMid Head="None" Size="Small" Angle="deg30" Filled="False" />
    <Jump>Arc</Jump>
    <DrawColor>-16777216</DrawColor>
    <TextColor>-16777216</TextColor>
    <Font Name="Arial" Size="12" Bold="False" Italic="False" Strikeout="False" Underline="False" />
    <Tag>07e3a66b-5b52-4d4d-be39-2876eed1a9ea</Tag>
  </Link>
  <Link Org="0" Dst="1">
    <OrientedText>True</OrientedText>
    <Line Style="Polyline" OrthogonalDynamic="True" RoundedCorner="True" />
    <ArrowDst Head="Circle" Size="Medium" Angle="deg30" Filled="True" />
    <ArrowOrg Head="None" Size="Small" Angle="deg30" Filled="False" />
    <ArrowMid Head="None" Size="Small" Angle="deg30" Filled="False" />
    <Jump>Arc</Jump>
    <DrawColor>-16777216</DrawColor>
    <TextColor>-16777216</TextColor>
    <Text>0.005 uS
</Text>
    <Font Name="Arial" Size="12" Bold="False" Italic="False" Strikeout="False" Underline="False" />
    <Point X="139.777557" Y="159.928558" />
    <Tag>708a30ce-470f-42ac-9565-026a48349e9f</Tag>
  </Link>
  <Link Org="1" Dst="0">
    <OrientedText>True</OrientedText>
    <Line Style="Polyline" OrthogonalDynamic="True" RoundedCorner="True" />
    <ArrowDst Head="Circle" Size="Medium" Angle="deg30" Filled="True" />
    <ArrowOrg Head="None" Size="Small" Angle="deg30" Filled="False" />
    <ArrowMid Head="None" Size="Small" Angle="deg30" Filled="False" />
    <Jump>Arc</Jump>
    <DrawColor>-16777216</DrawColor>
    <TextColor>-16777216</TextColor>
    <Text>0.005 uS
</Text>
    <Font Name="Arial" Size="12" Bold="False" Italic="False" Strikeout="False" Underline="False" />
    <Point X="55.7775879" Y="156.928558" />
    <Tag>b7495788-5416-419f-a0e9-b6f18e416393</Tag>
  </Link>
  <Link Org="0" Dst="7">
    <OrientedText>True</OrientedText>
    <Line Style="Polyline" OrthogonalDynamic="True" RoundedCorner="True" />
    <ArrowDst Head="Fork" Size="Medium" Angle="deg30" Filled="False" />
    <ArrowOrg Head="None" Size="Small" Angle="deg30" Filled="False" />
    <ArrowMid Head="None" Size="Small" Angle="deg30" Filled="False" />
    <Jump>Arc</Jump>
    <DrawColor>-16777216</DrawColor>
    <TextColor>-16777216</TextColor>
    <Text>0.3 uS
</Text>
    <Font Name="Arial" Size="12" Bold="False" Italic="False" Strikeout="False" Underline="False" />
    <Tag>e91030a2-cc2e-4590-9aaa-859e44a119cc</Tag>
  </Link>
  <Link Org="1" Dst="2">
    <OrientedText>True</OrientedText>
    <Line Style="Polyline" OrthogonalDynamic="True" RoundedCorner="True" />
    <ArrowDst Head="Fork" Size="Medium" Angle="deg30" Filled="False" />
    <ArrowOrg Head="None" Size="Small" Angle="deg30" Filled="False" />
    <ArrowMid Head="None" Size="Small" Angle="deg30" Filled="False" />
    <Jump>Arc</Jump>
    <DrawColor>-16777216</DrawColor>
    <TextColor>-16777216</TextColor>
    <Text>0.3 uS
</Text>
    <Font Name="Arial" Size="12" Bold="False" Italic="False" Strikeout="False" Underline="False" />
    <Tag>24932b92-2640-4ed2-b692-454565668d7f</Tag>
  </Link>
</AddFlow>
</Diagram>
</Diagrams>
<DiagramIndex>1</DiagramIndex>
<ZoomX>1</ZoomX>
<ZoomY>1</ZoomY>
<BackColor Red="1" Green="1" Blue="1" Alpha="1"/>
<ShowGrid>True</ShowGrid>
<GridColor Red="0.67451" Green="0.658824" Blue="0.6" Alpha="1"/>
<GridSize Width="16" Height="16"/>
<GridStyle>DottedLines</GridStyle>
<JumpSize>Medium</JumpSize>
<SnapToGrid>False</SnapToGrid>
<AddFlow Nodes="1" Links="0">
  <Version>1.5.0.1</Version>
  <Node Left="85.25" Top="11.75" Width="76.75" Height="40">
    <Shadow Style="None" Color="-16777216" Width="0" Height="0" />
    <Shape Style="Rectangle" Orientation="so_0" />
    <FillColor>-8586240</FillColor>
    <DrawColor>-16777216</DrawColor>
    <TextColor>-16777216</TextColor>
    <GradientColor>0</GradientColor>
    <Text>Right Hind Limb</Text>
    <Font Name="Arial" Size="12" Bold="True" Italic="False" Strikeout="False" Underline="False" />
    <Tag>28a0505e-344d-4245-b2b5-6e6783b75581</Tag>
  </Node>
</AddFlow>
</Diagram>
</Diagrams>
<DiagramImages>
<DiagramImage>
<ID>VortexAnimatTools.Graphics.OdorSensor.gif</ID>
<FilePath/>
<UserImage>False</UserImage>
</DiagramImage>
<DiagramImage>
<ID>VortexAnimatTools.Graphics.BoneNodeImage.gif</ID>
<FilePath/>
<UserImage>False</UserImage>
</DiagramImage>
<DiagramImage>
<ID>VortexAnimatTools.Graphics.Muscle.gif</ID>
<FilePath/>
<UserImage>False</UserImage>
</DiagramImage>
<DiagramImage>
<ID>VortexAnimatTools.Graphics.MuscleSpindle.gif</ID>
<FilePath/>
<UserImage>False</UserImage>
</DiagramImage>
<DiagramImage>
<ID>VortexAnimatTools.Graphics.HingeNodeImage.gif</ID>
<FilePath/>
<UserImage>False</UserImage>
</DiagramImage>
</DiagramImages>
<DockingConfig FormatVersion="5" InsideFill="False" InnerMinimum="20, 20">
  <Content Name="Toolbox" Visible="True" Docked="True" AutoHidden="False" CaptionBar="True" CloseButton="True" DisplaySize="177, 150" DisplayLocation="150, 150" AutoHideSize="250, 150" FloatingSize="150, 150" FullTitle="Toolbox">
    <DefaultRestore Type="Crownwood.Magic.Docking.RestoreContentState">
      <Content Name="Toolbox" />
      <State Value="DockLeft" />
      <Child Type="null" />
    </DefaultRestore>
    <AutoHideRestore Type="Crownwood.Magic.Docking.RestoreAutoHideAffinity">
      <Content Name="Toolbox" />
      <State Value="DockLeft" />
      <Next Count="3">
        <Item Name="Properties" />
        <Item Name="Hierarchy" />
        <Item Name="Modules" />
      </Next>
      <Previous Count="0" />
      <NextAll Count="0" />
      <PreviousAll Count="0" />
      <Child Type="null" />
    </AutoHideRestore>
    <DockingRestore Type="Crownwood.Magic.Docking.RestoreContentDockingAffinity">
      <Content Name="Toolbox" />
      <State Value="DockLeft" />
      <Position Size="177, 150" Location="150, 150" />
      <Best Count="4">
        <Item Name="Modules" />
        <Item Name="Hierarchy" />
        <Item Name="Properties" />
        <Item Name="Toolbox" />
      </Best>
      <Next Count="0" />
      <Previous Count="0" />
      <NextAll Count="0" />
      <PreviousAll Count="0" />
      <Child Type="Crownwood.Magic.Docking.RestoreZoneAffinity">
        <Content Name="Toolbox" />
        <Space Value="100" />
        <Best Count="4">
          <Item Name="Toolbox" />
          <Item Name="Properties" />
          <Item Name="Hierarchy" />
          <Item Name="Modules" />
        </Best>
        <Next Count="0" />
        <Previous Count="0" />
        <Child Type="Crownwood.Magic.Docking.RestoreWindowContent">
          <Content Name="Toolbox" />
          <Next Count="3">
            <Item Name="Properties" />
            <Item Name="Hierarchy" />
            <Item Name="Modules" />
          </Next>
          <Previous Count="0" />
          <Selected Value="False" />
          <Child Type="null" />
        </Child>
      </Child>
    </DockingRestore>
    <FloatingRestore Type="Crownwood.Magic.Docking.RestoreContentState">
      <Content Name="Toolbox" />
      <State Value="Floating" />
      <Child Type="null" />
    </FloatingRestore>
  </Content>
  <Content Name="Properties" Visible="True" Docked="True" AutoHidden="False" CaptionBar="True" CloseButton="True" DisplaySize="177, 150" DisplayLocation="150, 150" AutoHideSize="250, 150" FloatingSize="150, 150" FullTitle="Properties">
    <DefaultRestore Type="Crownwood.Magic.Docking.RestoreContentState">
      <Content Name="Properties" />
      <State Value="DockLeft" />
      <Child Type="null" />
    </DefaultRestore>
    <AutoHideRestore Type="Crownwood.Magic.Docking.RestoreAutoHideAffinity">
      <Content Name="Properties" />
      <State Value="DockLeft" />
      <Next Count="2">
        <Item Name="Hierarchy" />
        <Item Name="Modules" />
      </Next>
      <Previous Count="1">
        <Item Name="Toolbox" />
      </Previous>
      <NextAll Count="0" />
      <PreviousAll Count="0" />
      <Child Type="null" />
    </AutoHideRestore>
    <DockingRestore Type="Crownwood.Magic.Docking.RestoreContentDockingAffinity">
      <Content Name="Properties" />
      <State Value="DockLeft" />
      <Position Size="177, 150" Location="150, 150" />
      <Best Count="4">
        <Item Name="Modules" />
        <Item Name="Hierarchy" />
        <Item Name="Properties" />
        <Item Name="Toolbox" />
      </Best>
      <Next Count="0" />
      <Previous Count="0" />
      <NextAll Count="0" />
      <PreviousAll Count="0" />
      <Child Type="Crownwood.Magic.Docking.RestoreZoneAffinity">
        <Content Name="Properties" />
        <Space Value="100" />
        <Best Count="4">
          <Item Name="Toolbox" />
          <Item Name="Properties" />
          <Item Name="Hierarchy" />
          <Item Name="Modules" />
        </Best>
        <Next Count="0" />
        <Previous Count="0" />
        <Child Type="Crownwood.Magic.Docking.RestoreWindowContent">
          <Content Name="Properties" />
          <Next Count="2">
            <Item Name="Hierarchy" />
            <Item Name="Modules" />
          </Next>
          <Previous Count="1">
            <Item Name="Toolbox" />
          </Previous>
          <Selected Value="True" />
          <Child Type="null" />
        </Child>
      </Child>
    </DockingRestore>
    <FloatingRestore Type="Crownwood.Magic.Docking.RestoreContentState">
      <Content Name="Properties" />
      <State Value="Floating" />
      <Child Type="null" />
    </FloatingRestore>
  </Content>
  <Content Name="Hierarchy" Visible="True" Docked="True" AutoHidden="False" CaptionBar="True" CloseButton="True" DisplaySize="177, 150" DisplayLocation="150, 150" AutoHideSize="250, 150" FloatingSize="150, 150" FullTitle="Hierarchy">
    <DefaultRestore Type="Crownwood.Magic.Docking.RestoreContentState">
      <Content Name="Hierarchy" />
      <State Value="DockLeft" />
      <Child Type="null" />
    </DefaultRestore>
    <AutoHideRestore Type="Crownwood.Magic.Docking.RestoreAutoHideAffinity">
      <Content Name="Hierarchy" />
      <State Value="DockLeft" />
      <Next Count="1">
        <Item Name="Modules" />
      </Next>
      <Previous Count="2">
        <Item Name="Toolbox" />
        <Item Name="Properties" />
      </Previous>
      <NextAll Count="0" />
      <PreviousAll Count="0" />
      <Child Type="null" />
    </AutoHideRestore>
    <DockingRestore Type="Crownwood.Magic.Docking.RestoreContentDockingAffinity">
      <Content Name="Hierarchy" />
      <State Value="DockLeft" />
      <Position Size="177, 150" Location="150, 150" />
      <Best Count="4">
        <Item Name="Modules" />
        <Item Name="Hierarchy" />
        <Item Name="Properties" />
        <Item Name="Toolbox" />
      </Best>
      <Next Count="0" />
      <Previous Count="0" />
      <NextAll Count="0" />
      <PreviousAll Count="0" />
      <Child Type="Crownwood.Magic.Docking.RestoreZoneAffinity">
        <Content Name="Hierarchy" />
        <Space Value="100" />
        <Best Count="4">
          <Item Name="Toolbox" />
          <Item Name="Properties" />
          <Item Name="Hierarchy" />
          <Item Name="Modules" />
        </Best>
        <Next Count="0" />
        <Previous Count="0" />
        <Child Type="Crownwood.Magic.Docking.RestoreWindowContent">
          <Content Name="Hierarchy" />
          <Next Count="1">
            <Item Name="Modules" />
          </Next>
          <Previous Count="2">
            <Item Name="Toolbox" />
            <Item Name="Properties" />
          </Previous>
          <Selected Value="False" />
          <Child Type="null" />
        </Child>
      </Child>
    </DockingRestore>
    <FloatingRestore Type="Crownwood.Magic.Docking.RestoreContentState">
      <Content Name="Hierarchy" />
      <State Value="Floating" />
      <Child Type="null" />
    </FloatingRestore>
  </Content>
  <Content Name="Modules" Visible="True" Docked="True" AutoHidden="False" CaptionBar="True" CloseButton="True" DisplaySize="177, 150" DisplayLocation="150, 150" AutoHideSize="250, 150" FloatingSize="150, 150" FullTitle="Modules">
    <DefaultRestore Type="Crownwood.Magic.Docking.RestoreContentState">
      <Content Name="Modules" />
      <State Value="DockLeft" />
      <Child Type="null" />
    </DefaultRestore>
    <AutoHideRestore Type="Crownwood.Magic.Docking.RestoreAutoHideAffinity">
      <Content Name="Modules" />
      <State Value="DockLeft" />
      <Next Count="0" />
      <Previous Count="3">
        <Item Name="Toolbox" />
        <Item Name="Properties" />
        <Item Name="Hierarchy" />
      </Previous>
      <NextAll Count="0" />
      <PreviousAll Count="0" />
      <Child Type="null" />
    </AutoHideRestore>
    <DockingRestore Type="Crownwood.Magic.Docking.RestoreContentDockingAffinity">
      <Content Name="Modules" />
      <State Value="DockLeft" />
      <Position Size="177, 150" Location="150, 150" />
      <Best Count="4">
        <Item Name="Modules" />
        <Item Name="Hierarchy" />
        <Item Name="Properties" />
        <Item Name="Toolbox" />
      </Best>
      <Next Count="0" />
      <Previous Count="0" />
      <NextAll Count="0" />
      <PreviousAll Count="0" />
      <Child Type="Crownwood.Magic.Docking.RestoreZoneAffinity">
        <Content Name="Modules" />
        <Space Value="100" />
        <Best Count="4">
          <Item Name="Toolbox" />
          <Item Name="Properties" />
          <Item Name="Hierarchy" />
          <Item Name="Modules" />
        </Best>
        <Next Count="0" />
        <Previous Count="0" />
        <Child Type="Crownwood.Magic.Docking.RestoreWindowContent">
          <Content Name="Modules" />
          <Next Count="0" />
          <Previous Count="3">
            <Item Name="Toolbox" />
            <Item Name="Properties" />
            <Item Name="Hierarchy" />
          </Previous>
          <Selected Value="False" />
          <Child Type="null" />
        </Child>
      </Child>
    </DockingRestore>
    <FloatingRestore Type="Crownwood.Magic.Docking.RestoreContentState">
      <Content Name="Modules" />
      <State Value="Floating" />
      <Child Type="null" />
    </FloatingRestore>
  </Content>
  <Content Name="Neural Network Errors" Visible="True" Docked="True" AutoHidden="True" CaptionBar="True" CloseButton="True" DisplaySize="250, 150" DisplayLocation="150, 150" AutoHideSize="250, 150" FloatingSize="150, 150" FullTitle="Neural Network Errors">
    <DefaultRestore Type="Crownwood.Magic.Docking.RestoreContentState">
      <Content Name="Neural Network Errors" />
      <State Value="DockLeft" />
      <Child Type="null" />
    </DefaultRestore>
    <AutoHideRestore Type="Crownwood.Magic.Docking.RestoreAutoHideAffinity">
      <Content Name="Neural Network Errors" />
      <State Value="DockBottom" />
      <Next Count="0" />
      <Previous Count="0" />
      <NextAll Count="0" />
      <PreviousAll Count="0" />
      <Child Type="null" />
    </AutoHideRestore>
    <DockingRestore Type="Crownwood.Magic.Docking.RestoreContentDockingAffinity">
      <Content Name="Neural Network Errors" />
      <State Value="DockBottom" />
      <Position Size="250, 150" Location="150, 150" />
      <Best Count="1">
        <Item Name="Neural Network Errors" />
      </Best>
      <Next Count="0" />
      <Previous Count="0" />
      <NextAll Count="0" />
      <PreviousAll Count="0" />
      <Child Type="Crownwood.Magic.Docking.RestoreZoneAffinity">
        <Content Name="Neural Network Errors" />
        <Space Value="100" />
        <Best Count="1">
          <Item Name="Neural Network Errors" />
        </Best>
        <Next Count="0" />
        <Previous Count="0" />
        <Child Type="Crownwood.Magic.Docking.RestoreWindowContent">
          <Content Name="Neural Network Errors" />
          <Next Count="0" />
          <Previous Count="0" />
          <Selected Value="True" />
          <Child Type="null" />
        </Child>
      </Child>
    </DockingRestore>
    <FloatingRestore Type="Crownwood.Magic.Docking.RestoreContentState">
      <Content Name="Neural Network Errors" />
      <State Value="Floating" />
      <Child Type="null" />
    </FloatingRestore>
  </Content>
</DockingConfig>
</Editor>
