# Supplementary material for: Emergence of Extreme Paw Accelerations During Cat Paw Shaking: Interactions of Spinal Central Pattern Generator, Hindlimb Mechanics and Muscle Length-Depended Feedback
Source: Front Integr Neurosci. 2022 Mar 30;16:810139. doi: 10.3389/fnint.2022.810139 (PMC9007247; doi:10.3389/fnint.2022.810139)
Supplement: Supplementary file 1 [file Data_Sheet_1.ZIP › AnimatLab model/Hind limb.abpe]

<Editor>
<AssemblyFile>animattools.dll</AssemblyFile>
<ClassName>AnimatTools.Forms.BodyPlan.Editor</ClassName>
<NormalLocation x="948" y="17"/>
<NormalSize Width="1247" Height="704"/>
<WindowState>Normal</WindowState>
<Structure>d4851efe-0557-41e3-ba84-1b266ab5a030</Structure>
<MouseSensitivity>0.005</MouseSensitivity>
<PanX>0.07</PanX>
<PanY>-1.75</PanY>
<Zoom>-7.295</Zoom>
<RotateX>0</RotateX>
<RotateY>-0.175006</RotateY>
<RotateZ>0</RotateZ>
<BackColor Red="0" Green="0" Blue="0" Alpha="1"/>
<DockingConfig FormatVersion="5" InsideFill="False" InnerMinimum="20, 20">
  <Content Name="Command" Visible="True" Docked="True" AutoHidden="False" CaptionBar="True" CloseButton="True" DisplaySize="150, 20" DisplayLocation="150, 150" AutoHideSize="150, 80" FloatingSize="150, 150" FullTitle="Command">
    <DefaultRestore Type="Crownwood.Magic.Docking.RestoreContentState">
      <Content Name="Command" />
      <State Value="DockLeft" />
      <Child Type="null" />
    </DefaultRestore>
    <AutoHideRestore Type="Crownwood.Magic.Docking.RestoreAutoHideAffinity">
      <Content Name="Command" />
      <State Value="DockTop" />
      <Next Count="0" />
      <Previous Count="0" />
      <NextAll Count="0" />
      <PreviousAll Count="0" />
      <Child Type="null" />
    </AutoHideRestore>
    <DockingRestore Type="Crownwood.Magic.Docking.RestoreContentDockingAffinity">
      <Content Name="Command" />
      <State Value="DockTop" />
      <Position Size="150, 20" Location="150, 150" />
      <Best Count="1">
        <Item Name="Command" />
      </Best>
      <Next Count="0" />
      <Previous Count="0" />
      <NextAll Count="0" />
      <PreviousAll Count="3">
        <Item Name="Hierarchy" />
        <Item Name="Properties" />
        <Item Name="Receptive Fields" />
      </PreviousAll>
      <Child Type="Crownwood.Magic.Docking.RestoreZoneAffinity">
        <Content Name="Command" />
        <Space Value="100" />
        <Best Count="1">
          <Item Name="Command" />
        </Best>
        <Next Count="0" />
        <Previous Count="0" />
        <Child Type="Crownwood.Magic.Docking.RestoreWindowContent">
          <Content Name="Command" />
          <Next Count="0" />
          <Previous Count="0" />
          <Selected Value="True" />
          <Child Type="null" />
        </Child>
      </Child>
    </DockingRestore>
    <FloatingRestore Type="Crownwood.Magic.Docking.RestoreContentState">
      <Content Name="Command" />
      <State Value="Floating" />
      <Child Type="null" />
    </FloatingRestore>
  </Content>
  <Content Name="Receptive Fields" Visible="True" Docked="True" AutoHidden="False" CaptionBar="True" CloseButton="True" DisplaySize="176, 150" DisplayLocation="150, 150" AutoHideSize="150, 150" FloatingSize="150, 150" FullTitle="Receptive Fields">
    <DefaultRestore Type="Crownwood.Magic.Docking.RestoreContentState">
      <Content Name="Receptive Fields" />
      <State Value="DockLeft" />
      <Child Type="null" />
    </DefaultRestore>
    <AutoHideRestore Type="Crownwood.Magic.Docking.RestoreAutoHideAffinity">
      <Content Name="Receptive Fields" />
      <State Value="DockLeft" />
      <Next Count="0" />
      <Previous Count="1">
        <Item Name="Properties" />
      </Previous>
      <NextAll Count="0" />
      <PreviousAll Count="0" />
      <Child Type="null" />
    </AutoHideRestore>
    <DockingRestore Type="Crownwood.Magic.Docking.RestoreContentDockingAffinity">
      <Content Name="Receptive Fields" />
      <State Value="DockLeft" />
      <Position Size="176, 150" Location="150, 150" />
      <Best Count="2">
        <Item Name="Receptive Fields" />
        <Item Name="Properties" />
      </Best>
      <Next Count="0" />
      <Previous Count="1">
        <Item Name="Hierarchy" />
      </Previous>
      <NextAll Count="1">
        <Item Name="Command" />
      </NextAll>
      <PreviousAll Count="1">
        <Item Name="Hierarchy" />
      </PreviousAll>
      <Child Type="Crownwood.Magic.Docking.RestoreZoneAffinity">
        <Content Name="Receptive Fields" />
        <Space Value="100" />
        <Best Count="2">
          <Item Name="Properties" />
          <Item Name="Receptive Fields" />
        </Best>
        <Next Count="0" />
        <Previous Count="0" />
        <Child Type="Crownwood.Magic.Docking.RestoreWindowContent">
          <Content Name="Receptive Fields" />
          <Next Count="0" />
          <Previous Count="1">
            <Item Name="Properties" />
          </Previous>
          <Selected Value="False" />
          <Child Type="null" />
        </Child>
      </Child>
    </DockingRestore>
    <FloatingRestore Type="Crownwood.Magic.Docking.RestoreContentState">
      <Content Name="Receptive Fields" />
      <State Value="Floating" />
      <Child Type="null" />
    </FloatingRestore>
  </Content>
  <Content Name="Hierarchy" Visible="True" Docked="True" AutoHidden="False" CaptionBar="True" CloseButton="True" DisplaySize="251, 150" DisplayLocation="150, 150" AutoHideSize="207, 150" FloatingSize="150, 150" FullTitle="Hierarchy">
    <DefaultRestore Type="Crownwood.Magic.Docking.RestoreContentState">
      <Content Name="Hierarchy" />
      <State Value="DockLeft" />
      <Child Type="null" />
    </DefaultRestore>
    <AutoHideRestore Type="Crownwood.Magic.Docking.RestoreAutoHideAffinity">
      <Content Name="Hierarchy" />
      <State Value="DockLeft" />
      <Next Count="0" />
      <Previous Count="0" />
      <NextAll Count="2">
        <Item Name="Properties" />
        <Item Name="Receptive Fields" />
      </NextAll>
      <PreviousAll Count="0" />
      <Child Type="null" />
    </AutoHideRestore>
    <DockingRestore Type="Crownwood.Magic.Docking.RestoreContentDockingAffinity">
      <Content Name="Hierarchy" />
      <State Value="DockLeft" />
      <Position Size="251, 150" Location="150, 150" />
      <Best Count="1">
        <Item Name="Hierarchy" />
      </Best>
      <Next Count="2">
        <Item Name="Properties" />
        <Item Name="Receptive Fields" />
      </Next>
      <Previous Count="0" />
      <NextAll Count="3">
        <Item Name="Properties" />
        <Item Name="Receptive Fields" />
        <Item Name="Command" />
      </NextAll>
      <PreviousAll Count="0" />
      <Child Type="Crownwood.Magic.Docking.RestoreZoneAffinity">
        <Content Name="Hierarchy" />
        <Space Value="100" />
        <Best Count="1">
          <Item Name="Hierarchy" />
        </Best>
        <Next Count="0" />
        <Previous Count="0" />
        <Child Type="Crownwood.Magic.Docking.RestoreWindowContent">
          <Content Name="Hierarchy" />
          <Next Count="0" />
          <Previous Count="0" />
          <Selected Value="True" />
          <Child Type="null" />
        </Child>
      </Child>
    </DockingRestore>
    <FloatingRestore Type="Crownwood.Magic.Docking.RestoreContentState">
      <Content Name="Hierarchy" />
      <State Value="Floating" />
      <Child Type="null" />
    </FloatingRestore>
  </Content>
  <Content Name="Properties" Visible="True" Docked="True" AutoHidden="False" CaptionBar="True" CloseButton="True" DisplaySize="176, 150" DisplayLocation="150, 150" AutoHideSize="150, 150" FloatingSize="150, 150" FullTitle="Properties">
    <DefaultRestore Type="Crownwood.Magic.Docking.RestoreContentState">
      <Content Name="Properties" />
      <State Value="DockLeft" />
      <Child Type="null" />
    </DefaultRestore>
    <AutoHideRestore Type="Crownwood.Magic.Docking.RestoreAutoHideAffinity">
      <Content Name="Properties" />
      <State Value="DockLeft" />
      <Next Count="1">
        <Item Name="Receptive Fields" />
      </Next>
      <Previous Count="0" />
      <NextAll Count="0" />
      <PreviousAll Count="0" />
      <Child Type="null" />
    </AutoHideRestore>
    <DockingRestore Type="Crownwood.Magic.Docking.RestoreContentDockingAffinity">
      <Content Name="Properties" />
      <State Value="DockLeft" />
      <Position Size="176, 150" Location="150, 150" />
      <Best Count="2">
        <Item Name="Receptive Fields" />
        <Item Name="Properties" />
      </Best>
      <Next Count="0" />
      <Previous Count="1">
        <Item Name="Hierarchy" />
      </Previous>
      <NextAll Count="1">
        <Item Name="Command" />
      </NextAll>
      <PreviousAll Count="1">
        <Item Name="Hierarchy" />
      </PreviousAll>
      <Child Type="Crownwood.Magic.Docking.RestoreZoneAffinity">
        <Content Name="Properties" />
        <Space Value="100" />
        <Best Count="2">
          <Item Name="Properties" />
          <Item Name="Receptive Fields" />
        </Best>
        <Next Count="0" />
        <Previous Count="0" />
        <Child Type="Crownwood.Magic.Docking.RestoreWindowContent">
          <Content Name="Properties" />
          <Next Count="1">
            <Item Name="Receptive Fields" />
          </Next>
          <Previous Count="0" />
          <Selected Value="True" />
          <Child Type="null" />
        </Child>
      </Child>
    </DockingRestore>
    <FloatingRestore Type="Crownwood.Magic.Docking.RestoreContentState">
      <Content Name="Properties" />
      <State Value="Floating" />
      <Child Type="null" />
    </FloatingRestore>
  </Content>
</DockingConfig>
</Editor>
