# Supplementary material for: Emergence of Extreme Paw Accelerations During Cat Paw Shaking: Interactions of Spinal Central Pattern Generator, Hindlimb Mechanics and Muscle Length-Depended Feedback
Source: Front Integr Neurosci. 2022 Mar 30;16:810139. doi: 10.3389/fnint.2022.810139 (PMC9007247; doi:10.3389/fnint.2022.810139)
Supplement: Supplementary file 1 [file Data_Sheet_1.ZIP › AnimatLab model/Hind limb.absys]

<NervousSystem>
<NeuralModules>
<NeuralModule>
<ModuleName>RealisticNeuralNet</ModuleName>
<ModuleFileName>RealisticNeuralNet_vc7.dll</ModuleFileName>
<Type>RealisticNeuralModule</Type>
<NeuralNetFile>Hind limb.arnn</NeuralNetFile>
</NeuralModule>
</NeuralModules>
<Adapters>
<Adapter>
<Type>NodeToPhysical</Type>
<SourceModule>RealisticNeuralNet</SourceModule>
<SourceNodeID>2</SourceNodeID>
<SourceDataType>MembraneVoltage</SourceDataType>
<TargetBodyType>RigidBody</TargetBodyType>
<TargetBodyID>a9d91258-58a6-4fcf-807b-6aba156a87a8</TargetBodyID>
<Gain>
<Type>Polynomial</Type>
<UseLimits>False</UseLimits>
<A>0</A>
<B>0</B>
<C>1</C>
<D>0</D>
</Gain>
</Adapter>
<Adapter>
<Type>NodeToPhysical</Type>
<SourceModule>RealisticNeuralNet</SourceModule>
<SourceNodeID>0</SourceNodeID>
<SourceDataType>MembraneVoltage</SourceDataType>
<TargetBodyType>RigidBody</TargetBodyType>
<TargetBodyID>41ca19ea-fef0-4343-bf77-8f0061756b68</TargetBodyID>
<Gain>
<Type>Polynomial</Type>
<UseLimits>False</UseLimits>
<A>0</A>
<B>0</B>
<C>1</C>
<D>0</D>
</Gain>
</Adapter>
</Adapters>
</NervousSystem>
