# Supplementary material for: Emergence of Extreme Paw Accelerations During Cat Paw Shaking: Interactions of Spinal Central Pattern Generator, Hindlimb Mechanics and Muscle Length-Depended Feedback
Source: Front Integr Neurosci. 2022 Mar 30;16:810139. doi: 10.3389/fnint.2022.810139 (PMC9007247; doi:10.3389/fnint.2022.810139)
Supplement: Supplementary file 1 [file Data_Sheet_1.ZIP › AnimatLab model/Hind limb.astl]

<Structure>
<RigidBody>
<Name>Pelvis</Name>
<ID>f6fcacfc-4246-4d8c-8190-08d08b14ba9a</ID>
<Type>Box</Type>
<PartType>VortexAnimatTools.DataObjects.Physical.RigidBodies.Box</PartType>
<Description>No Description Provided.</Description>
<IsVisible>True</IsVisible>
<IsContactSensor>False</IsContactSensor>
<Cd>1</Cd>
<Cdr>0.5</Cdr>
<Ca>1</Ca>
<Car>1</Car>
<Texture/>
<Density Value="0.177" Scale="Kilo" Actual="177"/>
<XCenterOfMass Value="0" Scale="centi" Actual="0"/>
<YCenterOfMass Value="0" Scale="centi" Actual="0"/>
<ZCenterOfMass Value="0" Scale="centi" Actual="0"/>
<Freeze>True</Freeze>
<ChildBodies>
<RigidBody>
<Name>Thigh</Name>
<ID>135fb29a-ce67-427e-a731-7d6f545b92af</ID>
<Type>Box</Type>
<PartType>VortexAnimatTools.DataObjects.Physical.RigidBodies.Box</PartType>
<Description>No Description Provided.</Description>
<IsVisible>True</IsVisible>
<IsContactSensor>False</IsContactSensor>
<Cd>1</Cd>
<Cdr>0.5</Cdr>
<Ca>1</Ca>
<Car>1</Car>
<Texture/>
<Density Value="63" Scale="None" Actual="63"/>
<XCenterOfMass Value="0" Scale="centi" Actual="0"/>
<YCenterOfMass Value="0" Scale="centi" Actual="0"/>
<ZCenterOfMass Value="0" Scale="centi" Actual="0"/>
<Joint>
<Name>Hip</Name>
<ID>0c9c33cf-452a-4ef9-a767-ca3130d2af94</ID>
<Type>Hinge</Type>
<PartType>VortexAnimatTools.DataObjects.Physical.Joints.Hinge</PartType>
<Description>No Description Provided.</Description>
<Constraint Low="-1.5708" High="1.5708">
<EnableLimits>True</EnableLimits>
<Damping Value="0" Scale="Kilo" Actual="0"/>
<Restitution Value="0" Scale="None" Actual="0"/>
<Stiffness Value="50" Scale="Mega" Actual="5e+07"/>
</Constraint>
<EnableMotor>False</EnableMotor>
<ServoMotor>False</ServoMotor>
<ServoGain>100</ServoGain>
<MaxTorque Value="100" Scale="None" Actual="100"/>
<MaxVelocity Value="100" Scale="None" Actual="100"/>
<RotationAxis x="0" y="0" z="1"/>
<Radius>0.05</Radius>
<RelativePosition x="-0.327733" y="0.327751" z="0"/>
<Rotation x="0" y="0" z="-2.35619"/>
<OrientationMatrix>1,0,0,0,0,1,0,0,0,0,1,0,0,0,0,1</OrientationMatrix>
<TranslationMatrix>1,0,0,0,0,1,0,0,0,0,1,0,0.4635,-1.272551E-05,0,1</TranslationMatrix>
</Joint>
<ChildBodies>
<RigidBody>
<Name>GA</Name>
<ID>0d878dcd-1205-4540-930d-cb83b3ad576b</ID>
<Type>LinearHillMuscle</Type>
<PartType>VortexAnimatTools.DataObjects.Physical.RigidBodies.LinearHillMuscle</PartType>
<ModuleName/>
<Color Red="1" Green="0" Blue="0" Alpha="1"/>
<Description/>
<MuscleAttachments>
<AttachID>28d0e08f-8958-4ce7-bb61-c39cec582592</AttachID>
<AttachID>576b38b7-fa9e-4bf0-88ea-133f38226337</AttachID>
</MuscleAttachments>
<Enabled>True</Enabled>
<IsVisible>True</IsVisible>
<MaximumTension Value="10" Scale="None" Actual="10"/>
<StimulusTension>
<ID>0b759ac9-34e4-4949-9954-2837a86753af</ID>
<Type>StimulusTension</Type>
<AssemblyFile>animattools.dll</AssemblyFile>
<ClassName>AnimatTools.DataObjects.Gains.MuscleGains.StimulusTension</ClassName>
<UseLimits>False</UseLimits>
<LimitsReadOnly>False</LimitsReadOnly>
<LimitOutputsReadOnly>False</LimitOutputsReadOnly>
<UseParentIncomingDataType>True</UseParentIncomingDataType>
<LowerLimitScale Value="-100" Scale="milli" Actual="-0.1"/>
<UpperLimitScale Value="0" Scale="milli" Actual="0"/>
<LowerOutputScale Value="0" Scale="None" Actual="0"/>
<UpperOutputScale Value="6" Scale="None" Actual="6"/>
<IndependentUnits>Membrane Voltage (V)</IndependentUnits>
<DependentUnits>Contractile Tension (N)</DependentUnits>
<A1 Value="-40" Scale="milli" Actual="-0.04"/>
<A2 Value="5" Scale="None" Actual="5"/>
<A3 Value="100" Scale="None" Actual="100"/>
<A4 Value="0" Scale="None" Actual="0"/>
</StimulusTension>
<LengthTension>
<ID>6e1831e1-5a36-4941-81c4-bc68f4a38722</ID>
<Type>LengthTension</Type>
<AssemblyFile>animattools.dll</AssemblyFile>
<ClassName>AnimatTools.DataObjects.Gains.MuscleGains.LengthTension</ClassName>
<UseLimits>False</UseLimits>
<LimitsReadOnly>False</LimitsReadOnly>
<LimitOutputsReadOnly>False</LimitOutputsReadOnly>
<UseParentIncomingDataType>True</UseParentIncomingDataType>
<LowerLimitScale Value="72.1" Scale="milli" Actual="0.0721"/>
<UpperLimitScale Value="132.1" Scale="milli" Actual="0.1321"/>
<LowerOutputScale Value="0" Scale="None" Actual="0"/>
<UpperOutputScale Value="1" Scale="None" Actual="1"/>
<IndependentUnits>Meters</IndependentUnits>
<DependentUnits>% Isometric Tension Used</DependentUnits>
<RestingLength Value="10.21" Scale="centi" Actual="0.1021"/>
<Lwidth Value="10" Scale="centi" Actual="0.1"/>
<LcePercentage Value="50" Scale="None" Actual="50"/>
</LengthTension>
<Kse Value="4.55" Scale="Kilo" Actual="4550"/>
<Kpe Value="545" Scale="None" Actual="545"/>
<B Value="100" Scale="None" Actual="100"/>
<PeLength Value="23" Scale="None" Actual="23"/>
<MinPeLength Value="5" Scale="None" Actual="5"/>
<IbDischarge Value="100" Scale="None" Actual="100"/>
</RigidBody>
<RigidBody>
<Name>GA_Thigh</Name>
<ID>28d0e08f-8958-4ce7-bb61-c39cec582592</ID>
<Type>MuscleAttachment</Type>
<PartType>VortexAnimatTools.DataObjects.Physical.RigidBodies.MuscleAttachment</PartType>
<Description/>
<IsVisible>True</IsVisible>
<IsContactSensor>False</IsContactSensor>
<Cd>1</Cd>
<Cdr>0.5</Cdr>
<Ca>1</Ca>
<Car>1</Car>
<Texture/>
<Density Value="100" Scale="2" Actual="10000"/>
<XCenterOfMass Value="0" Scale="centi" Actual="0"/>
<YCenterOfMass Value="0" Scale="centi" Actual="0"/>
<ZCenterOfMass Value="0" Scale="centi" Actual="0"/>
<FoodSource>False</FoodSource>
<CenterOfMass x="0" y="0" z="0"/>
<RelativePosition x="-0.423497" y="1.49011e-08" z="0"/>
<LocalPosition x="-0.4235" y="0" z="0"/>
<Rotation x="-3.14159" y="0" z="0.785398"/>
<LocalRotation x="-3.14159" y="0" z="-3.14159"/>
<Direction x="0" y="0" z="-1"/>
<Color Red="1" Green="0.647059" Blue="0" Alpha="1"/>
<OrientationMatrix>-1,8.742278E-08,0,0,8.742278E-08,1,8.742278E-08,0,7.642742E-15,8.742278E-08,-1,0,0,0,0,1</OrientationMatrix>
<TranslationMatrix>1,0,0,0,0,1,0,0,0,0,1,0,-0.4235,0,0,1</TranslationMatrix>
<CombinedTransformationMatrix>0.7071024,-0.7071024,0,0,-0.7071024,-0.7071024,8.742222E-08,0,-6.181686E-08,-6.181685E-08,-0.9999937,0,0.4949729,-0.7594308,-0.025,0.9999937</CombinedTransformationMatrix>
<Radius>0.05</Radius>
<CollisionRadius>0.05</CollisionRadius>
</RigidBody>
<RigidBody>
<Name>VA_Thigh</Name>
<ID>5a74a9e0-9fd3-43cd-b291-10bbd826f5c9</ID>
<Type>MuscleAttachment</Type>
<PartType>VortexAnimatTools.DataObjects.Physical.RigidBodies.MuscleAttachment</PartType>
<Description/>
<IsVisible>True</IsVisible>
<IsContactSensor>False</IsContactSensor>
<Cd>1</Cd>
<Cdr>0.5</Cdr>
<Ca>1</Ca>
<Car>1</Car>
<Texture/>
<Density Value="100" Scale="2" Actual="10000"/>
<XCenterOfMass Value="0" Scale="centi" Actual="0"/>
<YCenterOfMass Value="0" Scale="centi" Actual="0"/>
<ZCenterOfMass Value="0" Scale="centi" Actual="0"/>
<FoodSource>False</FoodSource>
<CenterOfMass x="0" y="0" z="0"/>
<RelativePosition x="0.463497" y="0" z="0"/>
<LocalPosition x="0.4635" y="0" z="0"/>
<Rotation x="-3.14159" y="0" z="0.785398"/>
<LocalRotation x="-3.14159" y="0" z="-3.14159"/>
<Direction x="0" y="0" z="-1"/>
<Color Red="1" Green="0.647059" Blue="0" Alpha="1"/>
<OrientationMatrix>-1,8.742278E-08,0,0,8.742278E-08,1,8.742278E-08,0,7.642742E-15,8.742278E-08,-1,0,0,0,0,1</OrientationMatrix>
<TranslationMatrix>1,0,0,0,0,1,0,0,0,0,1,0,0.4635,0,0,1</TranslationMatrix>
<CombinedTransformationMatrix>0.7071024,-0.7071024,0,0,-0.7071024,-0.7071024,8.742222E-08,0,-6.181686E-08,-6.181685E-08,-0.9999937,0,-0.132227,-0.1322311,-0.025,0.9999937</CombinedTransformationMatrix>
<Radius>0.05</Radius>
<CollisionRadius>0.05</CollisionRadius>
</RigidBody>
<RigidBody>
<Name>BFA_Thigh</Name>
<ID>5f021a55-0fd6-40a4-a48d-a04c2f309b83</ID>
<Type>MuscleAttachment</Type>
<PartType>VortexAnimatTools.DataObjects.Physical.RigidBodies.MuscleAttachment</PartType>
<Description/>
<IsVisible>True</IsVisible>
<IsContactSensor>False</IsContactSensor>
<Cd>1</Cd>
<Cdr>0.5</Cdr>
<Ca>1</Ca>
<Car>1</Car>
<Texture/>
<Density Value="100" Scale="2" Actual="10000"/>
<XCenterOfMass Value="0" Scale="centi" Actual="0"/>
<YCenterOfMass Value="0" Scale="centi" Actual="0"/>
<ZCenterOfMass Value="0" Scale="centi" Actual="0"/>
<FoodSource>False</FoodSource>
<CenterOfMass x="0" y="0" z="0"/>
<RelativePosition x="-0.463497" y="0" z="0"/>
<LocalPosition x="-0.4635" y="0" z="0"/>
<Rotation x="-3.14159" y="0" z="0.785398"/>
<LocalRotation x="-3.14159" y="0" z="-3.14159"/>
<Direction x="0" y="0" z="-1"/>
<Color Red="1" Green="0.647059" Blue="0" Alpha="1"/>
<OrientationMatrix>-1,8.742278E-08,0,0,8.742278E-08,1,8.742278E-08,0,7.642742E-15,8.742278E-08,-1,0,0,0,0,1</OrientationMatrix>
<TranslationMatrix>1,0,0,0,0,1,0,0,0,0,1,0,-0.4635,0,0,1</TranslationMatrix>
<CombinedTransformationMatrix>0.7071024,-0.7071024,0,0,-0.7071024,-0.7071024,8.742222E-08,0,-6.181686E-08,-6.181685E-08,-0.9999937,0,0.523257,-0.7877149,-0.025,0.9999937</CombinedTransformationMatrix>
<Radius>0.05</Radius>
<CollisionRadius>0.05</CollisionRadius>
</RigidBody>
<RigidBody>
<Name>Shank</Name>
<ID>7182d833-5873-41e9-8c7e-d6bcd6b58e1b</ID>
<Type>Box</Type>
<PartType>VortexAnimatTools.DataObjects.Physical.RigidBodies.Box</PartType>
<Description>No Description Provided.</Description>
<IsVisible>True</IsVisible>
<IsContactSensor>False</IsContactSensor>
<Cd>1</Cd>
<Cdr>0.5</Cdr>
<Ca>1</Ca>
<Car>1</Car>
<Texture/>
<Density Value="24" Scale="None" Actual="24"/>
<XCenterOfMass Value="0" Scale="centi" Actual="0"/>
<YCenterOfMass Value="0" Scale="centi" Actual="0"/>
<ZCenterOfMass Value="0" Scale="centi" Actual="0"/>
<Joint>
<Name>Knee</Name>
<ID>44966e34-fcca-40ff-8ac8-bfc178be9bab</ID>
<Type>Hinge</Type>
<PartType>VortexAnimatTools.DataObjects.Physical.Joints.Hinge</PartType>
<Description>No Description Provided.</Description>
<Constraint Low="-1.5708" High="1.0472">
<EnableLimits>True</EnableLimits>
<Damping Value="0" Scale="Kilo" Actual="0"/>
<Restitution Value="0" Scale="None" Actual="0"/>
<Stiffness Value="5" Scale="Mega" Actual="5e+06"/>
</Constraint>
<EnableMotor>False</EnableMotor>
<ServoMotor>False</ServoMotor>
<ServoGain>100</ServoGain>
<MaxTorque Value="100" Scale="None" Actual="100"/>
<MaxVelocity Value="100" Scale="None" Actual="100"/>
<RotationAxis x="0" y="0" z="1"/>
<Radius>0.05</Radius>
<RelativePosition x="0.3486" y="0.348603" z="0"/>
<Rotation x="0" y="0" z="-0.785398"/>
<OrientationMatrix>1,0,0,0,0,1,0,0,0,0,1,0,0,0,0,1</OrientationMatrix>
<TranslationMatrix>1,0,0,0,0,1,0,0,0,0,1,0,0.493,2.205358E-06,0,1</TranslationMatrix>
</Joint>
<ChildBodies>
<RigidBody>
<Name>TA_Shank1</Name>
<ID>0ce2d2e7-1359-4d9e-b995-8c2333cd4e44</ID>
<Type>MuscleAttachment</Type>
<PartType>VortexAnimatTools.DataObjects.Physical.RigidBodies.MuscleAttachment</PartType>
<Description/>
<IsVisible>True</IsVisible>
<IsContactSensor>False</IsContactSensor>
<Cd>1</Cd>
<Cdr>0.5</Cdr>
<Ca>1</Ca>
<Car>1</Car>
<Texture/>
<Density Value="100" Scale="2" Actual="10000"/>
<XCenterOfMass Value="0" Scale="centi" Actual="0"/>
<YCenterOfMass Value="0" Scale="centi" Actual="0"/>
<ZCenterOfMass Value="0" Scale="centi" Actual="0"/>
<FoodSource>False</FoodSource>
<CenterOfMass x="0" y="0" z="0"/>
<RelativePosition x="-0.331398" y="0" z="0"/>
<LocalPosition x="-0.3314" y="0" z="0"/>
<Rotation x="-3.14159" y="0" z="2.35619"/>
<LocalRotation x="-3.14159" y="0" z="-3.14159"/>
<Direction x="0" y="0" z="-1"/>
<Color Red="1" Green="0.647059" Blue="0" Alpha="1"/>
<OrientationMatrix>-1,8.742278E-08,0,0,8.742278E-08,1,8.742278E-08,0,7.642742E-15,8.742278E-08,-1,0,0,0,0,1</OrientationMatrix>
<TranslationMatrix>1,0,0,0,0,1,0,0,0,0,1,0,-0.3314,0,0,1</TranslationMatrix>
<CombinedTransformationMatrix>-0.7071024,-0.7071023,0,0,-0.7071023,0.7071024,8.742222E-08,0,-6.181684E-08,6.181686E-08,-0.9999937,0,-0.05967815,-1.37065,-0.025,0.9999937</CombinedTransformationMatrix>
<Radius>0.05</Radius>
<CollisionRadius>0.05</CollisionRadius>
</RigidBody>
<RigidBody>
<Name>BFP_Shank</Name>
<ID>0e1310e1-68e3-4c54-bb33-8fb75152d47d</ID>
<Type>MuscleAttachment</Type>
<PartType>VortexAnimatTools.DataObjects.Physical.RigidBodies.MuscleAttachment</PartType>
<Description/>
<IsVisible>True</IsVisible>
<IsContactSensor>False</IsContactSensor>
<Cd>1</Cd>
<Cdr>0.5</Cdr>
<Ca>1</Ca>
<Car>1</Car>
<Texture/>
<Density Value="100" Scale="2" Actual="10000"/>
<XCenterOfMass Value="0" Scale="centi" Actual="0"/>
<YCenterOfMass Value="0" Scale="centi" Actual="0"/>
<ZCenterOfMass Value="0" Scale="centi" Actual="0"/>
<FoodSource>False</FoodSource>
<CenterOfMass x="0" y="0" z="0"/>
<RelativePosition x="0.314998" y="0" z="0"/>
<LocalPosition x="0.315" y="0" z="0"/>
<Rotation x="-3.14159" y="0" z="2.35619"/>
<LocalRotation x="-3.14159" y="0" z="-3.14159"/>
<Direction x="0" y="0" z="-1"/>
<Color Red="1" Green="0.647059" Blue="0" Alpha="1"/>
<OrientationMatrix>-1,8.742278E-08,0,0,8.742278E-08,1,8.742278E-08,0,7.642742E-15,8.742278E-08,-1,0,0,0,0,1</OrientationMatrix>
<TranslationMatrix>1,0,0,0,0,1,0,0,0,0,1,0,0.315,0,0,1</TranslationMatrix>
<CombinedTransformationMatrix>-0.7071024,-0.7071023,0,0,-0.7071023,0.7071024,8.742222E-08,0,-6.181684E-08,6.181686E-08,-0.9999937,0,0.3973928,-0.9135792,-0.025,0.9999937</CombinedTransformationMatrix>
<Radius>0.05</Radius>
<CollisionRadius>0.05</CollisionRadius>
</RigidBody>
<RigidBody>
<Name>EDL_Shank2</Name>
<ID>21179b68-085e-4743-b1e1-dc145aeaaf36</ID>
<Type>MuscleAttachment</Type>
<PartType>VortexAnimatTools.DataObjects.Physical.RigidBodies.MuscleAttachment</PartType>
<Description/>
<IsVisible>True</IsVisible>
<IsContactSensor>False</IsContactSensor>
<Cd>1</Cd>
<Cdr>0.5</Cdr>
<Ca>1</Ca>
<Car>1</Car>
<Texture/>
<Density Value="100" Scale="2" Actual="10000"/>
<XCenterOfMass Value="0" Scale="centi" Actual="0"/>
<YCenterOfMass Value="0" Scale="centi" Actual="0"/>
<ZCenterOfMass Value="0" Scale="centi" Actual="0"/>
<FoodSource>False</FoodSource>
<CenterOfMass x="0" y="0" z="0"/>
<RelativePosition x="-0.492997" y="-0.0299998" z="0"/>
<LocalPosition x="-0.493" y="-0.03" z="0"/>
<Rotation x="-3.14159" y="0" z="2.35619"/>
<LocalRotation x="-3.14159" y="0" z="-3.14159"/>
<Direction x="0" y="0" z="-1"/>
<Color Red="1" Green="0.647059" Blue="0" Alpha="1"/>
<OrientationMatrix>-1,8.742278E-08,0,0,8.742278E-08,1,8.742278E-08,0,7.642742E-15,8.742278E-08,-1,0,0,0,0,1</OrientationMatrix>
<TranslationMatrix>1,0,0,0,0,1,0,0,0,0,1,0,-0.493,-0.03,0,1</TranslationMatrix>
<CombinedTransformationMatrix>-0.7071024,-0.7071023,0,0,-0.7071023,0.7071024,8.742222E-08,0,-6.181684E-08,6.181686E-08,-0.9999937,0,-0.1527328,-1.506131,-0.025,0.9999937</CombinedTransformationMatrix>
<Radius>0.05</Radius>
<CollisionRadius>0.05</CollisionRadius>
</RigidBody>
<RigidBody>
<Name>FDL</Name>
<ID>3a27f322-7514-4b9d-b822-c8fbba997d89</ID>
<Type>LinearHillMuscle</Type>
<PartType>VortexAnimatTools.DataObjects.Physical.RigidBodies.LinearHillMuscle</PartType>
<ModuleName/>
<Color Red="1" Green="1" Blue="0" Alpha="1"/>
<Description/>
<MuscleAttachments>
<AttachID>7baad315-4e42-4814-b2c0-8e26dd22623e</AttachID>
<AttachID>ee2d1155-cef6-4be0-8767-f912c0955fd9</AttachID>
<AttachID>026529b4-3aa2-470c-960f-67105f3d10f4</AttachID>
<AttachID>6caa4f2b-7d85-4820-909e-01b4578e9679</AttachID>
</MuscleAttachments>
<Enabled>True</Enabled>
<IsVisible>True</IsVisible>
<MaximumTension Value="10" Scale="None" Actual="10"/>
<StimulusTension>
<ID>7a180ce3-fb61-4b93-8aaf-565cb72afe9b</ID>
<Type>StimulusTension</Type>
<AssemblyFile>animattools.dll</AssemblyFile>
<ClassName>AnimatTools.DataObjects.Gains.MuscleGains.StimulusTension</ClassName>
<UseLimits>False</UseLimits>
<LimitsReadOnly>False</LimitsReadOnly>
<LimitOutputsReadOnly>False</LimitOutputsReadOnly>
<UseParentIncomingDataType>True</UseParentIncomingDataType>
<LowerLimitScale Value="-100" Scale="milli" Actual="-0.1"/>
<UpperLimitScale Value="0" Scale="milli" Actual="0"/>
<LowerOutputScale Value="0" Scale="None" Actual="0"/>
<UpperOutputScale Value="6" Scale="None" Actual="6"/>
<IndependentUnits>Membrane Voltage (V)</IndependentUnits>
<DependentUnits>Contractile Tension (N)</DependentUnits>
<A1 Value="-40" Scale="milli" Actual="-0.04"/>
<A2 Value="5" Scale="None" Actual="5"/>
<A3 Value="100" Scale="None" Actual="100"/>
<A4 Value="0" Scale="None" Actual="0"/>
</StimulusTension>
<LengthTension>
<ID>93c3be59-7740-45aa-a8bb-dc2125e65a8a</ID>
<Type>LengthTension</Type>
<AssemblyFile>animattools.dll</AssemblyFile>
<ClassName>AnimatTools.DataObjects.Gains.MuscleGains.LengthTension</ClassName>
<UseLimits>False</UseLimits>
<LimitsReadOnly>False</LimitsReadOnly>
<LimitOutputsReadOnly>False</LimitOutputsReadOnly>
<UseParentIncomingDataType>True</UseParentIncomingDataType>
<LowerLimitScale Value="62.37" Scale="milli" Actual="0.06237"/>
<UpperLimitScale Value="12.237" Scale="centi" Actual="0.12237"/>
<LowerOutputScale Value="0" Scale="None" Actual="0"/>
<UpperOutputScale Value="1" Scale="None" Actual="1"/>
<IndependentUnits>Meters</IndependentUnits>
<DependentUnits>% Isometric Tension Used</DependentUnits>
<RestingLength Value="9.25" Scale="centi" Actual="0.0925"/>
<Lwidth Value="6" Scale="centi" Actual="0.06"/>
<LcePercentage Value="50" Scale="None" Actual="50"/>
</LengthTension>
<Kse Value="5" Scale="Kilo" Actual="5000"/>
<Kpe Value="0.05" Scale="Kilo" Actual="50"/>
<B Value="105" Scale="None" Actual="105"/>
<PeLength Value="17" Scale="None" Actual="17"/>
<MinPeLength Value="5" Scale="None" Actual="5"/>
<IbDischarge Value="100" Scale="None" Actual="100"/>
</RigidBody>
<RigidBody>
<Name>TA</Name>
<ID>3e51c7f7-951c-47ed-967b-ada225516207</ID>
<Type>LinearHillMuscle</Type>
<PartType>VortexAnimatTools.DataObjects.Physical.RigidBodies.LinearHillMuscle</PartType>
<ModuleName/>
<Color Red="1" Green="0" Blue="0" Alpha="1"/>
<Description/>
<MuscleAttachments>
<AttachID>ed214c14-caef-4401-b6e2-0fa5aa35383f</AttachID>
<AttachID>0ce2d2e7-1359-4d9e-b995-8c2333cd4e44</AttachID>
<AttachID>a98ead67-da32-427b-8e2a-5fee8177b0f4</AttachID>
<AttachID>554eee06-9f01-4caa-8e4e-0911f9a22247</AttachID>
</MuscleAttachments>
<Enabled>True</Enabled>
<IsVisible>True</IsVisible>
<MaximumTension Value="100" Scale="None" Actual="100"/>
<StimulusTension>
<ID>0e07308e-a175-4791-aabd-79ef399bc7ba</ID>
<Type>StimulusTension</Type>
<AssemblyFile>animattools.dll</AssemblyFile>
<ClassName>AnimatTools.DataObjects.Gains.MuscleGains.StimulusTension</ClassName>
<UseLimits>False</UseLimits>
<LimitsReadOnly>False</LimitsReadOnly>
<LimitOutputsReadOnly>False</LimitOutputsReadOnly>
<UseParentIncomingDataType>True</UseParentIncomingDataType>
<LowerLimitScale Value="-100" Scale="milli" Actual="-0.1"/>
<UpperLimitScale Value="0" Scale="milli" Actual="0"/>
<LowerOutputScale Value="0" Scale="None" Actual="0"/>
<UpperOutputScale Value="6" Scale="None" Actual="6"/>
<IndependentUnits>Membrane Voltage (V)</IndependentUnits>
<DependentUnits>Contractile Tension (N)</DependentUnits>
<A1 Value="-40" Scale="milli" Actual="-0.04"/>
<A2 Value="5" Scale="None" Actual="5"/>
<A3 Value="100" Scale="None" Actual="100"/>
<A4 Value="0" Scale="None" Actual="0"/>
</StimulusTension>
<LengthTension>
<ID>aec10e5f-e370-4c0c-8cd6-db60a64358d5</ID>
<Type>LengthTension</Type>
<AssemblyFile>animattools.dll</AssemblyFile>
<ClassName>AnimatTools.DataObjects.Gains.MuscleGains.LengthTension</ClassName>
<UseLimits>False</UseLimits>
<LimitsReadOnly>False</LimitsReadOnly>
<LimitOutputsReadOnly>False</LimitOutputsReadOnly>
<UseParentIncomingDataType>True</UseParentIncomingDataType>
<LowerLimitScale Value="50" Scale="milli" Actual="0.05"/>
<UpperLimitScale Value="99.1" Scale="milli" Actual="0.0991"/>
<LowerOutputScale Value="0" Scale="None" Actual="0"/>
<UpperOutputScale Value="1" Scale="None" Actual="1"/>
<IndependentUnits>Meters</IndependentUnits>
<DependentUnits>% Isometric Tension Used</DependentUnits>
<RestingLength Value="7.7" Scale="centi" Actual="0.077"/>
<Lwidth Value="2.455" Scale="centi" Actual="0.02455"/>
<LcePercentage Value="50" Scale="None" Actual="50"/>
</LengthTension>
<Kse Value="6.1" Scale="Kilo" Actual="6100"/>
<Kpe Value="241" Scale="None" Actual="241"/>
<B Value="104" Scale="None" Actual="104"/>
<PeLength Value="57" Scale="None" Actual="57"/>
<MinPeLength Value="5" Scale="None" Actual="5"/>
<IbDischarge Value="100" Scale="None" Actual="100"/>
</RigidBody>
<RigidBody>
<Name>RF_Shank</Name>
<ID>466b003b-ec5e-4600-a1d7-054298a4cd43</ID>
<Type>MuscleAttachment</Type>
<PartType>VortexAnimatTools.DataObjects.Physical.RigidBodies.MuscleAttachment</PartType>
<Description/>
<IsVisible>True</IsVisible>
<IsContactSensor>False</IsContactSensor>
<Cd>1</Cd>
<Cdr>0.5</Cdr>
<Ca>1</Ca>
<Car>1</Car>
<Texture/>
<Density Value="100" Scale="2" Actual="10000"/>
<XCenterOfMass Value="0" Scale="centi" Actual="0"/>
<YCenterOfMass Value="0" Scale="centi" Actual="0"/>
<ZCenterOfMass Value="0" Scale="centi" Actual="0"/>
<FoodSource>False</FoodSource>
<CenterOfMass x="0" y="0" z="0"/>
<RelativePosition x="0.525997" y="-0.0231999" z="0"/>
<LocalPosition x="0.526" y="-0.0232" z="0"/>
<Rotation x="-3.14159" y="0" z="2.35619"/>
<LocalRotation x="-3.14159" y="0" z="-3.14159"/>
<Direction x="0" y="0" z="-1"/>
<Color Red="1" Green="0.647059" Blue="0" Alpha="1"/>
<OrientationMatrix>-1,8.742278E-08,0,0,8.742278E-08,1,8.742278E-08,0,7.642742E-15,8.742278E-08,-1,0,0,0,0,1</OrientationMatrix>
<TranslationMatrix>1,0,0,0,0,1,0,0,0,0,1,0,0.526,-0.0232,0,1</TranslationMatrix>
<CombinedTransformationMatrix>-0.7071024,-0.7071023,0,0,-0.7071023,0.7071024,8.742222E-08,0,-6.181684E-08,6.181686E-08,-0.9999937,0,0.5629962,-0.7807853,-0.025,0.9999937</CombinedTransformationMatrix>
<Radius>0.05</Radius>
<CollisionRadius>0.05</CollisionRadius>
</RigidBody>
<RigidBody>
<Name>EDL</Name>
<ID>6fdc04b1-5fb1-4120-849b-2289feb471ec</ID>
<Type>LinearHillMuscle</Type>
<PartType>VortexAnimatTools.DataObjects.Physical.RigidBodies.LinearHillMuscle</PartType>
<ModuleName/>
<Color Red="0.752941" Green="0" Blue="0.752941" Alpha="1"/>
<Description/>
<MuscleAttachments>
<AttachID>c988ec6c-5f73-4e32-a352-49a2152b667b</AttachID>
<AttachID>21179b68-085e-4743-b1e1-dc145aeaaf36</AttachID>
<AttachID>d61e2bc9-191b-4681-8968-0c63c84ac2b0</AttachID>
<AttachID>6caa4f2b-7d85-4820-909e-01b4578e9679</AttachID>
</MuscleAttachments>
<Enabled>True</Enabled>
<IsVisible>True</IsVisible>
<MaximumTension Value="100" Scale="None" Actual="100"/>
<StimulusTension>
<ID>5b1acda1-ccfd-46f9-8600-a4285ddb01db</ID>
<Type>StimulusTension</Type>
<AssemblyFile>animattools.dll</AssemblyFile>
<ClassName>AnimatTools.DataObjects.Gains.MuscleGains.StimulusTension</ClassName>
<UseLimits>False</UseLimits>
<LimitsReadOnly>False</LimitsReadOnly>
<LimitOutputsReadOnly>False</LimitOutputsReadOnly>
<UseParentIncomingDataType>True</UseParentIncomingDataType>
<LowerLimitScale Value="-100" Scale="milli" Actual="-0.1"/>
<UpperLimitScale Value="0" Scale="milli" Actual="0"/>
<LowerOutputScale Value="0" Scale="None" Actual="0"/>
<UpperOutputScale Value="6" Scale="None" Actual="6"/>
<IndependentUnits>Membrane Voltage (V)</IndependentUnits>
<DependentUnits>Contractile Tension (N)</DependentUnits>
<A1 Value="-40" Scale="milli" Actual="-0.04"/>
<A2 Value="5" Scale="None" Actual="5"/>
<A3 Value="100" Scale="None" Actual="100"/>
<A4 Value="0" Scale="None" Actual="0"/>
</StimulusTension>
<LengthTension>
<ID>272996a9-0b99-445e-9ca9-f89af0398228</ID>
<Type>LengthTension</Type>
<AssemblyFile>animattools.dll</AssemblyFile>
<ClassName>AnimatTools.DataObjects.Gains.MuscleGains.LengthTension</ClassName>
<UseLimits>False</UseLimits>
<LimitsReadOnly>False</LimitsReadOnly>
<LimitOutputsReadOnly>False</LimitOutputsReadOnly>
<UseParentIncomingDataType>True</UseParentIncomingDataType>
<LowerLimitScale Value="66.62" Scale="milli" Actual="0.06662"/>
<UpperLimitScale Value="12.662" Scale="centi" Actual="0.12662"/>
<LowerOutputScale Value="0" Scale="None" Actual="0"/>
<UpperOutputScale Value="1" Scale="None" Actual="1"/>
<IndependentUnits>Meters</IndependentUnits>
<DependentUnits>% Isometric Tension Used</DependentUnits>
<RestingLength Value="9.662" Scale="centi" Actual="0.09662"/>
<Lwidth Value="3" Scale="centi" Actual="0.03"/>
<LcePercentage Value="50" Scale="None" Actual="50"/>
</LengthTension>
<Kse Value="5.5" Scale="Kilo" Actual="5500"/>
<Kpe Value="3.77" Scale="Kilo" Actual="3770"/>
<B Value="19.6" Scale="None" Actual="19.6"/>
<PeLength Value="35" Scale="None" Actual="35"/>
<MinPeLength Value="5" Scale="None" Actual="5"/>
<IbDischarge Value="100" Scale="None" Actual="100"/>
</RigidBody>
<RigidBody>
<Name>FDL_Shank1</Name>
<ID>7baad315-4e42-4814-b2c0-8e26dd22623e</ID>
<Type>MuscleAttachment</Type>
<PartType>VortexAnimatTools.DataObjects.Physical.RigidBodies.MuscleAttachment</PartType>
<Description/>
<IsVisible>True</IsVisible>
<IsContactSensor>False</IsContactSensor>
<Cd>1</Cd>
<Cdr>0.5</Cdr>
<Ca>1</Ca>
<Car>1</Car>
<Texture/>
<Density Value="100" Scale="2" Actual="10000"/>
<XCenterOfMass Value="0" Scale="centi" Actual="0"/>
<YCenterOfMass Value="0" Scale="centi" Actual="0"/>
<ZCenterOfMass Value="0" Scale="centi" Actual="0"/>
<FoodSource>False</FoodSource>
<CenterOfMass x="0" y="0" z="0"/>
<RelativePosition x="-0.278998" y="0" z="0"/>
<LocalPosition x="-0.279" y="0" z="0"/>
<Rotation x="-3.14159" y="0" z="2.35619"/>
<LocalRotation x="-3.14159" y="0" z="-3.14159"/>
<Direction x="0" y="0" z="-1"/>
<Color Red="1" Green="0.647059" Blue="0" Alpha="1"/>
<OrientationMatrix>-1,8.742278E-08,0,0,8.742278E-08,1,8.742278E-08,0,7.642742E-15,8.742278E-08,-1,0,0,0,0,1</OrientationMatrix>
<TranslationMatrix>1,0,0,0,0,1,0,0,0,0,1,0,-0.279,0,0,1</TranslationMatrix>
<CombinedTransformationMatrix>-0.7071024,-0.7071023,0,0,-0.7071023,0.7071024,8.742222E-08,0,-6.181684E-08,6.181686E-08,-0.9999937,0,-0.022626,-1.333598,-0.025,0.9999937</CombinedTransformationMatrix>
<Radius>0.05</Radius>
<CollisionRadius>0.05</CollisionRadius>
</RigidBody>
<RigidBody>
<Name>SO</Name>
<ID>8f13c27a-d782-4016-982a-f2a95c6620d3</ID>
<Type>LinearHillMuscle</Type>
<PartType>VortexAnimatTools.DataObjects.Physical.RigidBodies.LinearHillMuscle</PartType>
<ModuleName/>
<Color Red="0" Green="1" Blue="0" Alpha="1"/>
<Description/>
<MuscleAttachments>
<AttachID>b8fe042d-e1eb-429f-b962-51d8503f2527</AttachID>
<AttachID>576b38b7-fa9e-4bf0-88ea-133f38226337</AttachID>
</MuscleAttachments>
<Enabled>True</Enabled>
<IsVisible>True</IsVisible>
<MaximumTension Value="10" Scale="None" Actual="10"/>
<StimulusTension>
<ID>9be6757c-9419-4fb6-9124-b5af5bae74f7</ID>
<Type>StimulusTension</Type>
<AssemblyFile>animattools.dll</AssemblyFile>
<ClassName>AnimatTools.DataObjects.Gains.MuscleGains.StimulusTension</ClassName>
<UseLimits>False</UseLimits>
<LimitsReadOnly>False</LimitsReadOnly>
<LimitOutputsReadOnly>False</LimitOutputsReadOnly>
<UseParentIncomingDataType>True</UseParentIncomingDataType>
<LowerLimitScale Value="-100" Scale="milli" Actual="-0.1"/>
<UpperLimitScale Value="0" Scale="milli" Actual="0"/>
<LowerOutputScale Value="0" Scale="None" Actual="0"/>
<UpperOutputScale Value="6" Scale="None" Actual="6"/>
<IndependentUnits>Membrane Voltage (V)</IndependentUnits>
<DependentUnits>Contractile Tension (N)</DependentUnits>
<A1 Value="-40" Scale="milli" Actual="-0.04"/>
<A2 Value="5" Scale="None" Actual="5"/>
<A3 Value="100" Scale="None" Actual="100"/>
<A4 Value="0" Scale="None" Actual="0"/>
</StimulusTension>
<LengthTension>
<ID>5eea3b1b-ec67-4a25-8d08-3de9effc8d12</ID>
<Type>LengthTension</Type>
<AssemblyFile>animattools.dll</AssemblyFile>
<ClassName>AnimatTools.DataObjects.Gains.MuscleGains.LengthTension</ClassName>
<UseLimits>False</UseLimits>
<LimitsReadOnly>False</LimitsReadOnly>
<LimitOutputsReadOnly>False</LimitOutputsReadOnly>
<UseParentIncomingDataType>True</UseParentIncomingDataType>
<LowerLimitScale Value="50" Scale="milli" Actual="0.05"/>
<UpperLimitScale Value="94.65" Scale="milli" Actual="0.09465"/>
<LowerOutputScale Value="0" Scale="None" Actual="0"/>
<UpperOutputScale Value="1" Scale="None" Actual="1"/>
<IndependentUnits>Meters</IndependentUnits>
<DependentUnits>% Isometric Tension Used</DependentUnits>
<RestingLength Value="7.465" Scale="centi" Actual="0.07465"/>
<Lwidth Value="7" Scale="centi" Actual="0.07"/>
<LcePercentage Value="50" Scale="None" Actual="50"/>
</LengthTension>
<Kse Value="0.99" Scale="Kilo" Actual="990"/>
<Kpe Value="62" Scale="None" Actual="62"/>
<B Value="100" Scale="None" Actual="100"/>
<PeLength Value="58" Scale="None" Actual="58"/>
<MinPeLength Value="5" Scale="None" Actual="5"/>
<IbDischarge Value="100" Scale="None" Actual="100"/>
</RigidBody>
<RigidBody>
<Name>SAM_Shank</Name>
<ID>98112297-697c-4c62-8edb-2b0f3285b31a</ID>
<Type>MuscleAttachment</Type>
<PartType>VortexAnimatTools.DataObjects.Physical.RigidBodies.MuscleAttachment</PartType>
<Description/>
<IsVisible>True</IsVisible>
<IsContactSensor>False</IsContactSensor>
<Cd>1</Cd>
<Cdr>0.5</Cdr>
<Ca>1</Ca>
<Car>1</Car>
<Texture/>
<Density Value="100" Scale="2" Actual="10000"/>
<XCenterOfMass Value="0" Scale="centi" Actual="0"/>
<YCenterOfMass Value="0" Scale="centi" Actual="0"/>
<ZCenterOfMass Value="0" Scale="centi" Actual="0"/>
<FoodSource>False</FoodSource>
<CenterOfMass x="0" y="0" z="0"/>
<RelativePosition x="0.363698" y="0" z="0"/>
<LocalPosition x="0.3637" y="0" z="0"/>
<Rotation x="-3.14159" y="0" z="2.35619"/>
<LocalRotation x="-3.14159" y="0" z="-3.14159"/>
<Direction x="0" y="0" z="-1"/>
<Color Red="1" Green="0.647059" Blue="0" Alpha="1"/>
<OrientationMatrix>-1,8.742278E-08,0,0,8.742278E-08,1,8.742278E-08,0,7.642742E-15,8.742278E-08,-1,0,0,0,0,1</OrientationMatrix>
<TranslationMatrix>1,0,0,0,0,1,0,0,0,0,1,0,0.3637,0,0,1</TranslationMatrix>
<CombinedTransformationMatrix>-0.7071024,-0.7071023,0,0,-0.7071023,0.7071024,8.742222E-08,0,-6.181684E-08,6.181686E-08,-0.9999937,0,0.4318287,-0.8791433,-0.025,0.9999937</CombinedTransformationMatrix>
<Radius>0.05</Radius>
<CollisionRadius>0.05</CollisionRadius>
</RigidBody>
<RigidBody>
<Name>SO_Shank</Name>
<ID>b8fe042d-e1eb-429f-b962-51d8503f2527</ID>
<Type>MuscleAttachment</Type>
<PartType>VortexAnimatTools.DataObjects.Physical.RigidBodies.MuscleAttachment</PartType>
<Description/>
<IsVisible>True</IsVisible>
<IsContactSensor>False</IsContactSensor>
<Cd>1</Cd>
<Cdr>0.5</Cdr>
<Ca>1</Ca>
<Car>1</Car>
<Texture/>
<Density Value="100" Scale="2" Actual="10000"/>
<XCenterOfMass Value="0" Scale="centi" Actual="0"/>
<YCenterOfMass Value="0" Scale="centi" Actual="0"/>
<ZCenterOfMass Value="0" Scale="centi" Actual="0"/>
<FoodSource>False</FoodSource>
<CenterOfMass x="0" y="0" z="0"/>
<RelativePosition x="0.206099" y="1.49011e-08" z="0"/>
<LocalPosition x="0.2061" y="0" z="0"/>
<Rotation x="-3.14159" y="0" z="2.35619"/>
<LocalRotation x="-3.14159" y="0" z="-3.14159"/>
<Direction x="0" y="0" z="-1"/>
<Color Red="1" Green="0.647059" Blue="0" Alpha="1"/>
<OrientationMatrix>-1,8.742278E-08,0,0,8.742278E-08,1,8.742278E-08,0,7.642742E-15,8.742278E-08,-1,0,0,0,0,1</OrientationMatrix>
<TranslationMatrix>1,0,0,0,0,1,0,0,0,0,1,0,0.2061,0,0,1</TranslationMatrix>
<CombinedTransformationMatrix>-0.7071024,-0.7071023,0,0,-0.7071023,0.7071024,8.742222E-08,0,-6.181684E-08,6.181686E-08,-0.9999937,0,0.3203894,-0.9905826,-0.025,0.9999937</CombinedTransformationMatrix>
<Radius>0.05</Radius>
<CollisionRadius>0.05</CollisionRadius>
</RigidBody>
<RigidBody>
<Name>EDL_Shank1</Name>
<ID>c988ec6c-5f73-4e32-a352-49a2152b667b</ID>
<Type>MuscleAttachment</Type>
<PartType>VortexAnimatTools.DataObjects.Physical.RigidBodies.MuscleAttachment</PartType>
<Description/>
<IsVisible>True</IsVisible>
<IsContactSensor>False</IsContactSensor>
<Cd>1</Cd>
<Cdr>0.5</Cdr>
<Ca>1</Ca>
<Car>1</Car>
<Texture/>
<Density Value="100" Scale="2" Actual="10000"/>
<XCenterOfMass Value="0" Scale="centi" Actual="0"/>
<YCenterOfMass Value="0" Scale="centi" Actual="0"/>
<ZCenterOfMass Value="0" Scale="centi" Actual="0"/>
<FoodSource>False</FoodSource>
<CenterOfMass x="0" y="0" z="0"/>
<RelativePosition x="-0.175999" y="0" z="0"/>
<LocalPosition x="-0.176" y="0" z="0"/>
<Rotation x="-3.14159" y="0" z="2.35619"/>
<LocalRotation x="-3.14159" y="0" z="-3.14159"/>
<Direction x="0" y="0" z="-1"/>
<Color Red="1" Green="0.647059" Blue="0" Alpha="1"/>
<OrientationMatrix>-1,8.742278E-08,0,0,8.742278E-08,1,8.742278E-08,0,7.642742E-15,8.742278E-08,-1,0,0,0,0,1</OrientationMatrix>
<TranslationMatrix>1,0,0,0,0,1,0,0,0,0,1,0,-0.176,0,0,1</TranslationMatrix>
<CombinedTransformationMatrix>-0.7071024,-0.7071023,0,0,-0.7071023,0.7071024,8.742222E-08,0,-6.181684E-08,6.181686E-08,-0.9999937,0,0.05020556,-1.260766,-0.025,0.9999937</CombinedTransformationMatrix>
<Radius>0.05</Radius>
<CollisionRadius>0.05</CollisionRadius>
</RigidBody>
<RigidBody>
<Name>TA_Shank0</Name>
<ID>ed214c14-caef-4401-b6e2-0fa5aa35383f</ID>
<Type>MuscleAttachment</Type>
<PartType>VortexAnimatTools.DataObjects.Physical.RigidBodies.MuscleAttachment</PartType>
<Description/>
<IsVisible>True</IsVisible>
<IsContactSensor>False</IsContactSensor>
<Cd>1</Cd>
<Cdr>0.5</Cdr>
<Ca>1</Ca>
<Car>1</Car>
<Texture/>
<Density Value="100" Scale="2" Actual="10000"/>
<XCenterOfMass Value="0" Scale="centi" Actual="0"/>
<YCenterOfMass Value="0" Scale="centi" Actual="0"/>
<ZCenterOfMass Value="0" Scale="centi" Actual="0"/>
<FoodSource>False</FoodSource>
<CenterOfMass x="0" y="0" z="0"/>
<RelativePosition x="-0.244998" y="0" z="0"/>
<LocalPosition x="-0.245" y="0" z="0"/>
<Rotation x="-3.14159" y="0" z="2.35619"/>
<LocalRotation x="-3.14159" y="0" z="-3.14159"/>
<Direction x="0" y="0" z="-1"/>
<Color Red="1" Green="0.647059" Blue="0" Alpha="1"/>
<OrientationMatrix>-1,8.742278E-08,0,0,8.742278E-08,1,8.742278E-08,0,7.642742E-15,8.742278E-08,-1,0,0,0,0,1</OrientationMatrix>
<TranslationMatrix>1,0,0,0,0,1,0,0,0,0,1,0,-0.245,0,0,1</TranslationMatrix>
<CombinedTransformationMatrix>-0.7071024,-0.7071023,0,0,-0.7071023,0.7071024,8.742222E-08,0,-6.181684E-08,6.181686E-08,-0.9999937,0,0.001415491,-1.309556,-0.025,0.9999937</CombinedTransformationMatrix>
<Radius>0.05</Radius>
<CollisionRadius>0.05</CollisionRadius>
</RigidBody>
<RigidBody>
<Name>FDL_Shank2</Name>
<ID>ee2d1155-cef6-4be0-8767-f912c0955fd9</ID>
<Type>MuscleAttachment</Type>
<PartType>VortexAnimatTools.DataObjects.Physical.RigidBodies.MuscleAttachment</PartType>
<Description/>
<IsVisible>True</IsVisible>
<IsContactSensor>False</IsContactSensor>
<Cd>1</Cd>
<Cdr>0.5</Cdr>
<Ca>1</Ca>
<Car>1</Car>
<Texture/>
<Density Value="100" Scale="2" Actual="10000"/>
<XCenterOfMass Value="0" Scale="centi" Actual="0"/>
<YCenterOfMass Value="0" Scale="centi" Actual="0"/>
<ZCenterOfMass Value="0" Scale="centi" Actual="0"/>
<FoodSource>False</FoodSource>
<CenterOfMass x="0" y="0" z="0"/>
<RelativePosition x="-0.492997" y="0.0299998" z="0"/>
<LocalPosition x="-0.493" y="0.03" z="0"/>
<Rotation x="-3.14159" y="0" z="2.35619"/>
<LocalRotation x="-3.14159" y="0" z="-3.14159"/>
<Direction x="0" y="0" z="-1"/>
<Color Red="1" Green="0.647059" Blue="0" Alpha="1"/>
<OrientationMatrix>-1,8.742278E-08,0,0,8.742278E-08,1,8.742278E-08,0,7.642742E-15,8.742278E-08,-1,0,0,0,0,1</OrientationMatrix>
<TranslationMatrix>1,0,0,0,0,1,0,0,0,0,1,0,-0.493,0.03,0,1</TranslationMatrix>
<CombinedTransformationMatrix>-0.7071024,-0.7071023,0,0,-0.7071023,0.7071024,8.742222E-08,0,-6.181684E-08,6.181686E-08,-0.9999937,0,-0.1951589,-1.463705,-0.025,0.9999937</CombinedTransformationMatrix>
<Radius>0.05</Radius>
<CollisionRadius>0.05</CollisionRadius>
</RigidBody>
<RigidBody>
<Name>Foot</Name>
<ID>f30ca596-28b4-4cae-ac55-ee0a7885d6a2</ID>
<Type>Box</Type>
<PartType>VortexAnimatTools.DataObjects.Physical.RigidBodies.Box</PartType>
<Description>No Description Provided.</Description>
<IsVisible>True</IsVisible>
<IsContactSensor>False</IsContactSensor>
<Cd>1</Cd>
<Cdr>0.5</Cdr>
<Ca>1</Ca>
<Car>1</Car>
<Texture/>
<Density Value="13" Scale="None" Actual="13"/>
<XCenterOfMass Value="0" Scale="centi" Actual="0"/>
<YCenterOfMass Value="0" Scale="centi" Actual="0"/>
<ZCenterOfMass Value="0" Scale="centi" Actual="0"/>
<Joint>
<Name>Ankle</Name>
<ID>37175195-148c-4c27-8aca-de4dc093fd3b</ID>
<Type>Hinge</Type>
<PartType>VortexAnimatTools.DataObjects.Physical.Joints.Hinge</PartType>
<Description>No Description Provided.</Description>
<Constraint Low="-1.0472" High="1.5708">
<EnableLimits>True</EnableLimits>
<Damping Value="0" Scale="Kilo" Actual="0"/>
<Restitution Value="0" Scale="None" Actual="0"/>
<Stiffness Value="5" Scale="Mega" Actual="5e+06"/>
</Constraint>
<EnableMotor>False</EnableMotor>
<ServoMotor>False</ServoMotor>
<ServoGain>100</ServoGain>
<MaxTorque Value="100" Scale="None" Actual="100"/>
<MaxVelocity Value="100" Scale="None" Actual="100"/>
<RotationAxis x="0" y="0" z="1"/>
<Radius>0.05</Radius>
<RelativePosition x="-0.209656" y="0.209656" z="0"/>
<Rotation x="0" y="0" z="-2.35619"/>
<OrientationMatrix>1,0,0,0,0,1,0,0,0,0,1,0,0,0,0,1</OrientationMatrix>
<TranslationMatrix>1,0,0,0,0,1,0,0,0,0,1,0,0.2965,0,0,1</TranslationMatrix>
</Joint>
<ChildBodies>
<RigidBody>
<Name>FDL_Foot</Name>
<ID>026529b4-3aa2-470c-960f-67105f3d10f4</ID>
<Type>MuscleAttachment</Type>
<PartType>VortexAnimatTools.DataObjects.Physical.RigidBodies.MuscleAttachment</PartType>
<Description/>
<IsVisible>True</IsVisible>
<IsContactSensor>False</IsContactSensor>
<Cd>1</Cd>
<Cdr>0.5</Cdr>
<Ca>1</Ca>
<Car>1</Car>
<Texture/>
<Density Value="100" Scale="2" Actual="10000"/>
<XCenterOfMass Value="0" Scale="centi" Actual="0"/>
<YCenterOfMass Value="0" Scale="centi" Actual="0"/>
<ZCenterOfMass Value="0" Scale="centi" Actual="0"/>
<FoodSource>False</FoodSource>
<CenterOfMass x="0" y="0" z="0"/>
<RelativePosition x="-0.296498" y="0.0149999" z="0"/>
<LocalPosition x="-0.2965" y="0.015" z="0"/>
<Rotation x="0" y="0" z="-2.35619"/>
<LocalRotation x="0" y="0" z="0"/>
<Direction x="0" y="0" z="1"/>
<Color Red="1" Green="0.647059" Blue="0" Alpha="1"/>
<OrientationMatrix>1,0,0,0,0,1,0,0,0,0,1,0,0,0,0,1</OrientationMatrix>
<TranslationMatrix>1,0,0,0,0,1,0,0,0,0,1,0,-0.2965,0.015,0,1</TranslationMatrix>
<CombinedTransformationMatrix>-0.7071024,0.7071023,0,0,-0.7071023,-0.7071024,0,0,0,0,0.9999937,0,0.2347593,-1.914836,-0.025,0.9999937</CombinedTransformationMatrix>
<Radius>0.05</Radius>
<CollisionRadius>0.05</CollisionRadius>
</RigidBody>
<RigidBody>
<Name>TA_Foot2</Name>
<ID>554eee06-9f01-4caa-8e4e-0911f9a22247</ID>
<Type>MuscleAttachment</Type>
<PartType>VortexAnimatTools.DataObjects.Physical.RigidBodies.MuscleAttachment</PartType>
<Description/>
<IsVisible>True</IsVisible>
<IsContactSensor>False</IsContactSensor>
<Cd>1</Cd>
<Cdr>0.5</Cdr>
<Ca>1</Ca>
<Car>1</Car>
<Texture/>
<Density Value="100" Scale="2" Actual="10000"/>
<XCenterOfMass Value="0" Scale="centi" Actual="0"/>
<YCenterOfMass Value="0" Scale="centi" Actual="0"/>
<ZCenterOfMass Value="0" Scale="centi" Actual="0"/>
<FoodSource>False</FoodSource>
<CenterOfMass x="0" y="0" z="0"/>
<RelativePosition x="-0.296498" y="1.49011e-08" z="0"/>
<LocalPosition x="-0.2965" y="0" z="0"/>
<Rotation x="0" y="0" z="-2.35619"/>
<LocalRotation x="0" y="0" z="0"/>
<Direction x="0" y="0" z="1"/>
<Color Red="1" Green="0.647059" Blue="0" Alpha="1"/>
<OrientationMatrix>1,0,0,0,0,1,0,0,0,0,1,0,0,0,0,1</OrientationMatrix>
<TranslationMatrix>1,0,0,0,0,1,0,0,0,0,1,0,-0.2965,0,0,1</TranslationMatrix>
<CombinedTransformationMatrix>-0.7071024,0.7071023,0,0,-0.7071023,-0.7071024,0,0,0,0,0.9999937,0,0.2453658,-1.90423,-0.025,0.9999937</CombinedTransformationMatrix>
<Radius>0.05</Radius>
<CollisionRadius>0.05</CollisionRadius>
</RigidBody>
<RigidBody>
<Name>GA_Foot</Name>
<ID>576b38b7-fa9e-4bf0-88ea-133f38226337</ID>
<Type>MuscleAttachment</Type>
<PartType>VortexAnimatTools.DataObjects.Physical.RigidBodies.MuscleAttachment</PartType>
<Description/>
<IsVisible>True</IsVisible>
<IsContactSensor>False</IsContactSensor>
<Cd>1</Cd>
<Cdr>0.5</Cdr>
<Ca>1</Ca>
<Car>1</Car>
<Texture/>
<Density Value="100" Scale="2" Actual="10000"/>
<XCenterOfMass Value="0" Scale="centi" Actual="0"/>
<YCenterOfMass Value="0" Scale="centi" Actual="0"/>
<ZCenterOfMass Value="0" Scale="centi" Actual="0"/>
<FoodSource>False</FoodSource>
<CenterOfMass x="0" y="0" z="0"/>
<RelativePosition x="0.476697" y="0.0252998" z="0"/>
<LocalPosition x="0.4767" y="0.0253" z="0"/>
<Rotation x="0" y="0" z="-2.35619"/>
<LocalRotation x="0" y="0" z="0"/>
<Direction x="0" y="0" z="1"/>
<Color Red="1" Green="0.647059" Blue="0" Alpha="1"/>
<OrientationMatrix>1,0,0,0,0,1,0,0,0,0,1,0,0,0,0,1</OrientationMatrix>
<TranslationMatrix>1,0,0,0,0,1,0,0,0,0,1,0,0.4767,0.0253,0,1</TranslationMatrix>
<CombinedTransformationMatrix>-0.7071024,0.7071023,0,0,-0.7071023,-0.7071024,0,0,0,0,0.9999937,0,-0.3192555,-1.375388,-0.025,0.9999937</CombinedTransformationMatrix>
<Radius>0.05</Radius>
<CollisionRadius>0.05</CollisionRadius>
</RigidBody>
<RigidBody>
<Name>TA_Foot1</Name>
<ID>a98ead67-da32-427b-8e2a-5fee8177b0f4</ID>
<Type>MuscleAttachment</Type>
<PartType>VortexAnimatTools.DataObjects.Physical.RigidBodies.MuscleAttachment</PartType>
<Description/>
<IsVisible>True</IsVisible>
<IsContactSensor>False</IsContactSensor>
<Cd>1</Cd>
<Cdr>0.5</Cdr>
<Ca>1</Ca>
<Car>1</Car>
<Texture/>
<Density Value="100" Scale="2" Actual="10000"/>
<XCenterOfMass Value="0" Scale="centi" Actual="0"/>
<YCenterOfMass Value="0" Scale="centi" Actual="0"/>
<ZCenterOfMass Value="0" Scale="centi" Actual="0"/>
<FoodSource>False</FoodSource>
<CenterOfMass x="0" y="0" z="0"/>
<RelativePosition x="0.131999" y="0" z="0"/>
<LocalPosition x="0.132" y="0" z="0"/>
<Rotation x="0" y="0" z="-2.35619"/>
<LocalRotation x="0" y="0" z="0"/>
<Direction x="0" y="0" z="1"/>
<Color Red="1" Green="0.647059" Blue="0" Alpha="1"/>
<OrientationMatrix>1,0,0,0,0,1,0,0,0,0,1,0,0,0,0,1</OrientationMatrix>
<TranslationMatrix>1,0,0,0,0,1,0,0,0,0,1,0,0.132,0,0,1</TranslationMatrix>
<CombinedTransformationMatrix>-0.7071024,0.7071023,0,0,-0.7071023,-0.7071024,0,0,0,0,0.9999937,0,-0.05762756,-1.601236,-0.025,0.9999937</CombinedTransformationMatrix>
<Radius>0.05</Radius>
<CollisionRadius>0.05</CollisionRadius>
</RigidBody>
<RigidBody>
<Name>EDL_Foot</Name>
<ID>d61e2bc9-191b-4681-8968-0c63c84ac2b0</ID>
<Type>MuscleAttachment</Type>
<PartType>VortexAnimatTools.DataObjects.Physical.RigidBodies.MuscleAttachment</PartType>
<Description/>
<IsVisible>True</IsVisible>
<IsContactSensor>False</IsContactSensor>
<Cd>1</Cd>
<Cdr>0.5</Cdr>
<Ca>1</Ca>
<Car>1</Car>
<Texture/>
<Density Value="100" Scale="2" Actual="10000"/>
<XCenterOfMass Value="0" Scale="centi" Actual="0"/>
<YCenterOfMass Value="0" Scale="centi" Actual="0"/>
<ZCenterOfMass Value="0" Scale="centi" Actual="0"/>
<FoodSource>False</FoodSource>
<CenterOfMass x="0" y="0" z="0"/>
<RelativePosition x="-0.296498" y="-0.0149999" z="0"/>
<LocalPosition x="-0.2965" y="-0.015" z="0"/>
<Rotation x="0" y="0" z="-2.35619"/>
<LocalRotation x="0" y="0" z="0"/>
<Direction x="0" y="0" z="1"/>
<Color Red="1" Green="0.647059" Blue="0" Alpha="1"/>
<OrientationMatrix>1,0,0,0,0,1,0,0,0,0,1,0,0,0,0,1</OrientationMatrix>
<TranslationMatrix>1,0,0,0,0,1,0,0,0,0,1,0,-0.2965,-0.015,0,1</TranslationMatrix>
<CombinedTransformationMatrix>-0.7071024,0.7071023,0,0,-0.7071023,-0.7071024,0,0,0,0,0.9999937,0,0.2559724,-1.893623,-0.025,0.9999937</CombinedTransformationMatrix>
<Radius>0.05</Radius>
<CollisionRadius>0.05</CollisionRadius>
</RigidBody>
<RigidBody>
<Name>Digits</Name>
<ID>ea880256-204b-4305-9629-139a83e3e664</ID>
<Type>Box</Type>
<PartType>VortexAnimatTools.DataObjects.Physical.RigidBodies.Box</PartType>
<Description>No Description Provided.</Description>
<IsVisible>True</IsVisible>
<IsContactSensor>False</IsContactSensor>
<Cd>1</Cd>
<Cdr>0.5</Cdr>
<Ca>1</Ca>
<Car>1</Car>
<Texture/>
<Density Value="10" Scale="None" Actual="10"/>
<XCenterOfMass Value="0" Scale="centi" Actual="0"/>
<YCenterOfMass Value="0" Scale="centi" Actual="0"/>
<ZCenterOfMass Value="0" Scale="centi" Actual="0"/>
<Joint>
<Name>MTP</Name>
<ID>2f1a3872-6cb2-4ea9-a6d9-e100f2be4877</ID>
<Type>Hinge</Type>
<PartType>VortexAnimatTools.DataObjects.Physical.Joints.Hinge</PartType>
<Description>No Description Provided.</Description>
<Constraint Low="-1.5708" High="2.00713">
<EnableLimits>True</EnableLimits>
<Damping Value="0" Scale="Kilo" Actual="0"/>
<Restitution Value="0" Scale="None" Actual="0"/>
<Stiffness Value="5" Scale="Mega" Actual="5e+06"/>
</Constraint>
<EnableMotor>False</EnableMotor>
<ServoMotor>False</ServoMotor>
<ServoGain>100</ServoGain>
<MaxTorque Value="100" Scale="None" Actual="100"/>
<MaxVelocity Value="100" Scale="None" Actual="100"/>
<RotationAxis x="0" y="0" z="1"/>
<Radius>0.05</Radius>
<RelativePosition x="-0.0883878" y="0.0883877" z="0"/>
<Rotation x="0" y="0" z="-2.35619"/>
<OrientationMatrix>1,0,0,0,0,1,0,0,0,0,1,0,0,0,0,1</OrientationMatrix>
<TranslationMatrix>1,0,0,0,0,1,0,0,0,0,1,0,0.125,0,0,1</TranslationMatrix>
</Joint>
<ChildBodies>
<RigidBody>
<Name>FDL_Digits</Name>
<ID>6caa4f2b-7d85-4820-909e-01b4578e9679</ID>
<Type>MuscleAttachment</Type>
<PartType>VortexAnimatTools.DataObjects.Physical.RigidBodies.MuscleAttachment</PartType>
<Description/>
<IsVisible>True</IsVisible>
<IsContactSensor>False</IsContactSensor>
<Cd>1</Cd>
<Cdr>0.5</Cdr>
<Ca>1</Ca>
<Car>1</Car>
<Texture/>
<Density Value="100" Scale="2" Actual="10000"/>
<XCenterOfMass Value="0" Scale="centi" Actual="0"/>
<YCenterOfMass Value="0" Scale="centi" Actual="0"/>
<ZCenterOfMass Value="0" Scale="centi" Actual="0"/>
<FoodSource>False</FoodSource>
<CenterOfMass x="0" y="0" z="0"/>
<RelativePosition x="0.0416997" y="-1.86263e-09" z="0"/>
<LocalPosition x="0.0417" y="0" z="0"/>
<Rotation x="0" y="0" z="-2.35619"/>
<LocalRotation x="0" y="0" z="0"/>
<Direction x="0" y="0" z="1"/>
<Color Red="1" Green="0.647059" Blue="0" Alpha="1"/>
<OrientationMatrix>1,0,0,0,0,1,0,0,0,0,1,0,0,0,0,1</OrientationMatrix>
<TranslationMatrix>1,0,0,0,0,1,0,0,0,0,1,0,0.0417,0,0,1</TranslationMatrix>
<CombinedTransformationMatrix>-0.7071024,0.7071023,0,0,-0.7071023,-0.7071024,0,0,0,0,0.9999937,0,0.3042675,-1.963131,-0.025,0.9999937</CombinedTransformationMatrix>
<Radius>0.05</Radius>
<CollisionRadius>0.05</CollisionRadius>
</RigidBody>
</ChildBodies>
<FoodSource>False</FoodSource>
<CenterOfMass x="0" y="0" z="0"/>
<RelativePosition x="0.298044" y="-0.298044" z="0"/>
<LocalPosition x="-0.4215" y="0" z="0"/>
<Rotation x="0" y="0" z="-2.35619"/>
<LocalRotation x="0" y="0" z="0"/>
<Direction x="0.59468" y="0.05857" z="0.80183"/>
<Color Red="1" Green="0" Blue="0" Alpha="1"/>
<OrientationMatrix>1,0,0,0,0,1,0,0,0,0,1,0,0,0,0,1</OrientationMatrix>
<TranslationMatrix>1,0,0,0,0,1,0,0,0,0,1,0,-0.4215,0,0,1</TranslationMatrix>
<CombinedTransformationMatrix>-0.7071024,0.7071023,0,0,-0.7071023,-0.7071024,0,0,0,0,0.9999937,0,0.3337536,-1.992617,-0.025,0.9999937</CombinedTransformationMatrix>
<CollisionBoxSize x="0.25" y="0.05" z="0.05"/>
<GraphicsBoxSize x="0.25" y="0.05" z="0.05"/>
</RigidBody>
</ChildBodies>
<FoodSource>False</FoodSource>
<CenterOfMass x="0" y="0" z="0"/>
<RelativePosition x="-0.138946" y="-0.558257" z="0"/>
<LocalPosition x="-0.493" y="-0.2965" z="0"/>
<Rotation x="0" y="0" z="-2.35619"/>
<LocalRotation x="0" y="0" z="1.5708"/>
<Direction x="0" y="0" z="-1"/>
<Color Red="0" Green="0" Blue="1" Alpha="1"/>
<OrientationMatrix>-4.371139E-08,1,0,0,-1,-4.371139E-08,0,0,0,0,1,0,0,0,0,1</OrientationMatrix>
<TranslationMatrix>1,0,0,0,0,1,0,0,0,0,1,0,-0.493,-0.2965,0,1</TranslationMatrix>
<CombinedTransformationMatrix>-0.7071024,0.7071023,0,0,-0.7071023,-0.7071024,0,0,0,0,0.9999937,0,0.03570996,-1.694574,-0.025,0.9999937</CombinedTransformationMatrix>
<CollisionBoxSize x="0.593" y="0.05" z="0.05"/>
<GraphicsBoxSize x="0.593" y="0.05" z="0.05"/>
</RigidBody>
</ChildBodies>
<FoodSource>False</FoodSource>
<CenterOfMass x="0" y="0" z="0"/>
<RelativePosition x="-0.0208595" y="-0.676343" z="0"/>
<LocalPosition x="-0.4635" y="0.493" z="0"/>
<Rotation x="0" y="0" z="-0.785398"/>
<LocalRotation x="0" y="0" z="-1.5708"/>
<Direction x="0" y="0" z="-1"/>
<Color Red="1" Green="0" Blue="0" Alpha="1"/>
<OrientationMatrix>-4.371139E-08,-1,0,0,1,-4.371139E-08,0,0,0,0,1,0,0,0,0,1</OrientationMatrix>
<TranslationMatrix>1,0,0,0,0,1,0,0,0,0,1,0,-0.4635,0.493,0,1</TranslationMatrix>
<CombinedTransformationMatrix>0.7071024,0.7071024,0,0,-0.7071024,0.7071024,0,0,0,0,0.9999937,0,0.1746556,-1.136316,-0.025,0.9999937</CombinedTransformationMatrix>
<CollisionBoxSize x="0.986" y="0.05" z="0.05"/>
<GraphicsBoxSize x="0.986" y="0.05" z="0.05"/>
</RigidBody>
<RigidBody>
<Name>IP_Thigh</Name>
<ID>730d13e6-3ea5-4b2c-bd34-be6b8d22db04</ID>
<Type>MuscleAttachment</Type>
<PartType>VortexAnimatTools.DataObjects.Physical.RigidBodies.MuscleAttachment</PartType>
<Description/>
<IsVisible>True</IsVisible>
<IsContactSensor>False</IsContactSensor>
<Cd>1</Cd>
<Cdr>0.5</Cdr>
<Ca>1</Ca>
<Car>1</Car>
<Texture/>
<Density Value="100" Scale="2" Actual="10000"/>
<XCenterOfMass Value="0" Scale="centi" Actual="0"/>
<YCenterOfMass Value="0" Scale="centi" Actual="0"/>
<ZCenterOfMass Value="0" Scale="centi" Actual="0"/>
<FoodSource>False</FoodSource>
<CenterOfMass x="0" y="0" z="0"/>
<RelativePosition x="0.400997" y="1.49011e-08" z="0"/>
<LocalPosition x="0.401" y="0" z="0"/>
<Rotation x="0" y="0" z="-2.35619"/>
<LocalRotation x="0" y="0" z="0"/>
<Direction x="0" y="0" z="-1"/>
<Color Red="1" Green="0.647059" Blue="0" Alpha="1"/>
<OrientationMatrix>1,0,0,0,0,1,0,0,0,0,1,0,0,0,0,1</OrientationMatrix>
<TranslationMatrix>1,0,0,0,0,1,0,0,0,0,1,0,0.401,0,0,1</TranslationMatrix>
<CombinedTransformationMatrix>-0.7071024,0.7071023,0,0,-0.7071023,-0.7071024,0,0,0,0,0.9999937,0,-0.08803304,-0.176425,-0.025,0.9999937</CombinedTransformationMatrix>
<Radius>0.05</Radius>
<CollisionRadius>0.05</CollisionRadius>
</RigidBody>
<RigidBody>
<Name>VA</Name>
<ID>88a5ab51-392a-4136-bdfc-c57ef0abe197</ID>
<Type>LinearHillMuscle</Type>
<PartType>VortexAnimatTools.DataObjects.Physical.RigidBodies.LinearHillMuscle</PartType>
<ModuleName/>
<Color Red="0" Green="0.501961" Blue="0" Alpha="1"/>
<Description/>
<MuscleAttachments>
<AttachID>5a74a9e0-9fd3-43cd-b291-10bbd826f5c9</AttachID>
<AttachID>466b003b-ec5e-4600-a1d7-054298a4cd43</AttachID>
</MuscleAttachments>
<Enabled>True</Enabled>
<IsVisible>True</IsVisible>
<MaximumTension Value="100" Scale="None" Actual="100"/>
<StimulusTension>
<ID>81af44f9-d9f5-485c-a0f9-f82c4323f712</ID>
<Type>StimulusTension</Type>
<AssemblyFile>animattools.dll</AssemblyFile>
<ClassName>AnimatTools.DataObjects.Gains.MuscleGains.StimulusTension</ClassName>
<UseLimits>False</UseLimits>
<LimitsReadOnly>False</LimitsReadOnly>
<LimitOutputsReadOnly>False</LimitOutputsReadOnly>
<UseParentIncomingDataType>True</UseParentIncomingDataType>
<LowerLimitScale Value="-100" Scale="milli" Actual="-0.1"/>
<UpperLimitScale Value="0" Scale="milli" Actual="0"/>
<LowerOutputScale Value="0" Scale="None" Actual="0"/>
<UpperOutputScale Value="6" Scale="None" Actual="6"/>
<IndependentUnits>Membrane Voltage (V)</IndependentUnits>
<DependentUnits>Contractile Tension (N)</DependentUnits>
<A1 Value="-40" Scale="milli" Actual="-0.04"/>
<A2 Value="5" Scale="None" Actual="5"/>
<A3 Value="100" Scale="None" Actual="100"/>
<A4 Value="0" Scale="None" Actual="0"/>
</StimulusTension>
<LengthTension>
<ID>d5983031-5f7a-49da-9a0f-9b9892e816a4</ID>
<Type>LengthTension</Type>
<AssemblyFile>animattools.dll</AssemblyFile>
<ClassName>AnimatTools.DataObjects.Gains.MuscleGains.LengthTension</ClassName>
<UseLimits>False</UseLimits>
<LimitsReadOnly>False</LimitsReadOnly>
<LimitOutputsReadOnly>False</LimitOutputsReadOnly>
<UseParentIncomingDataType>True</UseParentIncomingDataType>
<LowerLimitScale Value="65.08" Scale="milli" Actual="0.06508"/>
<UpperLimitScale Value="12.508" Scale="centi" Actual="0.12508"/>
<LowerOutputScale Value="0" Scale="None" Actual="0"/>
<UpperOutputScale Value="1" Scale="None" Actual="1"/>
<IndependentUnits>Meters</IndependentUnits>
<DependentUnits>% Isometric Tension Used</DependentUnits>
<RestingLength Value="9.458" Scale="centi" Actual="0.09458"/>
<Lwidth Value="3" Scale="centi" Actual="0.03"/>
<LcePercentage Value="50" Scale="None" Actual="50"/>
</LengthTension>
<Kse Value="37.3" Scale="Kilo" Actual="37300"/>
<Kpe Value="7.9" Scale="Kilo" Actual="7900"/>
<B Value="534" Scale="None" Actual="534"/>
<PeLength Value="27" Scale="None" Actual="27"/>
<MinPeLength Value="5" Scale="None" Actual="5"/>
<IbDischarge Value="100" Scale="None" Actual="100"/>
</RigidBody>
</ChildBodies>
<FoodSource>False</FoodSource>
<CenterOfMass x="0" y="0" z="0"/>
<RelativePosition x="0.195515" y="-0.459973" z="-0.025"/>
<LocalPosition x="-0.187" y="-0.4635" z="-0.025"/>
<Rotation x="0" y="0" z="-2.35619"/>
<LocalRotation x="0" y="0" z="1.5708"/>
<Direction x="0" y="0" z="-1"/>
<Color Red="0" Green="0" Blue="1" Alpha="1"/>
<OrientationMatrix>-4.371139E-08,1,0,0,-1,-4.371139E-08,0,0,0,0,1,0,0,0,0,1</OrientationMatrix>
<TranslationMatrix>0.9999937,0,0,0,0,0.9999937,0,0,0,0,0.9999937,0,-0.187,-0.4635,-0.025,0.9999937</TranslationMatrix>
<CombinedTransformationMatrix>-0.7071024,0.7071023,0,0,-0.7071023,-0.7071024,0,0,0,0,0.9999937,0,0.195515,-0.459973,-0.025,0.9999937</CombinedTransformationMatrix>
<CollisionBoxSize x="0.927" y="0.05" z="0.05"/>
<GraphicsBoxSize x="0.927" y="0.05" z="0.05"/>
</RigidBody>
<RigidBody>
<Name>RF</Name>
<ID>25475a08-726a-46b4-844b-5c3b07967b8d</ID>
<Type>LinearHillMuscle</Type>
<PartType>VortexAnimatTools.DataObjects.Physical.RigidBodies.LinearHillMuscle</PartType>
<ModuleName/>
<Color Red="1" Green="0" Blue="0" Alpha="1"/>
<Description/>
<MuscleAttachments>
<AttachID>d5e3cd91-c3dd-4e9f-9198-82c95c76ccbb</AttachID>
<AttachID>466b003b-ec5e-4600-a1d7-054298a4cd43</AttachID>
</MuscleAttachments>
<Enabled>True</Enabled>
<IsVisible>True</IsVisible>
<MaximumTension Value="100" Scale="None" Actual="100"/>
<StimulusTension>
<ID>2e7c3e1d-7ce1-4804-9bc7-9f2f0a44f507</ID>
<Type>StimulusTension</Type>
<AssemblyFile>animattools.dll</AssemblyFile>
<ClassName>AnimatTools.DataObjects.Gains.MuscleGains.StimulusTension</ClassName>
<UseLimits>False</UseLimits>
<LimitsReadOnly>False</LimitsReadOnly>
<LimitOutputsReadOnly>False</LimitOutputsReadOnly>
<UseParentIncomingDataType>True</UseParentIncomingDataType>
<LowerLimitScale Value="-100" Scale="milli" Actual="-0.1"/>
<UpperLimitScale Value="0" Scale="milli" Actual="0"/>
<LowerOutputScale Value="0" Scale="None" Actual="0"/>
<UpperOutputScale Value="6" Scale="None" Actual="6"/>
<IndependentUnits>Membrane Voltage (V)</IndependentUnits>
<DependentUnits>Contractile Tension (N)</DependentUnits>
<A1 Value="-40" Scale="milli" Actual="-0.04"/>
<A2 Value="5" Scale="None" Actual="5"/>
<A3 Value="100" Scale="None" Actual="100"/>
<A4 Value="0" Scale="None" Actual="0"/>
</StimulusTension>
<LengthTension>
<ID>2bd3a091-7e95-4029-a726-4a4da6d2c196</ID>
<Type>LengthTension</Type>
<AssemblyFile>animattools.dll</AssemblyFile>
<ClassName>AnimatTools.DataObjects.Gains.MuscleGains.LengthTension</ClassName>
<UseLimits>False</UseLimits>
<LimitsReadOnly>False</LimitsReadOnly>
<LimitOutputsReadOnly>False</LimitOutputsReadOnly>
<UseParentIncomingDataType>True</UseParentIncomingDataType>
<LowerLimitScale Value="65.04" Scale="milli" Actual="0.06504"/>
<UpperLimitScale Value="12.504" Scale="centi" Actual="0.12504"/>
<LowerOutputScale Value="0" Scale="None" Actual="0"/>
<UpperOutputScale Value="1" Scale="None" Actual="1"/>
<IndependentUnits>Meters</IndependentUnits>
<DependentUnits>% Isometric Tension Used</DependentUnits>
<RestingLength Value="9.3" Scale="centi" Actual="0.093"/>
<Lwidth Value="6" Scale="centi" Actual="0.06"/>
<LcePercentage Value="50" Scale="None" Actual="50"/>
</LengthTension>
<Kse Value="50" Scale="Kilo" Actual="50000"/>
<Kpe Value="0.5" Scale="Kilo" Actual="500"/>
<B Value="197.5" Scale="None" Actual="197.5"/>
<PeLength Value="20" Scale="None" Actual="20"/>
<MinPeLength Value="5" Scale="None" Actual="5"/>
<IbDischarge Value="100" Scale="None" Actual="100"/>
</RigidBody>
<RigidBody>
<Name>BFA</Name>
<ID>41ca19ea-fef0-4343-bf77-8f0061756b68</ID>
<Type>LinearHillMuscle</Type>
<PartType>VortexAnimatTools.DataObjects.Physical.RigidBodies.LinearHillMuscle</PartType>
<ModuleName/>
<Color Red="0" Green="0.752941" Blue="0" Alpha="1"/>
<Description/>
<MuscleAttachments>
<AttachID>7673ea95-678e-4498-b0a7-c7a6545302aa</AttachID>
<AttachID>5f021a55-0fd6-40a4-a48d-a04c2f309b83</AttachID>
</MuscleAttachments>
<Enabled>True</Enabled>
<IsVisible>True</IsVisible>
<MaximumTension Value="20" Scale="None" Actual="20"/>
<StimulusTension>
<ID>a0b680b2-00b5-4e4a-969b-bc327d9ca2ad</ID>
<Type>StimulusTension</Type>
<AssemblyFile>animattools.dll</AssemblyFile>
<ClassName>AnimatTools.DataObjects.Gains.MuscleGains.StimulusTension</ClassName>
<UseLimits>True</UseLimits>
<LimitsReadOnly>False</LimitsReadOnly>
<LimitOutputsReadOnly>False</LimitOutputsReadOnly>
<UseParentIncomingDataType>True</UseParentIncomingDataType>
<LowerLimitScale Value="-120" Scale="milli" Actual="-0.12"/>
<UpperLimitScale Value="-20" Scale="milli" Actual="-0.02"/>
<LowerOutputScale Value="0" Scale="None" Actual="0"/>
<UpperOutputScale Value="40" Scale="None" Actual="40"/>
<IndependentUnits>Membrane Voltage (V)</IndependentUnits>
<DependentUnits>Contractile Tension (N)</DependentUnits>
<A1 Value="-60" Scale="milli" Actual="-0.06"/>
<A2 Value="50" Scale="None" Actual="50"/>
<A3 Value="100" Scale="None" Actual="100"/>
<A4 Value="0" Scale="None" Actual="0"/>
</StimulusTension>
<LengthTension>
<ID>f6899610-25c4-4c1d-82eb-07632d648258</ID>
<Type>LengthTension</Type>
<AssemblyFile>animattools.dll</AssemblyFile>
<ClassName>AnimatTools.DataObjects.Gains.MuscleGains.LengthTension</ClassName>
<UseLimits>False</UseLimits>
<LimitsReadOnly>False</LimitsReadOnly>
<LimitOutputsReadOnly>False</LimitOutputsReadOnly>
<UseParentIncomingDataType>True</UseParentIncomingDataType>
<LowerLimitScale Value="74.8" Scale="milli" Actual="0.0748"/>
<UpperLimitScale Value="13.481" Scale="centi" Actual="0.13481"/>
<LowerOutputScale Value="0" Scale="None" Actual="0"/>
<UpperOutputScale Value="1" Scale="None" Actual="1"/>
<IndependentUnits>Meters</IndependentUnits>
<DependentUnits>% Isometric Tension Used</DependentUnits>
<RestingLength Value="10.481" Scale="centi" Actual="0.10481"/>
<Lwidth Value="3" Scale="centi" Actual="0.03"/>
<LcePercentage Value="50" Scale="None" Actual="50"/>
</LengthTension>
<Kse Value="6.46" Scale="Kilo" Actual="6460"/>
<Kpe Value="890" Scale="None" Actual="890"/>
<B Value="21.8" Scale="None" Actual="21.8"/>
<PeLength Value="36" Scale="None" Actual="36"/>
<MinPeLength Value="15" Scale="None" Actual="15"/>
<IbDischarge Value="100" Scale="None" Actual="100"/>
</RigidBody>
<RigidBody>
<Name>SAM_Pelvis</Name>
<ID>67db125b-91ab-4830-8e53-5e26609ad3f6</ID>
<Type>MuscleAttachment</Type>
<PartType>VortexAnimatTools.DataObjects.Physical.RigidBodies.MuscleAttachment</PartType>
<Description/>
<IsVisible>True</IsVisible>
<IsContactSensor>False</IsContactSensor>
<Cd>1</Cd>
<Cdr>0.5</Cdr>
<Ca>1</Ca>
<Car>1</Car>
<Texture/>
<Density Value="100" Scale="2" Actual="10000"/>
<XCenterOfMass Value="0" Scale="centi" Actual="0"/>
<YCenterOfMass Value="0" Scale="centi" Actual="0"/>
<ZCenterOfMass Value="0" Scale="centi" Actual="0"/>
<FoodSource>False</FoodSource>
<CenterOfMass x="0" y="0" z="0"/>
<RelativePosition x="-0.0444" y="0" z="-0.025"/>
<LocalPosition x="-0.0444" y="0" z="-0.025"/>
<Rotation x="-3.14159" y="0" z="2.35619"/>
<LocalRotation x="-3.14159" y="0" z="-3.14159"/>
<Direction x="0" y="0" z="-1"/>
<Color Red="1" Green="0.647059" Blue="0" Alpha="1"/>
<OrientationMatrix>-1,8.742278E-08,0,0,8.742278E-08,1,8.742278E-08,0,7.642742E-15,8.742278E-08,-1,0,0,0,0,1</OrientationMatrix>
<TranslationMatrix>1,0,0,0,0,1,0,0,0,0,1,0,-0.0444,0,-0.025,1</TranslationMatrix>
<CombinedTransformationMatrix>-0.7071069,-0.7071068,0,0,-0.7071068,0.7071069,8.742278E-08,0,-6.181723E-08,6.181725E-08,-1,0,-0.03139554,-0.03139554,-0.025,1</CombinedTransformationMatrix>
<Radius>0.05</Radius>
<CollisionRadius>0.05</CollisionRadius>
</RigidBody>
<RigidBody>
<Name>BFA_Pelvis</Name>
<ID>7673ea95-678e-4498-b0a7-c7a6545302aa</ID>
<Type>MuscleAttachment</Type>
<PartType>VortexAnimatTools.DataObjects.Physical.RigidBodies.MuscleAttachment</PartType>
<Description/>
<IsVisible>True</IsVisible>
<IsContactSensor>False</IsContactSensor>
<Cd>1</Cd>
<Cdr>0.5</Cdr>
<Ca>1</Ca>
<Car>1</Car>
<Texture/>
<Density Value="100" Scale="2" Actual="10000"/>
<XCenterOfMass Value="0" Scale="centi" Actual="0"/>
<YCenterOfMass Value="0" Scale="centi" Actual="0"/>
<ZCenterOfMass Value="0" Scale="centi" Actual="0"/>
<FoodSource>False</FoodSource>
<CenterOfMass x="0" y="0" z="0"/>
<RelativePosition x="-0.325" y="0.112" z="-0.025"/>
<LocalPosition x="-0.325" y="0.112" z="-0.025"/>
<Rotation x="-3.14159" y="0" z="2.35619"/>
<LocalRotation x="-3.14159" y="0" z="-3.14159"/>
<Direction x="0" y="0" z="-1"/>
<Color Red="1" Green="0.647059" Blue="0" Alpha="1"/>
<OrientationMatrix>-1,8.742278E-08,0,0,8.742278E-08,1,8.742278E-08,0,7.642742E-15,8.742278E-08,-1,0,0,0,0,1</OrientationMatrix>
<TranslationMatrix>1,0,0,0,0,1,0,0,0,0,1,0,-0.325,0.112,-0.025,1</TranslationMatrix>
<CombinedTransformationMatrix>-0.7071069,-0.7071068,0,0,-0.7071068,0.7071069,8.742278E-08,0,-6.181723E-08,6.181725E-08,-1,0,-0.3090057,-0.1506138,-0.025,1</CombinedTransformationMatrix>
<Radius>0.05</Radius>
<CollisionRadius>0.05</CollisionRadius>
</RigidBody>
<RigidBody>
<Name>IP_Pelvis</Name>
<ID>88b26adf-b014-475f-9622-ddcaaee0d4a5</ID>
<Type>MuscleAttachment</Type>
<PartType>VortexAnimatTools.DataObjects.Physical.RigidBodies.MuscleAttachment</PartType>
<Description/>
<IsVisible>True</IsVisible>
<IsContactSensor>False</IsContactSensor>
<Cd>1</Cd>
<Cdr>0.5</Cdr>
<Ca>1</Ca>
<Car>1</Car>
<Texture/>
<Density Value="100" Scale="2" Actual="10000"/>
<XCenterOfMass Value="0" Scale="centi" Actual="0"/>
<YCenterOfMass Value="0" Scale="centi" Actual="0"/>
<ZCenterOfMass Value="0" Scale="centi" Actual="0"/>
<FoodSource>False</FoodSource>
<CenterOfMass x="0" y="0" z="0"/>
<RelativePosition x="0.205" y="0" z="-0.025"/>
<LocalPosition x="0.205" y="0" z="-0.025"/>
<Rotation x="0" y="0" z="-0.785398"/>
<LocalRotation x="0" y="0" z="0"/>
<Direction x="0" y="0" z="-1"/>
<Color Red="1" Green="0.647059" Blue="0" Alpha="1"/>
<OrientationMatrix>1,0,0,0,0,1,0,0,0,0,1,0,0,0,0,1</OrientationMatrix>
<TranslationMatrix>1,0,0,0,0,1,0,0,0,0,1,0,0.205,0,-0.025,1</TranslationMatrix>
<CombinedTransformationMatrix>0.7071068,0.7071068,0,0,-0.7071068,0.7071068,0,0,0,0,1,0,0.1449569,0.1449569,-0.025,1</CombinedTransformationMatrix>
<Radius>0.05</Radius>
<CollisionRadius>0.05</CollisionRadius>
</RigidBody>
<RigidBody>
<Name>IP</Name>
<ID>a9d91258-58a6-4fcf-807b-6aba156a87a8</ID>
<Type>LinearHillMuscle</Type>
<PartType>VortexAnimatTools.DataObjects.Physical.RigidBodies.LinearHillMuscle</PartType>
<ModuleName/>
<Color Red="1" Green="0" Blue="0" Alpha="1"/>
<Description/>
<MuscleAttachments>
<AttachID>88b26adf-b014-475f-9622-ddcaaee0d4a5</AttachID>
<AttachID>730d13e6-3ea5-4b2c-bd34-be6b8d22db04</AttachID>
</MuscleAttachments>
<Enabled>True</Enabled>
<IsVisible>True</IsVisible>
<MaximumTension Value="100" Scale="None" Actual="100"/>
<StimulusTension>
<ID>37b7f211-7d52-411e-8d9b-a5eb8da3802c</ID>
<Type>StimulusTension</Type>
<AssemblyFile>animattools.dll</AssemblyFile>
<ClassName>AnimatTools.DataObjects.Gains.MuscleGains.StimulusTension</ClassName>
<UseLimits>True</UseLimits>
<LimitsReadOnly>False</LimitsReadOnly>
<LimitOutputsReadOnly>False</LimitOutputsReadOnly>
<UseParentIncomingDataType>True</UseParentIncomingDataType>
<LowerLimitScale Value="-100" Scale="milli" Actual="-0.1"/>
<UpperLimitScale Value="0" Scale="milli" Actual="0"/>
<LowerOutputScale Value="0" Scale="None" Actual="0"/>
<UpperOutputScale Value="40" Scale="None" Actual="40"/>
<IndependentUnits>Membrane Voltage (V)</IndependentUnits>
<DependentUnits>Contractile Tension (N)</DependentUnits>
<A1 Value="-60" Scale="milli" Actual="-0.06"/>
<A2 Value="80" Scale="None" Actual="80"/>
<A3 Value="100" Scale="None" Actual="100"/>
<A4 Value="0" Scale="None" Actual="0"/>
</StimulusTension>
<LengthTension>
<ID>d7494e46-a0b0-474a-a24d-144cc74173db</ID>
<Type>LengthTension</Type>
<AssemblyFile>animattools.dll</AssemblyFile>
<ClassName>AnimatTools.DataObjects.Gains.MuscleGains.LengthTension</ClassName>
<UseLimits>False</UseLimits>
<LimitsReadOnly>False</LimitsReadOnly>
<LimitOutputsReadOnly>False</LimitOutputsReadOnly>
<UseParentIncomingDataType>True</UseParentIncomingDataType>
<LowerLimitScale Value="29.7" Scale="milli" Actual="0.0297"/>
<UpperLimitScale Value="49.7" Scale="milli" Actual="0.0497"/>
<LowerOutputScale Value="0" Scale="None" Actual="0"/>
<UpperOutputScale Value="1" Scale="None" Actual="1"/>
<IndependentUnits>Meters</IndependentUnits>
<DependentUnits>% Isometric Tension Used</DependentUnits>
<RestingLength Value="3.97" Scale="centi" Actual="0.0397"/>
<Lwidth Value="1" Scale="centi" Actual="0.01"/>
<LcePercentage Value="50" Scale="None" Actual="50"/>
</LengthTension>
<Kse Value="17.3" Scale="Kilo" Actual="17300"/>
<Kpe Value="3.17" Scale="Kilo" Actual="3170"/>
<B Value="53.5" Scale="None" Actual="53.5"/>
<PeLength Value="55" Scale="None" Actual="55"/>
<MinPeLength Value="5" Scale="None" Actual="5"/>
<IbDischarge Value="100" Scale="None" Actual="100"/>
</RigidBody>
<RigidBody>
<Name>BFP</Name>
<ID>af58006e-52bf-49db-88a9-91b72f09f01e</ID>
<Type>LinearHillMuscle</Type>
<PartType>VortexAnimatTools.DataObjects.Physical.RigidBodies.LinearHillMuscle</PartType>
<ModuleName/>
<Color Red="0" Green="1" Blue="0" Alpha="1"/>
<Description/>
<MuscleAttachments>
<AttachID>7673ea95-678e-4498-b0a7-c7a6545302aa</AttachID>
<AttachID>0e1310e1-68e3-4c54-bb33-8fb75152d47d</AttachID>
</MuscleAttachments>
<Enabled>True</Enabled>
<IsVisible>True</IsVisible>
<MaximumTension Value="100" Scale="None" Actual="100"/>
<StimulusTension>
<ID>1a21dd39-ce56-4ec6-b70f-e22556b6f387</ID>
<Type>StimulusTension</Type>
<AssemblyFile>animattools.dll</AssemblyFile>
<ClassName>AnimatTools.DataObjects.Gains.MuscleGains.StimulusTension</ClassName>
<UseLimits>False</UseLimits>
<LimitsReadOnly>False</LimitsReadOnly>
<LimitOutputsReadOnly>False</LimitOutputsReadOnly>
<UseParentIncomingDataType>True</UseParentIncomingDataType>
<LowerLimitScale Value="-100" Scale="milli" Actual="-0.1"/>
<UpperLimitScale Value="0" Scale="milli" Actual="0"/>
<LowerOutputScale Value="0" Scale="None" Actual="0"/>
<UpperOutputScale Value="6" Scale="None" Actual="6"/>
<IndependentUnits>Membrane Voltage (V)</IndependentUnits>
<DependentUnits>Contractile Tension (N)</DependentUnits>
<A1 Value="-40" Scale="milli" Actual="-0.04"/>
<A2 Value="5" Scale="None" Actual="5"/>
<A3 Value="100" Scale="None" Actual="100"/>
<A4 Value="0" Scale="None" Actual="0"/>
</StimulusTension>
<LengthTension>
<ID>b361d058-27f0-44d3-a081-4db9559dedf1</ID>
<Type>LengthTension</Type>
<AssemblyFile>animattools.dll</AssemblyFile>
<ClassName>AnimatTools.DataObjects.Gains.MuscleGains.LengthTension</ClassName>
<UseLimits>False</UseLimits>
<LimitsReadOnly>False</LimitsReadOnly>
<LimitOutputsReadOnly>False</LimitOutputsReadOnly>
<UseParentIncomingDataType>True</UseParentIncomingDataType>
<LowerLimitScale Value="73.98" Scale="milli" Actual="0.07398"/>
<UpperLimitScale Value="13.398" Scale="centi" Actual="0.13398"/>
<LowerOutputScale Value="0" Scale="None" Actual="0"/>
<UpperOutputScale Value="1" Scale="None" Actual="1"/>
<IndependentUnits>Meters</IndependentUnits>
<DependentUnits>% Isometric Tension Used</DependentUnits>
<RestingLength Value="10.398" Scale="centi" Actual="0.10398"/>
<Lwidth Value="3" Scale="centi" Actual="0.03"/>
<LcePercentage Value="50" Scale="None" Actual="50"/>
</LengthTension>
<Kse Value="34.8" Scale="Kilo" Actual="34800"/>
<Kpe Value="2.5" Scale="Kilo" Actual="2500"/>
<B Value="607.8" Scale="None" Actual="607.8"/>
<PeLength Value="56" Scale="None" Actual="56"/>
<MinPeLength Value="5" Scale="None" Actual="5"/>
<IbDischarge Value="100" Scale="None" Actual="100"/>
</RigidBody>
<RigidBody>
<Name>RF_Pelvis</Name>
<ID>d5e3cd91-c3dd-4e9f-9198-82c95c76ccbb</ID>
<Type>MuscleAttachment</Type>
<PartType>VortexAnimatTools.DataObjects.Physical.RigidBodies.MuscleAttachment</PartType>
<Description/>
<IsVisible>True</IsVisible>
<IsContactSensor>False</IsContactSensor>
<Cd>1</Cd>
<Cdr>0.5</Cdr>
<Ca>1</Ca>
<Car>1</Car>
<Texture/>
<Density Value="100" Scale="2" Actual="10000"/>
<XCenterOfMass Value="0" Scale="centi" Actual="0"/>
<YCenterOfMass Value="0" Scale="centi" Actual="0"/>
<ZCenterOfMass Value="0" Scale="centi" Actual="0"/>
<FoodSource>False</FoodSource>
<CenterOfMass x="0" y="0" z="0"/>
<RelativePosition x="-0.1335" y="0" z="-0.025"/>
<LocalPosition x="-0.1335" y="0" z="-0.025"/>
<Rotation x="-3.14159" y="0" z="2.35619"/>
<LocalRotation x="-3.14159" y="0" z="-3.14159"/>
<Direction x="0" y="0" z="-1"/>
<Color Red="1" Green="0.647059" Blue="0" Alpha="1"/>
<OrientationMatrix>-1,8.742278E-08,0,0,8.742278E-08,1,8.742278E-08,0,7.642742E-15,8.742278E-08,-1,0,0,0,0,1</OrientationMatrix>
<TranslationMatrix>1,0,0,0,0,1,0,0,0,0,1,0,-0.1335,0,-0.025,1</TranslationMatrix>
<CombinedTransformationMatrix>-0.7071069,-0.7071068,0,0,-0.7071068,0.7071069,8.742278E-08,0,-6.181723E-08,6.181725E-08,-1,0,-0.09439876,-0.09439876,-0.025,1</CombinedTransformationMatrix>
<Radius>0.05</Radius>
<CollisionRadius>0.05</CollisionRadius>
</RigidBody>
<RigidBody>
<Name>SAM</Name>
<ID>f09868bd-6a4d-4b7a-9934-7e4179f59fe9</ID>
<Type>LinearHillMuscle</Type>
<PartType>VortexAnimatTools.DataObjects.Physical.RigidBodies.LinearHillMuscle</PartType>
<ModuleName/>
<Color Red="1" Green="0" Blue="0" Alpha="1"/>
<Description/>
<MuscleAttachments>
<AttachID>67db125b-91ab-4830-8e53-5e26609ad3f6</AttachID>
<AttachID>98112297-697c-4c62-8edb-2b0f3285b31a</AttachID>
</MuscleAttachments>
<Enabled>True</Enabled>
<IsVisible>True</IsVisible>
<MaximumTension Value="100" Scale="None" Actual="100"/>
<StimulusTension>
<ID>416a48c7-895a-4fb9-8dac-05c996afc7b7</ID>
<Type>StimulusTension</Type>
<AssemblyFile>animattools.dll</AssemblyFile>
<ClassName>AnimatTools.DataObjects.Gains.MuscleGains.StimulusTension</ClassName>
<UseLimits>False</UseLimits>
<LimitsReadOnly>False</LimitsReadOnly>
<LimitOutputsReadOnly>False</LimitOutputsReadOnly>
<UseParentIncomingDataType>True</UseParentIncomingDataType>
<LowerLimitScale Value="-100" Scale="milli" Actual="-0.1"/>
<UpperLimitScale Value="0" Scale="milli" Actual="0"/>
<LowerOutputScale Value="0" Scale="None" Actual="0"/>
<UpperOutputScale Value="6" Scale="None" Actual="6"/>
<IndependentUnits>Membrane Voltage (V)</IndependentUnits>
<DependentUnits>Contractile Tension (N)</DependentUnits>
<A1 Value="-40" Scale="milli" Actual="-0.04"/>
<A2 Value="5" Scale="None" Actual="5"/>
<A3 Value="100" Scale="None" Actual="100"/>
<A4 Value="0" Scale="None" Actual="0"/>
</StimulusTension>
<LengthTension>
<ID>b129365c-880e-42fe-bb7c-54c1263e2ef9</ID>
<Type>LengthTension</Type>
<AssemblyFile>animattools.dll</AssemblyFile>
<ClassName>AnimatTools.DataObjects.Gains.MuscleGains.LengthTension</ClassName>
<UseLimits>False</UseLimits>
<LimitsReadOnly>False</LimitsReadOnly>
<LimitOutputsReadOnly>False</LimitOutputsReadOnly>
<UseParentIncomingDataType>True</UseParentIncomingDataType>
<LowerLimitScale Value="66.661" Scale="milli" Actual="0.066661"/>
<UpperLimitScale Value="12.661" Scale="centi" Actual="0.12661"/>
<LowerOutputScale Value="0" Scale="None" Actual="0"/>
<UpperOutputScale Value="1" Scale="None" Actual="1"/>
<IndependentUnits>Meters</IndependentUnits>
<DependentUnits>% Isometric Tension Used</DependentUnits>
<RestingLength Value="9.661" Scale="centi" Actual="0.09661"/>
<Lwidth Value="3" Scale="centi" Actual="0.03"/>
<LcePercentage Value="50" Scale="None" Actual="50"/>
</LengthTension>
<Kse Value="2.97" Scale="Kilo" Actual="2970"/>
<Kpe Value="188" Scale="None" Actual="188"/>
<B Value="22.7" Scale="None" Actual="22.7"/>
<PeLength Value="91" Scale="None" Actual="91"/>
<MinPeLength Value="5" Scale="None" Actual="5"/>
<IbDischarge Value="100" Scale="None" Actual="100"/>
</RigidBody>
</ChildBodies>
<FoodSource>False</FoodSource>
<CenterOfMass x="0" y="0" z="0"/>
<RelativePosition x="0" y="0" z="0"/>
<LocalPosition x="0" y="0" z="0"/>
<Rotation x="0" y="0" z="-0.785398"/>
<LocalRotation x="0" y="0" z="0.785398"/>
<Direction x="0" y="0" z="0"/>
<Color Red="1" Green="0" Blue="0" Alpha="0.501961"/>
<OrientationMatrix>0.7071068,0.7071068,0,0,-0.7071068,0.7071068,0,0,0,0,1,0,0,0,0,1</OrientationMatrix>
<TranslationMatrix>1,0,0,0,0,1,0,0,0,0,1,0,0,0,0,1</TranslationMatrix>
<CombinedTransformationMatrix>0.7071068,0.7071068,0,0,-0.7071068,0.7071068,0,0,0,0,1,0,0,0,0,1</CombinedTransformationMatrix>
<CollisionBoxSize x="0.374" y="0.05" z="0.05"/>
<GraphicsBoxSize x="0.374" y="0.05" z="0.05"/>
</RigidBody>
<CollisionExclusionPairs/>
</Structure>
