# Supplementary material for: Emergence of Extreme Paw Accelerations During Cat Paw Shaking: Interactions of Spinal Central Pattern Generator, Hindlimb Mechanics and Muscle Length-Depended Feedback
Source: Front Integr Neurosci. 2022 Mar 30;16:810139. doi: 10.3389/fnint.2022.810139 (PMC9007247; doi:10.3389/fnint.2022.810139)
Supplement: Supplementary file 1 [file Data_Sheet_1.ZIP › AnimatLab model/Muscles.atvf]

<Editor>
<AssemblyFile>animattools.dll</AssemblyFile>
<ClassName>AnimatTools.Forms.Tools.Viewer</ClassName>
<NormalLocation x="455" y="139"/>
<NormalSize Width="739" Height="734"/>
<WindowState>Minimized</WindowState>
<ToolHolder>301cb2b1-1dd5-4c57-bce9-b6cdbbe7b30a</ToolHolder>
<Form>
<Title>Muscles</Title>
<AssemblyFile>licensedanimattools.dll</AssemblyFile>
<ClassName>LicensedAnimatTools.Forms.Charts.LineChart</ClassName>
<ID>1b9d8604-62fb-442f-9fc8-05eb8ad8714b</ID>
<AutoCollectInterval>True</AutoCollectInterval>
<CollectDataInterval Value="0.2" Scale="milli" Actual="0.0002"/>
<CollectTimeWindow Value="1.4" Scale="None" Actual="1.4"/>
<UpdateDataInterval Value="200" Scale="milli" Actual="0.2"/>
<SetStartEndTime>True</SetStartEndTime>
<CollectStartTime Value="9" Scale="None" Actual="9"/>
<CollectEndTime Value="9.4" Scale="None" Actual="9.4"/>
<AxisList>
<Axis>
<AssemblyFile>licensedanimattools.dll</AssemblyFile>
<ClassName>LicensedAnimatTools.DataObjects.Charting.Pro2DAxis</ClassName>
<Name>Act</Name>
<WorkingAxis>0</WorkingAxis>
<DataColumns>
<DataColumn>
<AssemblyFile>licensedanimattools.dll</AssemblyFile>
<ClassName>LicensedAnimatTools.DataObjects.Charting.Pro2DColumn</ClassName>
<Name>BFA ACt</Name>
<ID>0f6058a5-b95d-4601-8a6f-1d2ddf0825de</ID>
<DataItemAssemblyFile>vortexanimattools.dll</DataItemAssemblyFile>
<DataItemClassName>VortexAnimatTools.DataObjects.Physical.RigidBodies.LinearHillMuscle</DataItemClassName>
<StructureID>d4851efe-0557-41e3-ba84-1b266ab5a030</StructureID>
<DataItemID>41ca19ea-fef0-4343-bf77-8f0061756b68</DataItemID>
<SelectedDataType>Activation</SelectedDataType>
<DataSubSet>0</DataSubSet>
<PrevDataSubset>0</PrevDataSubset>
<UseIncomingDataType>False</UseIncomingDataType>
<LineType>MediumSolid</LineType>
<PointType>Plus</PointType>
<PlotMethodType>Line</PlotMethodType>
<LineColor>-65536</LineColor>
</DataColumn>
<DataColumn>
<AssemblyFile>licensedanimattools.dll</AssemblyFile>
<ClassName>LicensedAnimatTools.DataObjects.Charting.Pro2DColumn</ClassName>
<Name>IP Act</Name>
<ID>fa2a0c32-39d7-45f2-a705-2a8879cb5e20</ID>
<DataItemAssemblyFile>vortexanimattools.dll</DataItemAssemblyFile>
<DataItemClassName>VortexAnimatTools.DataObjects.Physical.RigidBodies.LinearHillMuscle</DataItemClassName>
<StructureID>d4851efe-0557-41e3-ba84-1b266ab5a030</StructureID>
<DataItemID>a9d91258-58a6-4fcf-807b-6aba156a87a8</DataItemID>
<SelectedDataType>Activation</SelectedDataType>
<DataSubSet>1</DataSubSet>
<PrevDataSubset>1</PrevDataSubset>
<UseIncomingDataType>False</UseIncomingDataType>
<LineType>MediumSolid</LineType>
<PointType>Plus</PointType>
<PlotMethodType>Line</PlotMethodType>
<LineColor>-12525360</LineColor>
</DataColumn>
</DataColumns>
</Axis>
<Axis>
<AssemblyFile>licensedanimattools.dll</AssemblyFile>
<ClassName>LicensedAnimatTools.DataObjects.Charting.Pro2DAxis</ClassName>
<Name>Anterior</Name>
<WorkingAxis>2</WorkingAxis>
<DataColumns>
<DataColumn>
<AssemblyFile>licensedanimattools.dll</AssemblyFile>
<ClassName>LicensedAnimatTools.DataObjects.Charting.Pro2DColumn</ClassName>
<Name>EDL</Name>
<ID>14085938-5e3d-4d68-a192-3eff1452c164</ID>
<DataItemAssemblyFile>vortexanimattools.dll</DataItemAssemblyFile>
<DataItemClassName>VortexAnimatTools.DataObjects.Physical.RigidBodies.LinearHillMuscle</DataItemClassName>
<StructureID>d4851efe-0557-41e3-ba84-1b266ab5a030</StructureID>
<DataItemID>6fdc04b1-5fb1-4120-849b-2289feb471ec</DataItemID>
<SelectedDataType>Tension</SelectedDataType>
<DataSubSet>6</DataSubSet>
<PrevDataSubset>6</PrevDataSubset>
<UseIncomingDataType>False</UseIncomingDataType>
<LineType>MediumSolid</LineType>
<PointType>Plus</PointType>
<PlotMethodType>Line</PlotMethodType>
<LineColor>-16711936</LineColor>
</DataColumn>
<DataColumn>
<AssemblyFile>licensedanimattools.dll</AssemblyFile>
<ClassName>LicensedAnimatTools.DataObjects.Charting.Pro2DColumn</ClassName>
<Name>VA</Name>
<ID>3e59cf7b-dca1-4b8e-b8aa-834f9d6b16df</ID>
<DataItemAssemblyFile>vortexanimattools.dll</DataItemAssemblyFile>
<DataItemClassName>VortexAnimatTools.DataObjects.Physical.RigidBodies.LinearHillMuscle</DataItemClassName>
<StructureID>d4851efe-0557-41e3-ba84-1b266ab5a030</StructureID>
<DataItemID>88a5ab51-392a-4136-bdfc-c57ef0abe197</DataItemID>
<SelectedDataType>Tension</SelectedDataType>
<DataSubSet>7</DataSubSet>
<PrevDataSubset>7</PrevDataSubset>
<UseIncomingDataType>False</UseIncomingDataType>
<LineType>MediumSolid</LineType>
<PointType>Plus</PointType>
<PlotMethodType>Line</PlotMethodType>
<LineColor>-7077677</LineColor>
</DataColumn>
<DataColumn>
<AssemblyFile>licensedanimattools.dll</AssemblyFile>
<ClassName>LicensedAnimatTools.DataObjects.Charting.Pro2DColumn</ClassName>
<Name>TA</Name>
<ID>45bea345-6a55-4990-bc85-020639542a59</ID>
<DataItemAssemblyFile>vortexanimattools.dll</DataItemAssemblyFile>
<DataItemClassName>VortexAnimatTools.DataObjects.Physical.RigidBodies.LinearHillMuscle</DataItemClassName>
<StructureID>d4851efe-0557-41e3-ba84-1b266ab5a030</StructureID>
<DataItemID>3e51c7f7-951c-47ed-967b-ada225516207</DataItemID>
<SelectedDataType>Tension</SelectedDataType>
<DataSubSet>8</DataSubSet>
<PrevDataSubset>8</PrevDataSubset>
<UseIncomingDataType>False</UseIncomingDataType>
<LineType>MediumSolid</LineType>
<PointType>Plus</PointType>
<PlotMethodType>Line</PlotMethodType>
<LineColor>-256</LineColor>
</DataColumn>
<DataColumn>
<AssemblyFile>licensedanimattools.dll</AssemblyFile>
<ClassName>LicensedAnimatTools.DataObjects.Charting.Pro2DColumn</ClassName>
<Name>RF</Name>
<ID>46d3f66c-4326-4a8e-9500-352612306c49</ID>
<DataItemAssemblyFile>vortexanimattools.dll</DataItemAssemblyFile>
<DataItemClassName>VortexAnimatTools.DataObjects.Physical.RigidBodies.LinearHillMuscle</DataItemClassName>
<StructureID>d4851efe-0557-41e3-ba84-1b266ab5a030</StructureID>
<DataItemID>25475a08-726a-46b4-844b-5c3b07967b8d</DataItemID>
<SelectedDataType>Tension</SelectedDataType>
<DataSubSet>9</DataSubSet>
<PrevDataSubset>9</PrevDataSubset>
<UseIncomingDataType>False</UseIncomingDataType>
<LineType>MediumSolid</LineType>
<PointType>Plus</PointType>
<PlotMethodType>Line</PlotMethodType>
<LineColor>-40121</LineColor>
</DataColumn>
</DataColumns>
</Axis>
<Axis>
<AssemblyFile>licensedanimattools.dll</AssemblyFile>
<ClassName>LicensedAnimatTools.DataObjects.Charting.Pro2DAxis</ClassName>
<Name>Posterior</Name>
<WorkingAxis>1</WorkingAxis>
<DataColumns>
<DataColumn>
<AssemblyFile>licensedanimattools.dll</AssemblyFile>
<ClassName>LicensedAnimatTools.DataObjects.Charting.Pro2DColumn</ClassName>
<Name>FDL</Name>
<ID>228d9e1d-cb56-4983-91af-c9c862ab176a</ID>
<DataItemAssemblyFile>vortexanimattools.dll</DataItemAssemblyFile>
<DataItemClassName>VortexAnimatTools.DataObjects.Physical.RigidBodies.LinearHillMuscle</DataItemClassName>
<StructureID>d4851efe-0557-41e3-ba84-1b266ab5a030</StructureID>
<DataItemID>3a27f322-7514-4b9d-b822-c8fbba997d89</DataItemID>
<SelectedDataType>Tension</SelectedDataType>
<DataSubSet>2</DataSubSet>
<PrevDataSubset>2</PrevDataSubset>
<UseIncomingDataType>False</UseIncomingDataType>
<LineType>MediumSolid</LineType>
<PointType>Plus</PointType>
<PlotMethodType>Line</PlotMethodType>
<LineColor>-65536</LineColor>
</DataColumn>
<DataColumn>
<AssemblyFile>licensedanimattools.dll</AssemblyFile>
<ClassName>LicensedAnimatTools.DataObjects.Charting.Pro2DColumn</ClassName>
<Name>SO</Name>
<ID>3a7a7823-2d28-4c03-888c-ac843626f026</ID>
<DataItemAssemblyFile>vortexanimattools.dll</DataItemAssemblyFile>
<DataItemClassName>VortexAnimatTools.DataObjects.Physical.RigidBodies.LinearHillMuscle</DataItemClassName>
<StructureID>d4851efe-0557-41e3-ba84-1b266ab5a030</StructureID>
<DataItemID>8f13c27a-d782-4016-982a-f2a95c6620d3</DataItemID>
<SelectedDataType>Tension</SelectedDataType>
<DataSubSet>3</DataSubSet>
<PrevDataSubset>3</PrevDataSubset>
<UseIncomingDataType>False</UseIncomingDataType>
<LineType>MediumSolid</LineType>
<PointType>Plus</PointType>
<PlotMethodType>Line</PlotMethodType>
<LineColor>-16728064</LineColor>
</DataColumn>
<DataColumn>
<AssemblyFile>licensedanimattools.dll</AssemblyFile>
<ClassName>LicensedAnimatTools.DataObjects.Charting.Pro2DColumn</ClassName>
<Name>GA</Name>
<ID>3c39ed75-934b-4d10-995d-f282e3203646</ID>
<DataItemAssemblyFile>vortexanimattools.dll</DataItemAssemblyFile>
<DataItemClassName>VortexAnimatTools.DataObjects.Physical.RigidBodies.LinearHillMuscle</DataItemClassName>
<StructureID>d4851efe-0557-41e3-ba84-1b266ab5a030</StructureID>
<DataItemID>0d878dcd-1205-4540-930d-cb83b3ad576b</DataItemID>
<SelectedDataType>Tension</SelectedDataType>
<DataSubSet>4</DataSubSet>
<PrevDataSubset>4</PrevDataSubset>
<UseIncomingDataType>False</UseIncomingDataType>
<LineType>MediumSolid</LineType>
<PointType>Plus</PointType>
<PlotMethodType>Line</PlotMethodType>
<LineColor>-2354116</LineColor>
</DataColumn>
<DataColumn>
<AssemblyFile>licensedanimattools.dll</AssemblyFile>
<ClassName>LicensedAnimatTools.DataObjects.Charting.Pro2DColumn</ClassName>
<Name>BFP</Name>
<ID>467c0962-48d0-49bb-8834-1f45ad35cc10</ID>
<DataItemAssemblyFile>vortexanimattools.dll</DataItemAssemblyFile>
<DataItemClassName>VortexAnimatTools.DataObjects.Physical.RigidBodies.LinearHillMuscle</DataItemClassName>
<StructureID>d4851efe-0557-41e3-ba84-1b266ab5a030</StructureID>
<DataItemID>af58006e-52bf-49db-88a9-91b72f09f01e</DataItemID>
<SelectedDataType>Tension</SelectedDataType>
<DataSubSet>5</DataSubSet>
<PrevDataSubset>5</PrevDataSubset>
<UseIncomingDataType>False</UseIncomingDataType>
<LineType>MediumSolid</LineType>
<PointType>Plus</PointType>
<PlotMethodType>Line</PlotMethodType>
<LineColor>-60269</LineColor>
</DataColumn>
</DataColumns>
</Axis>
</AxisList>
<SaveDataWhenClosed>False</SaveDataWhenClosed>
<UpdateChartAtEnd>True</UpdateChartAtEnd>
<PointsToKeep>7000</PointsToKeep>
<YAxisOffset>0</YAxisOffset>
<GraphConfig ByteCount="8956">B08C6DEA0E95D211A04400A0CC2320F5B00F0000000000000000000000000000010000000100000000000000000000000000000001000000010000000100000001000000000000000100000001000000030000000300000001000000010000000100000000000000200300006C0200000500000005000000110300005D02000088130000881300000A000000581B00000100000000000000581B0000000A000742464120414374064950204163740346444C02534F024741034246500345444C0256410254410252460A0000000753756273657420A000FF00000040E0D000FF00000000C00000DC143C00FF14930000FF00009400D300FFFF0000FF634700FFFF000000FFFF000000FF00C0C0C000FFFFFF00505050000080000000008000800000008000800080800000008080008080800000FF0000FF000000FF00FF00FFFF000000FFFF000000FF00C0C0C000FFFFFF00505050000080000000008000800000008000800080800000008080008080800000FF0000FF000000FF00FF00FFFF000000FFFF000000FF00C0C0C000FFFFFF00505050000080000000008000800000008000800080800000008080008080800000FF0000FF000000FF00FF00FFFF000000FFFF000000FF00C0C0C000FFFFFF00505050000080000000008000800000008000800080800000008080008080800000FF0000FF000000FF00FF00FFFF000000FFFF000000FF00C0C0C000FFFFFF00505050000080000000008000800000008000800080800000008080008080800000FF0000FF000000FF00FF00FFFF000000FFFF000000FF00C0C0C000FFFFFF00505050000080000000008000800000008000800080800000008080008080800000FF0000FF000000FF00FF00FFFF000000FFFF000000FF00C0C0C000FFFFFF00505050000080000000008000800000008000800080800000008080008080800000FF0000FF000000FF00FF00FFFF000000FFFF000000FF00C0C0C000FFFFFF00505050000080000000008000800000008000800080800000008080008080800000FF0000FF000000FF00FF00FFFF000000FFFF000000FF00C0C0C000FFFFFF00505050000080000000008000800000008000800080800000008080008080800000FF0000FF000000FF00FF00FFFF000000FFFF000000FF00C0C0C000FFFFFF0050505000A000FFFFFF00C0C0C0008080800055555500FFFFFF00C0C0C0008080800055555500FFFFFF00C0C0C0008080800055555500FFFFFF00C0C0C0008080800055555500FFFFFF00C0C0C0008080800055555500FFFFFF00C0C0C0008080800055555500FFFFFF00C0C0C0008080800055555500FFFFFF00C0C0C0008080800055555500FFFFFF00C0C0C0008080800055555500FFFFFF00C0C0C0008080800055555500FFFFFF00C0C0C0008080800055555500FFFFFF00C0C0C0008080800055555500FFFFFF00C0C0C0008080800055555500FFFFFF00C0C0C0008080800055555500FFFFFF00C0C0C0008080800055555500FFFFFF00C0C0C0008080800055555500FFFFFF00C0C0C0008080800055555500FFFFFF00C0C0C0008080800055555500FFFFFF00C0C0C0008080800055555500FFFFFF00C0C0C0008080800055555500FFFFFF00C0C0C0008080800055555500FFFFFF00C0C0C0008080800055555500FFFFFF00C0C0C0008080800055555500FFFFFF00C0C0C0008080800055555500FFFFFF00C0C0C0008080800055555500FFFFFF00C0C0C0008080800055555500FFFFFF00C0C0C0008080800055555500FFFFFF00C0C0C0008080800055555500FFFFFF00C0C0C0008080800055555500FFFFFF00C0C0C0008080800055555500FFFFFF00C0C0C0008080800055555500FFFFFF00C0C0C0008080800055555500FFFFFF00C0C0C0008080800055555500FFFFFF00C0C0C0008080800055555500FFFFFF00C0C0C0008080800055555500FFFFFF00C0C0C0008080800055555500FFFFFF00C0C0C0008080800055555500FFFFFF00C0C0C0008080800055555500FFFFFF00C0C0C0008080800055555500FFFFFF00C0C0C0008080800055555500000000000000000000000000065461686F6D610000000000000000000000000F54696D6573204E657720526F6D616E000000000000000000000000065461686F6D610000000000000000000000000F54696D6573204E657720526F6D616E000000000000000000000000065461686F6D6100000000000000000000000005417269616C00000000000000000000000005417269616C05417269616C0000000000000000FFFFFF0000000000FFFFFF00FFFFFF00000000008080800000000000FFFFFF0000000000FFFFFF00E0DFE300000000008080800000000000FFFFFF0000000000FFFFFF00FFFFFF00000000008080800000000000FFFFFF0000000000FFFFFF00FFFFFF00000000008080800000000000000000000000000000000000000000000000000000000000000000000000000000000000000000000100000000000000140000000000000000000000000000004B0000000000000000000000000000000000000000000000000000000000000000000000000000000000000000000000000000000000000000000000000000000000000000000000000000000000000002000000000000000000000014000000000000000000803F0000803F010000000000000001000000000000000000000000000000000000000000000000000000000000000000000000000000581B0000581B000000000000000000000000000000000000000000000000000000000000010000000000000003416374000000000000000000000000CDCC6CDD837C5440000000000100000000000000000000000000000000000000CDCC6CDD837C54400F5269676874205920417869732023310000000001000000000000000000000000000040000000000000244000000000000000000000F03F000000000000F03F00000000000000000000000000000000000000000000594000000000000000000000000000005940000000000000000000000000000000000100000001000000000000000000000000000000000000000000000000000000010000000000000009506F73746572696F7200000000000000000000000033333353DAFE294000000000010000000000000000000000000000000000000033333353DAFE29400F5269676874205920417869732023320000000001000000000000009A9999999999C93F000000000000F03F00000000000000000000F03F000000000000F03F00000000000000000000000000000000000000000000594000000000000000000000000000005940000000000000000000000000000000000100000001000000000000000000000000000000000000000000000000000000010000000000000008416E746572696F720000000000000000000000009A9999D156E520400000000001000000000000000000000000000000000000009A9999D156E520400F5269676874205920417869732023330000000001000000000000009A9999999999C93F000000000000F03F00000000000000000000F03F000000000000F03F00000000000000000000000000000000000000000000594000000000000000000000000000005940000000000000000000000000000000000100000001000000000000000000000000000000000000000000000000000000010000000000000009592041786973202334000000000000000000000000000000000000594000000000010000000000000000000000000000000000000000000000000059400F526967687420592041786973202334000000000100000000000000000000000000F03F000000000000F03F00000000000000000000F03F000000000000F03F00000000000000000000000000000000000000000000594000000000000000000000000000005940000000000000000000000000000000000100000001000000000000000000000000000000000000000000000000000000010000000000000009592041786973202335000000000000000000000000000000000000594000000000010000000000000000000000000000000000000000000000000059400F526967687420592041786973202335000000000100000000000000000000000000F03F000000000000F03F00000000000000000000F03F000000000000F03F00000000000000000000000000000000000000000000594000000000000000000000000000005940000000000000000000000000000000000100000001000000000000000000000000000000000000000000000000000000010000000000000009592041786973202336000000000000000000000000000000000000594000000000010000000000000000000000000000000000000000000000000059400F526967687420592041786973202336000000000100000000000000000000000000F03F000000000000F03F00000000000000000000F03F000000000000F03F000000000000000000000000000000000000000000005940000000000000000000000000000059400000000000000000000000000000000001000000010000000000000000000000000000000000000001000000000000000854696D65202873290000000000000000000000000000000000000000055570706572054C6F7765720000000000000000000000000000000000000000044C6566740552696768740000000000000000000000000000000000000000010000000100000000000000000000000000000000000000030000000000000000002240000000C0CCCC224000000000000000000000000000000000000000000000000000000000000000000000000000000000000000000000000000000000000000000000000000000000000000000000000000000000000300000002000000040000000400000000000000000000000000000003000000ABAAAA3EABAAAA3EABAAAA3E00000000000000000000000000000000000000000100000000000000000000000100000001000000000000007B14AE47E17A843F9A9999999999A93F0A0000001900000000000000F069F8C0010000000100000000000000010000000100000000000000000000001027000000000000000000000E00000000000000000000000000000000000000000000000000000000000000000000000000000000000000070000000600000003000000090000000E00000005000000050000000500000005000000050000000500000005000000050000000500000005000000030000000400000005000000060000000100000000000000000000000000000000000000000059400100000000000000010000000100000001000000010000000800000001000000010000000100000001000000A0BB0D0000000040B8179E4700000000F069F8C00000000000000000000000000000000000000000000000000000000000000000000000004B0000004B0000000000000000000000102700000000000000000000010000000000000000000000000000000000000000000000000000000100000000000000000000000000000000002240000000C0CCCC22400A546F702058204178697300000000000000000000F03F000000000000F03F00000000000000000000F03F000000000000594000000000000000000000000000000000000000000000000001000000010000000000803F0000803F00000000000000000000000000000000000000000000000001000000000000000000000001000000010000005D0802003B08020059080200050000000000000000000000000000000000000000000000000000000000000001000000000000000C70656772617068732E686C70000000000000000000000000000064000000000000000000000000000000000000000000000000000000000000000000000000000000000000000000000001000000000000000000000000000000000000000000000000000000000059400000000000000000000000000000000000000000000000000000000000000000000000000000000000000000000000000000000000000000000000000000000000000000000000000000000000000000000000000000000000000000000000000000000000000000070000000000000000409CC500401C460000000001000000010000000100000001000000010000000100000001000000010000000100000001000000010000000100000001000000030000000000000000000000000000000000800000008000008000000080000000808000008080008000000080000000800080008000800080800000808000008080800080808000FFFFFF00FFFFFF000000FF000000FF0000FF000000FF000000FFFF0000FFFF00FF000000FF000000FF00FF00FF00FF00FFFF0000FFFF0000C0C0C000C0C0C00000000000030000000000000000000000010000000000000000000000000000000000000000000000000000000000000000000000000000000000000000000000000000000000000010000000000000000000000000000001000000000000000000000000000000FFFFFFFFFFFFFFFF000000000000000000000000000000000000E83F000000000000E83F000000000000E83F0000000000000000000000000000000000000000780000000000803F0000C842457874726120582041786973000000000000000000000000000000000000000000000000000000000000000000000000000000000000000000000000000000000000000000000000000000000000000000000000000000000500000000000000000000000000000001000000780000000000803F0000C842457874726120546F70205820417869730000000000000000000000000000000000000000000000000000000000000000000000000000000000000000000000000000000000000000000000000000000000000000000000000500000000000000000000000000000001000000780000000000803F0000C842457874726120582041786973000000000000000000000000000000000000000000000000000000000000000000000000000000000000000000000000000000000000000000000000000000000000000000000000000000000500000000000000000000000000000001000000780000000000803F0000C842457874726120546F70205820417869730000000000000000000000000000000000000000000000000000000000000000000000000000000000000000000000000000000000000000000000000000000000000000000000000500000000000000000000000000000001000000780000000000803F0000C842457874726120582041786973000000000000000000000000000000000000000000000000000000000000000000000000000000000000000000000000000000000000000000000000000000000000000000000000000000000500000000000000000000000000000001000000780000000000803F0000C842457874726120546F70205820417869730000000000000000000000000000000000000000000000000000000000000000000000000000000000000000000000000000000000000000000000000000000000000000000000000500000000000000000000000000000001000000780000000000803F0000C842457874726120582041786973000000000000000000000000000000000000000000000000000000000000000000000000000000000000000000000000000000000000000000000000000000000000000000000000000000000500000000000000000000000000000001000000780000000000803F0000C842457874726120546F70205820417869730000000000000000000000000000000000000000000000000000000000000000000000000000000000000000000000000000000000000000000000000000000000000000000000000500000000000000000000000000000001000000780000000000803F0000C842457874726120582041786973000000000000000000000000000000000000000000000000000000000000000000000000000000000000000000000000000000000000000000000000000000000000000000000000000000000500000000000000000000000000000001000000780000000000803F0000C842457874726120546F7020582041786973000000000000000000000000000000000000000000000000000000000000000000000000000000000000000000000000000000000000000000000000000000000000000000000000050000000000000000000000000000000100000004000000010000000000000002000000000000000000000000000000000000000A00000005000000000000000200000000000000000000000000000000000000000000000000000000000000000000000000000000000000000000000000803F0000803F0000803F0000803F0000803F0000000000000000000000000000000000000000000000000000000000000000000000000000000000000000000000000000000000000000000000000000000000000000000000000000000000000000000000000000000000000000000000007C000000000000000000000000000000000000000000000000000000000000000000000064000000000000000000000001000000010000000000000005417269616C0000000000000000000000000000000000000000000000000000000000000000000000000000000000000000000000000000000000000000E803000001000000000000000000000000000000000000000000000000000000000000000000000000000000000000000000000000006400000000000000000000000000000000000000000000000000000001000000000000000000000000000000000000000000000000000000000000000000000064000000000000000000000001000000010000000000000005417269616C00000000000000000000000000000000000000000000000000000000000000000000000000000000000000000000000000000000000000000000000064000000000000000000000001000000010000000000000005417269616C00000000000000000000000000000000000000000000000000000000000000000000000000000000000000000000000000000000000000000000000064000000000000000000000001000000010000000000000005417269616C00000000000000000000000000000000000000000000000000000000000000000000000000000000000000000000000000000000000000000000000064000000000000000000000001000000010000000000000005417269616C00000000000000000000000000000000000000000000000000000000000000000000000000000000000000000000000000000000000000000000000064000000000000000000000001000000010000000000000005417269616C00000000000000000000000000000000000000000000000000000000000000000000000000000000000000000000000000000000000000000000000064000000000000000000000001000000010000000000000005417269616C00000000000000000000000000000000000000000000000000000000000000000000000000000000000000000000000000000000000000000000000064000000000000000000000001000000010000000000000005417269616C00000000000000000000000000000000000000000000000000000000000000000000000000000000000000000000000000000000000000000000000064000000000000000000000001000000010000000000000005417269616C00000000000000000000000000000000000000000000000000000000000000000000000000000000000000000000000000000000000000000000000064000000000000000000000001000000010000000000000005417269616C00000000000000000000000000000000000000000000000000000000000000000000000000000000000000000000000000000000000000000000000064000000000000000000000001000000010000000000000005417269616C00000000000000000000000000000000000000000000000000000000000000000000000000000000000000000000000000000000000000000000000064000000000000000000000001000000010000000000000005417269616C00000000000000000000000000000000000000000000000000000000000000000000000000000000000000000000000000000000000000000000000064000000000000000000000001000000010000000000000005417269616C00000000000000000000000000000000000000000000000000000000000000000000000000000000000000000000000000000000000000000000000064000000000000000000000001000000010000000000000005417269616C00000000000000000000000000000000000000000000000000000000000000000000000000000000000000000000000000000000000000000000000064000000000000000000000001000000010000000000000005417269616C00000000000000000000000000000000000000000000000000000000000000000000000000000000000000000000000000000000000000000000000064000000000000000000000001000000010000000000000005417269616C00000000000000000000000000000000000000000000000000000000000000000000000000000000000000000000000000000000000000000000000064000000000000000000000001000000010000000000000005417269616C00000000000000000000000000000000000000000000000000000000000000000000000000000000000000000000000000000000000000000000000064000000000000000000000001000000010000000000000005417269616C00000000000000000000000000000000000000000000000000000000000000000000000000000000000000000000000000000000000000000000000064000000000000000000000001000000010000000000000005417269616C00000000000000000000000000000000000000000000000000000000000000000000000000000000000000000000000000000000000000000000000064000000000000000000000001000000010000000000000005417269616C000000000000000000000000000000000000000000000000000000000000003F000000000000003F00000000000000000000000000000000320000003200000001000000C80000000000000001000000010000000000000001000000010000000100000001000000010000000100000001000000010000000100000001000000010000000100000001000000000000000100000001000000010000000100000001000000000000000100000001000000010000000000000000000000000000000000000001000000000000000000000000000000000000000000000000000000000000000000000000000000000000000000000000000000000000000000000000000000000000000000000000000000000000000000000000000000000000000000000000000000000000000000000000000000000000000000000000000000000000000000000000000000000000000000000000000000000000000000000000000000000000000000000000000000000000000000000000000000FFFFFF000100000064000000000000000000000001000000000000000100000000000000000070206E2075206D204B204D20422054000000000000000000D03F0000000000000000000000A09999A93F000000000000F03F000000000F0000003B0100000E010000130100006301000000000000B4000000AF000000E1000000B9000000090100002D0000005500000005000000870000005F0000002300000000000000000000000000000000000000000000000000000100000000000000000000000000000000005940000000000000000000000000000059400000000000000000000000000000594000000000000000000000000000005940000000000000803F010000000000000000000000000000000000000000000000000000000000000000000000000000000000000000000000000000000000000000000000000000000000000000000000000000000000000000000000000000000000000000000000000000000000000000000000000000000000000000000000000000000000000000000000000000000000000000000000000000000000803F88130000000000000000000000000000000000000000000000000000000000000000000000000000</GraphConfig>
</Form>
<ToolForms/>
<DockingConfig FormatVersion="5" InsideFill="False" InnerMinimum="20, 20">
  <Content Name="Hierarchy" Visible="True" Docked="True" AutoHidden="True" CaptionBar="True" CloseButton="True" DisplaySize="250, 150" DisplayLocation="150, 150" AutoHideSize="250, 150" FloatingSize="150, 150" FullTitle="Hierarchy">
    <DefaultRestore Type="Crownwood.Magic.Docking.RestoreContentState">
      <Content Name="Hierarchy" />
      <State Value="DockLeft" />
      <Child Type="null" />
    </DefaultRestore>
    <AutoHideRestore Type="Crownwood.Magic.Docking.RestoreAutoHideAffinity">
      <Content Name="Hierarchy" />
      <State Value="DockLeft" />
      <Next Count="0" />
      <Previous Count="0" />
      <NextAll Count="0" />
      <PreviousAll Count="0" />
      <Child Type="null" />
    </AutoHideRestore>
    <DockingRestore Type="Crownwood.Magic.Docking.RestoreContentDockingAffinity">
      <Content Name="Hierarchy" />
      <State Value="DockLeft" />
      <Position Size="250, 150" Location="150, 150" />
      <Best Count="1">
        <Item Name="Hierarchy" />
      </Best>
      <Next Count="0" />
      <Previous Count="0" />
      <NextAll Count="0" />
      <PreviousAll Count="0" />
      <Child Type="Crownwood.Magic.Docking.RestoreZoneAffinity">
        <Content Name="Hierarchy" />
        <Space Value="100" />
        <Best Count="1">
          <Item Name="Hierarchy" />
        </Best>
        <Next Count="0" />
        <Previous Count="0" />
        <Child Type="Crownwood.Magic.Docking.RestoreWindowContent">
          <Content Name="Hierarchy" />
          <Next Count="0" />
          <Previous Count="0" />
          <Selected Value="True" />
          <Child Type="null" />
        </Child>
      </Child>
    </DockingRestore>
    <FloatingRestore Type="Crownwood.Magic.Docking.RestoreContentState">
      <Content Name="Hierarchy" />
      <State Value="Floating" />
      <Child Type="null" />
    </FloatingRestore>
  </Content>
</DockingConfig>
</Editor>
