# Supplementary material for: Emergence of Extreme Paw Accelerations During Cat Paw Shaking: Interactions of Spinal Central Pattern Generator, Hindlimb Mechanics and Muscle Length-Depended Feedback
Source: Front Integr Neurosci. 2022 Mar 30;16:810139. doi: 10.3389/fnint.2022.810139 (PMC9007247; doi:10.3389/fnint.2022.810139)
Supplement: Supplementary file 1 [file Data_Sheet_1.ZIP › AnimatLab model/neuron6_EDL_FDL_SO_TA_GA_VA_SAM_PFP_RF_BFA_IP_Standalone.asim]

<Simulation>
<AnimatModule>VortexAnimatLibrary_vc7.dll</AnimatModule>
<UpdateDataInterval>250</UpdateDataInterval>
<StartPaused>False</StartPaused>
<UseReleaseLibraries>True</UseReleaseLibraries>
<EnableSimRecording>True</EnableSimRecording>
<SetSimEnd>False</SetSimEnd>
<SimEndTime Value="1" Scale="None" Actual="1"/>
<Environment>
<PhysicsTimeStep Value="1" Scale="milli" Actual="0.001"/>
<FluidDensity Value="1" Scale="None" Actual="1"/>
<MaxSurfaceFriction Value="15" Scale="Kilo" Actual="15000"/>
<Gravity Value="-9.81" Scale="None" Actual="-9.81"/>
<MouseSpringStiffness Value="300" Scale="None" Actual="300"/>
<MouseSpringDamping Value="100" Scale="Kilo" Actual="100000"/>
<LinearCompliance Value="0.1" Scale="micro" Actual="1e-07"/>
<LinearDamping Value="200" Scale="Kilo" Actual="200000"/>
<AngularCompliance Value="0.1" Scale="micro" Actual="1e-07"/>
<AngularDamping Value="50" Scale="Kilo" Actual="50000"/>
<LinearKineticLoss Value="1" Scale="micro" Actual="1e-06"/>
<AngularKineticLoss Value="1" Scale="micro" Actual="1e-06"/>
<MaxHydroForce Value="100" Scale="None" Actual="100"/>
<MaxHydroTorque Value="100" Scale="None" Actual="100"/>
<PlaybackRate>1</PlaybackRate>
<SimulateHydrodynamics>False</SimulateHydrodynamics>
<MassUnits>Grams</MassUnits>
<DistanceUnits>Decimeters</DistanceUnits>
<UseAlphaBlending>False</UseAlphaBlending>
<AutoGenerateRandomSeed>True</AutoGenerateRandomSeed>
<ManualRandomSeed>12345</ManualRandomSeed>
<Camera>
<Rotation>0</Rotation>
<Elevation>0</Elevation>
<Offset>8</Offset>
<TrackCamera>False</TrackCamera>
</Camera>
<Organisms>
<Structure>
<ID>d4851efe-0557-41e3-ba84-1b266ab5a030</ID>
<Name>Organism_1</Name>
<Type>Basic</Type>
<Reference>False</Reference>
<RigidBody>
<Name>Pelvis</Name>
<ID>f6fcacfc-4246-4d8c-8190-08d08b14ba9a</ID>
<Type>Box</Type>
<Description>No Description Provided.</Description>
<IsVisible>True</IsVisible>
<IsContactSensor>False</IsContactSensor>
<Cd>1</Cd>
<Cdr>0.5</Cdr>
<Ca>1</Ca>
<Car>1</Car>
<Texture/>
<Density Value="1" Scale="None" Actual="1"/>
<XCenterOfMass Value="0" Scale="centi" Actual="0"/>
<YCenterOfMass Value="0" Scale="centi" Actual="0"/>
<ZCenterOfMass Value="0" Scale="centi" Actual="0"/>
<Freeze>True</Freeze>
<ChildBodies>
<RigidBody>
<Name>Thigh</Name>
<ID>135fb29a-ce67-427e-a731-7d6f545b92af</ID>
<Type>Box</Type>
<Description>No Description Provided.</Description>
<IsVisible>True</IsVisible>
<IsContactSensor>False</IsContactSensor>
<Cd>1</Cd>
<Cdr>0.5</Cdr>
<Ca>1</Ca>
<Car>1</Car>
<Texture/>
<Density Value="1" Scale="None" Actual="1"/>
<XCenterOfMass Value="0" Scale="centi" Actual="0"/>
<YCenterOfMass Value="0" Scale="centi" Actual="0"/>
<ZCenterOfMass Value="0" Scale="centi" Actual="0"/>
<Joint>
<Name>Hip</Name>
<ID>0c9c33cf-452a-4ef9-a767-ca3130d2af94</ID>
<Type>Hinge</Type>
<Description>No Description Provided.</Description>
<Constraint Low="-2.26893" High="0.872665">
<EnableLimits>True</EnableLimits>
<Damping Value="0" Scale="Kilo" Actual="0"/>
<Restitution Value="0" Scale="None" Actual="0"/>
<Stiffness Value="5" Scale="Mega" Actual="5e+06"/>
</Constraint>
<EnableMotor>True</EnableMotor>
<ServoMotor>False</ServoMotor>
<ServoGain>100</ServoGain>
<MaxTorque Value="100" Scale="None" Actual="100"/>
<MaxVelocity Value="100" Scale="None" Actual="100"/>
<RotationAxis x="0" y="0" z="1"/>
<Radius>0.05</Radius>
<RelativePosition x="-0.0403838" y="0.461734" z="0.05"/>
<Rotation x="0" y="0" z="-1.65806"/>
<OrientationMatrix>1,0,0,0,0,1,0,0,0,0,1,0,0,0,0,1</OrientationMatrix>
<TranslationMatrix>1,0,0,0,0,1,0,0,0,0,1,0,0.4635,-1.272551E-05,0.05000031,1</TranslationMatrix>
</Joint>
<ChildBodies>
<RigidBody>
<Name>GA</Name>
<ID>0d878dcd-1205-4540-930d-cb83b3ad576b</ID>
<Type>LinearHillMuscle</Type>
<Color Red="1" Green="0" Blue="0" Alpha="1"/>
<MuscleAttachments>
<AttachID>28d0e08f-8958-4ce7-bb61-c39cec582592</AttachID>
<AttachID>576b38b7-fa9e-4bf0-88ea-133f38226337</AttachID>
</MuscleAttachments>
<Enabled>True</Enabled>
<IsVisible>True</IsVisible>
<MaximumTension Value="100" Scale="None" Actual="100"/>
<StimulusTension>
<Type>StimulusTension</Type>
<AssemblyFile>animattools.dll</AssemblyFile>
<ClassName>AnimatTools.DataObjects.Gains.MuscleGains.StimulusTension</ClassName>
<UseLimits>False</UseLimits>
<LimitsReadOnly>False</LimitsReadOnly>
<LimitOutputsReadOnly>False</LimitOutputsReadOnly>
<UseParentIncomingDataType>True</UseParentIncomingDataType>
<LowerLimitScale Value="-100" Scale="milli" Actual="-0.1"/>
<UpperLimitScale Value="0" Scale="milli" Actual="0"/>
<LowerOutputScale Value="0" Scale="None" Actual="0"/>
<UpperOutputScale Value="6" Scale="None" Actual="6"/>
<IndependentUnits>Membrane Voltage (V)</IndependentUnits>
<DependentUnits>Contractile Tension (N)</DependentUnits>
<A1 Value="-40" Scale="milli" Actual="-0.04"/>
<A2 Value="5" Scale="None" Actual="5"/>
<A3 Value="100" Scale="None" Actual="100"/>
<A4 Value="0" Scale="None" Actual="0"/>
</StimulusTension>
<LengthTension>
<Type>LengthTension</Type>
<AssemblyFile>animattools.dll</AssemblyFile>
<ClassName>AnimatTools.DataObjects.Gains.MuscleGains.LengthTension</ClassName>
<UseLimits>False</UseLimits>
<LimitsReadOnly>False</LimitsReadOnly>
<LimitOutputsReadOnly>False</LimitOutputsReadOnly>
<UseParentIncomingDataType>True</UseParentIncomingDataType>
<LowerLimitScale Value="81.306" Scale="milli" Actual="0.081306"/>
<UpperLimitScale Value="99.374" Scale="milli" Actual="0.099374"/>
<LowerOutputScale Value="0" Scale="None" Actual="0"/>
<UpperOutputScale Value="1" Scale="None" Actual="1"/>
<IndependentUnits>Meters</IndependentUnits>
<DependentUnits>% Isometric Tension Used</DependentUnits>
<RestingLength Value="9.034" Scale="centi" Actual="0.09034"/>
<Lwidth Value="2.71" Scale="centi" Actual="0.0271"/>
<LcePercentage Value="50" Scale="None" Actual="50"/>
</LengthTension>
<Kse Value="2" Scale="Kilo" Actual="2000"/>
<Kpe Value="76" Scale="None" Actual="76"/>
<B Value="24" Scale="None" Actual="24"/>
<PeLength Value="23" Scale="None" Actual="23"/>
<MinPeLength Value="5" Scale="None" Actual="5"/>
<IbDischarge Value="100" Scale="None" Actual="100"/>
</RigidBody>
<RigidBody>
<Name>GA_Thigh</Name>
<ID>28d0e08f-8958-4ce7-bb61-c39cec582592</ID>
<Type>MuscleAttachment</Type>
<Description>No Description Provided.</Description>
<IsVisible>True</IsVisible>
<IsContactSensor>False</IsContactSensor>
<Cd>1</Cd>
<Cdr>0.5</Cdr>
<Ca>1</Ca>
<Car>1</Car>
<Texture/>
<Density Value="1" Scale="None" Actual="1"/>
<XCenterOfMass Value="0" Scale="centi" Actual="0"/>
<YCenterOfMass Value="0" Scale="centi" Actual="0"/>
<ZCenterOfMass Value="0" Scale="centi" Actual="0"/>
<FoodSource>False</FoodSource>
<CenterOfMass x="0" y="0" z="0"/>
<RelativePosition x="-0.423497" y="-1.49012e-08" z="0"/>
<LocalPosition x="-0.4235" y="0" z="0"/>
<Rotation x="3.14159" y="0" z="1.48353"/>
<LocalRotation x="3.14159" y="0" z="3.14159"/>
<Direction x="0" y="0" z="-1"/>
<Color Red="1" Green="0.647059" Blue="0" Alpha="1"/>
<OrientationMatrix>-1,-8.742278E-08,0,0,-8.742278E-08,1,-8.742278E-08,0,7.642742E-15,-8.742278E-08,-1,0,0,0,0,1</OrientationMatrix>
<TranslationMatrix>1,0,0,0,0,1,0,0,0,0,1,0,-0.4235,0,0,1</TranslationMatrix>
<CombinedTransformationMatrix>0.08715534,-0.9961885,0,0,-0.9961885,-0.08715534,-8.742222E-08,0,8.708957E-08,7.619362E-09,-0.9999937,0,-0.05487223,-1.015856,-0.025,0.9999937</CombinedTransformationMatrix>
<Radius>0.05</Radius>
<CollisionRadius>0.05</CollisionRadius>
</RigidBody>
<RigidBody>
<Name>VA_Thigh</Name>
<ID>5a74a9e0-9fd3-43cd-b291-10bbd826f5c9</ID>
<Type>MuscleAttachment</Type>
<Description>No Description Provided.</Description>
<IsVisible>True</IsVisible>
<IsContactSensor>False</IsContactSensor>
<Cd>1</Cd>
<Cdr>0.5</Cdr>
<Ca>1</Ca>
<Car>1</Car>
<Texture/>
<Density Value="1" Scale="None" Actual="1"/>
<XCenterOfMass Value="0" Scale="centi" Actual="0"/>
<YCenterOfMass Value="0" Scale="centi" Actual="0"/>
<ZCenterOfMass Value="0" Scale="centi" Actual="0"/>
<FoodSource>False</FoodSource>
<CenterOfMass x="0" y="0" z="0"/>
<RelativePosition x="0.463497" y="7.45058e-09" z="0"/>
<LocalPosition x="0.4635" y="0" z="0"/>
<Rotation x="3.14159" y="0" z="1.48353"/>
<LocalRotation x="3.14159" y="0" z="3.14159"/>
<Direction x="0" y="0" z="-1"/>
<Color Red="1" Green="0.647059" Blue="0" Alpha="1"/>
<OrientationMatrix>-1,-8.742278E-08,0,0,-8.742278E-08,1,-8.742278E-08,0,7.642742E-15,-8.742278E-08,-1,0,0,0,0,1</OrientationMatrix>
<TranslationMatrix>1,0,0,0,0,1,0,0,0,0,1,0,0.4635,0,0,1</TranslationMatrix>
<CombinedTransformationMatrix>0.08715534,-0.9961885,0,0,-0.9961885,-0.08715534,-8.742222E-08,0,8.708957E-08,7.619362E-09,-0.9999937,0,-0.1321789,-0.1322363,-0.025,0.9999937</CombinedTransformationMatrix>
<Radius>0.05</Radius>
<CollisionRadius>0.05</CollisionRadius>
</RigidBody>
<RigidBody>
<Name>BFA_Thigh</Name>
<ID>5f021a55-0fd6-40a4-a48d-a04c2f309b83</ID>
<Type>MuscleAttachment</Type>
<Description>No Description Provided.</Description>
<IsVisible>True</IsVisible>
<IsContactSensor>False</IsContactSensor>
<Cd>1</Cd>
<Cdr>0.5</Cdr>
<Ca>1</Ca>
<Car>1</Car>
<Texture/>
<Density Value="1" Scale="None" Actual="1"/>
<XCenterOfMass Value="0" Scale="centi" Actual="0"/>
<YCenterOfMass Value="0" Scale="centi" Actual="0"/>
<ZCenterOfMass Value="0" Scale="centi" Actual="0"/>
<FoodSource>False</FoodSource>
<CenterOfMass x="0" y="0" z="0"/>
<RelativePosition x="-0.463497" y="-1.86265e-08" z="0"/>
<LocalPosition x="-0.4635" y="0" z="0"/>
<Rotation x="3.14159" y="0" z="1.48353"/>
<LocalRotation x="3.14159" y="0" z="3.14159"/>
<Direction x="0" y="0" z="-1"/>
<Color Red="1" Green="0.647059" Blue="0" Alpha="1"/>
<OrientationMatrix>-1,-8.742278E-08,0,0,-8.742278E-08,1,-8.742278E-08,0,7.642742E-15,-8.742278E-08,-1,0,0,0,0,1</OrientationMatrix>
<TranslationMatrix>1,0,0,0,0,1,0,0,0,0,1,0,-0.4635,0,0,1</TranslationMatrix>
<CombinedTransformationMatrix>0.08715534,-0.9961885,0,0,-0.9961885,-0.08715534,-8.742222E-08,0,8.708957E-08,7.619362E-09,-0.9999937,0,-0.05138602,-1.055703,-0.025,0.9999937</CombinedTransformationMatrix>
<Radius>0.05</Radius>
<CollisionRadius>0.05</CollisionRadius>
</RigidBody>
<RigidBody>
<Name>Shank</Name>
<ID>7182d833-5873-41e9-8c7e-d6bcd6b58e1b</ID>
<Type>Box</Type>
<Description>No Description Provided.</Description>
<IsVisible>True</IsVisible>
<IsContactSensor>False</IsContactSensor>
<Cd>1</Cd>
<Cdr>0.5</Cdr>
<Ca>1</Ca>
<Car>1</Car>
<Texture/>
<Density Value="1" Scale="None" Actual="1"/>
<XCenterOfMass Value="0" Scale="centi" Actual="0"/>
<YCenterOfMass Value="0" Scale="centi" Actual="0"/>
<ZCenterOfMass Value="0" Scale="centi" Actual="0"/>
<Joint>
<Name>Knee</Name>
<ID>44966e34-fcca-40ff-8ac8-bfc178be9bab</ID>
<Type>Hinge</Type>
<Description>No Description Provided.</Description>
<Constraint Low="-1.0472" High="1.5708">
<EnableLimits>True</EnableLimits>
<Damping Value="0" Scale="Kilo" Actual="0"/>
<Restitution Value="0" Scale="None" Actual="0"/>
<Stiffness Value="5" Scale="Mega" Actual="5e+06"/>
</Constraint>
<EnableMotor>False</EnableMotor>
<ServoMotor>False</ServoMotor>
<ServoGain>100</ServoGain>
<MaxTorque Value="100" Scale="None" Actual="100"/>
<MaxVelocity Value="100" Scale="None" Actual="100"/>
<RotationAxis x="0" y="0" z="1"/>
<Radius>0.05</Radius>
<RelativePosition x="0.403838" y="0.282773" z="0"/>
<Rotation x="0" y="0" z="-0.610865"/>
<OrientationMatrix>1,0,0,0,0,1,0,0,0,0,1,0,0,0,0,1</OrientationMatrix>
<TranslationMatrix>1,0,0,0,0,1,0,0,0,0,1,0,0.493,2.205358E-06,0,1</TranslationMatrix>
</Joint>
<ChildBodies>
<RigidBody>
<Name>TA_Shank1</Name>
<ID>0ce2d2e7-1359-4d9e-b995-8c2333cd4e44</ID>
<Type>MuscleAttachment</Type>
<Description>No Description Provided.</Description>
<IsVisible>True</IsVisible>
<IsContactSensor>False</IsContactSensor>
<Cd>1</Cd>
<Cdr>0.5</Cdr>
<Ca>1</Ca>
<Car>1</Car>
<Texture/>
<Density Value="1" Scale="None" Actual="1"/>
<XCenterOfMass Value="0" Scale="centi" Actual="0"/>
<YCenterOfMass Value="0" Scale="centi" Actual="0"/>
<ZCenterOfMass Value="0" Scale="centi" Actual="0"/>
<FoodSource>False</FoodSource>
<CenterOfMass x="0" y="0" z="0"/>
<RelativePosition x="-0.331398" y="0" z="0"/>
<LocalPosition x="-0.3314" y="0" z="0"/>
<Rotation x="3.14159" y="0" z="2.53073"/>
<LocalRotation x="3.14159" y="0" z="3.14159"/>
<Direction x="0" y="0" z="-1"/>
<Color Red="1" Green="0.647059" Blue="0" Alpha="1"/>
<OrientationMatrix>-1,-8.742278E-08,0,0,-8.742278E-08,1,-8.742278E-08,0,7.642742E-15,-8.742278E-08,-1,0,0,0,0,1</OrientationMatrix>
<TranslationMatrix>1,0,0,0,0,1,0,0,0,0,1,0,-0.3314,0,0,1</TranslationMatrix>
<CombinedTransformationMatrix>-0.8191469,-0.573573,0,0,-0.573573,0.8191469,-8.742222E-08,0,5.014335E-08,-7.161209E-08,-0.9999937,0,-0.72674,-1.528561,-0.025,0.9999937</CombinedTransformationMatrix>
<Radius>0.05</Radius>
<CollisionRadius>0.05</CollisionRadius>
</RigidBody>
<RigidBody>
<Name>BFP_Shank</Name>
<ID>0e1310e1-68e3-4c54-bb33-8fb75152d47d</ID>
<Type>MuscleAttachment</Type>
<Description>No Description Provided.</Description>
<IsVisible>True</IsVisible>
<IsContactSensor>False</IsContactSensor>
<Cd>1</Cd>
<Cdr>0.5</Cdr>
<Ca>1</Ca>
<Car>1</Car>
<Texture/>
<Density Value="1" Scale="None" Actual="1"/>
<XCenterOfMass Value="0" Scale="centi" Actual="0"/>
<YCenterOfMass Value="0" Scale="centi" Actual="0"/>
<ZCenterOfMass Value="0" Scale="centi" Actual="0"/>
<FoodSource>False</FoodSource>
<CenterOfMass x="0" y="0" z="0"/>
<RelativePosition x="0.314998" y="2.98023e-08" z="0"/>
<LocalPosition x="0.315" y="0" z="0"/>
<Rotation x="3.14159" y="0" z="2.53073"/>
<LocalRotation x="3.14159" y="0" z="3.14159"/>
<Direction x="0" y="0" z="-1"/>
<Color Red="1" Green="0.647059" Blue="0" Alpha="1"/>
<OrientationMatrix>-1,-8.742278E-08,0,0,-8.742278E-08,1,-8.742278E-08,0,7.642742E-15,-8.742278E-08,-1,0,0,0,0,1</OrientationMatrix>
<TranslationMatrix>1,0,0,0,0,1,0,0,0,0,1,0,0.315,0,0,1</TranslationMatrix>
<CombinedTransformationMatrix>-0.8191469,-0.573573,0,0,-0.573573,0.8191469,-8.742222E-08,0,5.014335E-08,-7.161209E-08,-0.9999937,0,-0.1972435,-1.157803,-0.025,0.9999937</CombinedTransformationMatrix>
<Radius>0.05</Radius>
<CollisionRadius>0.05</CollisionRadius>
</RigidBody>
<RigidBody>
<Name>EDL_Shank2</Name>
<ID>21179b68-085e-4743-b1e1-dc145aeaaf36</ID>
<Type>MuscleAttachment</Type>
<Description>No Description Provided.</Description>
<IsVisible>True</IsVisible>
<IsContactSensor>False</IsContactSensor>
<Cd>1</Cd>
<Cdr>0.5</Cdr>
<Ca>1</Ca>
<Car>1</Car>
<Texture/>
<Density Value="1" Scale="None" Actual="1"/>
<XCenterOfMass Value="0" Scale="centi" Actual="0"/>
<YCenterOfMass Value="0" Scale="centi" Actual="0"/>
<ZCenterOfMass Value="0" Scale="centi" Actual="0"/>
<FoodSource>False</FoodSource>
<CenterOfMass x="0" y="0" z="0"/>
<RelativePosition x="-0.492997" y="-0.0299998" z="0"/>
<LocalPosition x="-0.493" y="-0.03" z="0"/>
<Rotation x="3.14159" y="0" z="2.53073"/>
<LocalRotation x="3.14159" y="0" z="3.14159"/>
<Direction x="0" y="0" z="-1"/>
<Color Red="1" Green="0.647059" Blue="0" Alpha="1"/>
<OrientationMatrix>-1,-8.742278E-08,0,0,-8.742278E-08,1,-8.742278E-08,0,7.642742E-15,-8.742278E-08,-1,0,0,0,0,1</OrientationMatrix>
<TranslationMatrix>1,0,0,0,0,1,0,0,0,0,1,0,-0.493,-0.03,0,1</TranslationMatrix>
<CombinedTransformationMatrix>-0.8191469,-0.573573,0,0,-0.573573,0.8191469,-8.742222E-08,0,5.014335E-08,-7.161209E-08,-0.9999937,0,-0.841907,-1.645825,-0.025,0.9999937</CombinedTransformationMatrix>
<Radius>0.05</Radius>
<CollisionRadius>0.05</CollisionRadius>
</RigidBody>
<RigidBody>
<Name>FDL</Name>
<ID>3a27f322-7514-4b9d-b822-c8fbba997d89</ID>
<Type>LinearHillMuscle</Type>
<Color Red="1" Green="1" Blue="0" Alpha="1"/>
<MuscleAttachments>
<AttachID>7baad315-4e42-4814-b2c0-8e26dd22623e</AttachID>
<AttachID>ee2d1155-cef6-4be0-8767-f912c0955fd9</AttachID>
<AttachID>026529b4-3aa2-470c-960f-67105f3d10f4</AttachID>
<AttachID>6caa4f2b-7d85-4820-909e-01b4578e9679</AttachID>
</MuscleAttachments>
<Enabled>True</Enabled>
<IsVisible>True</IsVisible>
<MaximumTension Value="100" Scale="None" Actual="100"/>
<StimulusTension>
<Type>StimulusTension</Type>
<AssemblyFile>animattools.dll</AssemblyFile>
<ClassName>AnimatTools.DataObjects.Gains.MuscleGains.StimulusTension</ClassName>
<UseLimits>False</UseLimits>
<LimitsReadOnly>False</LimitsReadOnly>
<LimitOutputsReadOnly>False</LimitOutputsReadOnly>
<UseParentIncomingDataType>True</UseParentIncomingDataType>
<LowerLimitScale Value="-100" Scale="milli" Actual="-0.1"/>
<UpperLimitScale Value="0" Scale="milli" Actual="0"/>
<LowerOutputScale Value="0" Scale="None" Actual="0"/>
<UpperOutputScale Value="6" Scale="None" Actual="6"/>
<IndependentUnits>Membrane Voltage (V)</IndependentUnits>
<DependentUnits>Contractile Tension (N)</DependentUnits>
<A1 Value="-40" Scale="milli" Actual="-0.04"/>
<A2 Value="5" Scale="None" Actual="5"/>
<A3 Value="100" Scale="None" Actual="100"/>
<A4 Value="0" Scale="None" Actual="0"/>
</StimulusTension>
<LengthTension>
<Type>LengthTension</Type>
<AssemblyFile>animattools.dll</AssemblyFile>
<ClassName>AnimatTools.DataObjects.Gains.MuscleGains.LengthTension</ClassName>
<UseLimits>False</UseLimits>
<LimitsReadOnly>False</LimitsReadOnly>
<LimitOutputsReadOnly>False</LimitOutputsReadOnly>
<UseParentIncomingDataType>True</UseParentIncomingDataType>
<LowerLimitScale Value="82.35" Scale="milli" Actual="0.08235"/>
<UpperLimitScale Value="10.065" Scale="centi" Actual="0.10065"/>
<LowerOutputScale Value="0" Scale="None" Actual="0"/>
<UpperOutputScale Value="1" Scale="None" Actual="1"/>
<IndependentUnits>Meters</IndependentUnits>
<DependentUnits>% Isometric Tension Used</DependentUnits>
<RestingLength Value="9.15" Scale="centi" Actual="0.0915"/>
<Lwidth Value="2.745" Scale="centi" Actual="0.02745"/>
<LcePercentage Value="50" Scale="None" Actual="50"/>
</LengthTension>
<Kse Value="18" Scale="None" Actual="18"/>
<Kpe Value="2.5" Scale="Kilo" Actual="2500"/>
<B Value="250" Scale="None" Actual="250"/>
<PeLength Value="17" Scale="None" Actual="17"/>
<MinPeLength Value="5" Scale="None" Actual="5"/>
<IbDischarge Value="100" Scale="None" Actual="100"/>
</RigidBody>
<RigidBody>
<Name>TA</Name>
<ID>3e51c7f7-951c-47ed-967b-ada225516207</ID>
<Type>LinearHillMuscle</Type>
<Color Red="1" Green="0" Blue="0" Alpha="1"/>
<MuscleAttachments>
<AttachID>ed214c14-caef-4401-b6e2-0fa5aa35383f</AttachID>
<AttachID>0ce2d2e7-1359-4d9e-b995-8c2333cd4e44</AttachID>
<AttachID>a98ead67-da32-427b-8e2a-5fee8177b0f4</AttachID>
<AttachID>554eee06-9f01-4caa-8e4e-0911f9a22247</AttachID>
</MuscleAttachments>
<Enabled>True</Enabled>
<IsVisible>True</IsVisible>
<MaximumTension Value="100" Scale="None" Actual="100"/>
<StimulusTension>
<Type>StimulusTension</Type>
<AssemblyFile>animattools.dll</AssemblyFile>
<ClassName>AnimatTools.DataObjects.Gains.MuscleGains.StimulusTension</ClassName>
<UseLimits>False</UseLimits>
<LimitsReadOnly>False</LimitsReadOnly>
<LimitOutputsReadOnly>False</LimitOutputsReadOnly>
<UseParentIncomingDataType>True</UseParentIncomingDataType>
<LowerLimitScale Value="-100" Scale="milli" Actual="-0.1"/>
<UpperLimitScale Value="0" Scale="milli" Actual="0"/>
<LowerOutputScale Value="0" Scale="None" Actual="0"/>
<UpperOutputScale Value="6" Scale="None" Actual="6"/>
<IndependentUnits>Membrane Voltage (V)</IndependentUnits>
<DependentUnits>Contractile Tension (N)</DependentUnits>
<A1 Value="-40" Scale="milli" Actual="-0.04"/>
<A2 Value="5" Scale="None" Actual="5"/>
<A3 Value="100" Scale="None" Actual="100"/>
<A4 Value="0" Scale="None" Actual="0"/>
</StimulusTension>
<LengthTension>
<Type>LengthTension</Type>
<AssemblyFile>animattools.dll</AssemblyFile>
<ClassName>AnimatTools.DataObjects.Gains.MuscleGains.LengthTension</ClassName>
<UseLimits>False</UseLimits>
<LimitsReadOnly>False</LimitsReadOnly>
<LimitOutputsReadOnly>False</LimitOutputsReadOnly>
<UseParentIncomingDataType>True</UseParentIncomingDataType>
<LowerLimitScale Value="73.458" Scale="milli" Actual="0.073458"/>
<UpperLimitScale Value="89.782" Scale="milli" Actual="0.089782"/>
<LowerOutputScale Value="0" Scale="None" Actual="0"/>
<UpperOutputScale Value="1" Scale="None" Actual="1"/>
<IndependentUnits>Meters</IndependentUnits>
<DependentUnits>% Isometric Tension Used</DependentUnits>
<RestingLength Value="8.162" Scale="centi" Actual="0.08162"/>
<Lwidth Value="2.449" Scale="centi" Actual="0.02449"/>
<LcePercentage Value="50" Scale="None" Actual="50"/>
</LengthTension>
<Kse Value="840" Scale="None" Actual="840"/>
<Kpe Value="160" Scale="None" Actual="160"/>
<B Value="5" Scale="None" Actual="5"/>
<PeLength Value="57" Scale="None" Actual="57"/>
<MinPeLength Value="5" Scale="None" Actual="5"/>
<IbDischarge Value="100" Scale="None" Actual="100"/>
</RigidBody>
<RigidBody>
<Name>RF_Shank</Name>
<ID>466b003b-ec5e-4600-a1d7-054298a4cd43</ID>
<Type>MuscleAttachment</Type>
<Description>No Description Provided.</Description>
<IsVisible>True</IsVisible>
<IsContactSensor>False</IsContactSensor>
<Cd>1</Cd>
<Cdr>0.5</Cdr>
<Ca>1</Ca>
<Car>1</Car>
<Texture/>
<Density Value="1" Scale="None" Actual="1"/>
<XCenterOfMass Value="0" Scale="centi" Actual="0"/>
<YCenterOfMass Value="0" Scale="centi" Actual="0"/>
<ZCenterOfMass Value="0" Scale="centi" Actual="0"/>
<FoodSource>False</FoodSource>
<CenterOfMass x="0" y="0" z="0"/>
<RelativePosition x="0.525997" y="-0.0231999" z="0"/>
<LocalPosition x="0.526" y="-0.0232" z="0"/>
<Rotation x="3.14159" y="0" z="2.53073"/>
<LocalRotation x="3.14159" y="0" z="3.14159"/>
<Direction x="0" y="0" z="-1"/>
<Color Red="1" Green="0.647059" Blue="0" Alpha="1"/>
<OrientationMatrix>-1,-8.742278E-08,0,0,-8.742278E-08,1,-8.742278E-08,0,7.642742E-15,-8.742278E-08,-1,0,0,0,0,1</OrientationMatrix>
<TranslationMatrix>1,0,0,0,0,1,0,0,0,0,1,0,0.526,-0.0232,0,1</TranslationMatrix>
<CombinedTransformationMatrix>-0.8191469,-0.573573,0,0,-0.573573,0.8191469,-8.742222E-08,0,5.014335E-08,-7.161209E-08,-0.9999937,0,-0.01109654,-1.055784,-0.025,0.9999937</CombinedTransformationMatrix>
<Radius>0.05</Radius>
<CollisionRadius>0.05</CollisionRadius>
</RigidBody>
<RigidBody>
<Name>EDL</Name>
<ID>6fdc04b1-5fb1-4120-849b-2289feb471ec</ID>
<Type>LinearHillMuscle</Type>
<Color Red="0.752941" Green="0" Blue="0.752941" Alpha="1"/>
<MuscleAttachments>
<AttachID>c988ec6c-5f73-4e32-a352-49a2152b667b</AttachID>
<AttachID>21179b68-085e-4743-b1e1-dc145aeaaf36</AttachID>
<AttachID>d61e2bc9-191b-4681-8968-0c63c84ac2b0</AttachID>
<AttachID>6caa4f2b-7d85-4820-909e-01b4578e9679</AttachID>
</MuscleAttachments>
<Enabled>True</Enabled>
<IsVisible>True</IsVisible>
<MaximumTension Value="100" Scale="None" Actual="100"/>
<StimulusTension>
<Type>StimulusTension</Type>
<AssemblyFile>animattools.dll</AssemblyFile>
<ClassName>AnimatTools.DataObjects.Gains.MuscleGains.StimulusTension</ClassName>
<UseLimits>False</UseLimits>
<LimitsReadOnly>False</LimitsReadOnly>
<LimitOutputsReadOnly>False</LimitOutputsReadOnly>
<UseParentIncomingDataType>True</UseParentIncomingDataType>
<LowerLimitScale Value="-100" Scale="milli" Actual="-0.1"/>
<UpperLimitScale Value="0" Scale="milli" Actual="0"/>
<LowerOutputScale Value="0" Scale="None" Actual="0"/>
<UpperOutputScale Value="6" Scale="None" Actual="6"/>
<IndependentUnits>Membrane Voltage (V)</IndependentUnits>
<DependentUnits>Contractile Tension (N)</DependentUnits>
<A1 Value="-40" Scale="milli" Actual="-0.04"/>
<A2 Value="5" Scale="None" Actual="5"/>
<A3 Value="100" Scale="None" Actual="100"/>
<A4 Value="0" Scale="None" Actual="0"/>
</StimulusTension>
<LengthTension>
<Type>LengthTension</Type>
<AssemblyFile>animattools.dll</AssemblyFile>
<ClassName>AnimatTools.DataObjects.Gains.MuscleGains.LengthTension</ClassName>
<UseLimits>False</UseLimits>
<LimitsReadOnly>False</LimitsReadOnly>
<LimitOutputsReadOnly>False</LimitOutputsReadOnly>
<UseParentIncomingDataType>True</UseParentIncomingDataType>
<LowerLimitScale Value="87.741" Scale="milli" Actual="0.087741"/>
<UpperLimitScale Value="10.724" Scale="centi" Actual="0.10724"/>
<LowerOutputScale Value="0" Scale="None" Actual="0"/>
<UpperOutputScale Value="1" Scale="None" Actual="1"/>
<IndependentUnits>Meters</IndependentUnits>
<DependentUnits>% Isometric Tension Used</DependentUnits>
<RestingLength Value="9.749" Scale="centi" Actual="0.09749"/>
<Lwidth Value="2.925" Scale="centi" Actual="0.02925"/>
<LcePercentage Value="50" Scale="None" Actual="50"/>
</LengthTension>
<Kse Value="5" Scale="Kilo" Actual="5000"/>
<Kpe Value="800" Scale="None" Actual="800"/>
<B Value="50" Scale="None" Actual="50"/>
<PeLength Value="35" Scale="None" Actual="35"/>
<MinPeLength Value="5" Scale="None" Actual="5"/>
<IbDischarge Value="100" Scale="None" Actual="100"/>
</RigidBody>
<RigidBody>
<Name>FDL_Shank1</Name>
<ID>7baad315-4e42-4814-b2c0-8e26dd22623e</ID>
<Type>MuscleAttachment</Type>
<Description>No Description Provided.</Description>
<IsVisible>True</IsVisible>
<IsContactSensor>False</IsContactSensor>
<Cd>1</Cd>
<Cdr>0.5</Cdr>
<Ca>1</Ca>
<Car>1</Car>
<Texture/>
<Density Value="1" Scale="None" Actual="1"/>
<XCenterOfMass Value="0" Scale="centi" Actual="0"/>
<YCenterOfMass Value="0" Scale="centi" Actual="0"/>
<ZCenterOfMass Value="0" Scale="centi" Actual="0"/>
<FoodSource>False</FoodSource>
<CenterOfMass x="0" y="0" z="0"/>
<RelativePosition x="-0.278998" y="-4.47035e-08" z="0"/>
<LocalPosition x="-0.279" y="0" z="0"/>
<Rotation x="3.14159" y="0" z="2.53073"/>
<LocalRotation x="3.14159" y="0" z="3.14159"/>
<Direction x="0" y="0" z="-1"/>
<Color Red="1" Green="0.647059" Blue="0" Alpha="1"/>
<OrientationMatrix>-1,-8.742278E-08,0,0,-8.742278E-08,1,-8.742278E-08,0,7.642742E-15,-8.742278E-08,-1,0,0,0,0,1</OrientationMatrix>
<TranslationMatrix>1,0,0,0,0,1,0,0,0,0,1,0,-0.279,0,0,1</TranslationMatrix>
<CombinedTransformationMatrix>-0.8191469,-0.573573,0,0,-0.573573,0.8191469,-8.742222E-08,0,5.014335E-08,-7.161209E-08,-0.9999937,0,-0.6838167,-1.498506,-0.025,0.9999937</CombinedTransformationMatrix>
<Radius>0.05</Radius>
<CollisionRadius>0.05</CollisionRadius>
</RigidBody>
<RigidBody>
<Name>SO</Name>
<ID>8f13c27a-d782-4016-982a-f2a95c6620d3</ID>
<Type>LinearHillMuscle</Type>
<Color Red="0" Green="1" Blue="0" Alpha="1"/>
<MuscleAttachments>
<AttachID>b8fe042d-e1eb-429f-b962-51d8503f2527</AttachID>
<AttachID>576b38b7-fa9e-4bf0-88ea-133f38226337</AttachID>
</MuscleAttachments>
<Enabled>True</Enabled>
<IsVisible>True</IsVisible>
<MaximumTension Value="100" Scale="None" Actual="100"/>
<StimulusTension>
<Type>StimulusTension</Type>
<AssemblyFile>animattools.dll</AssemblyFile>
<ClassName>AnimatTools.DataObjects.Gains.MuscleGains.StimulusTension</ClassName>
<UseLimits>False</UseLimits>
<LimitsReadOnly>False</LimitsReadOnly>
<LimitOutputsReadOnly>False</LimitOutputsReadOnly>
<UseParentIncomingDataType>True</UseParentIncomingDataType>
<LowerLimitScale Value="-100" Scale="milli" Actual="-0.1"/>
<UpperLimitScale Value="0" Scale="milli" Actual="0"/>
<LowerOutputScale Value="0" Scale="None" Actual="0"/>
<UpperOutputScale Value="6" Scale="None" Actual="6"/>
<IndependentUnits>Membrane Voltage (V)</IndependentUnits>
<DependentUnits>Contractile Tension (N)</DependentUnits>
<A1 Value="-40" Scale="milli" Actual="-0.04"/>
<A2 Value="5" Scale="None" Actual="5"/>
<A3 Value="100" Scale="None" Actual="100"/>
<A4 Value="0" Scale="None" Actual="0"/>
</StimulusTension>
<LengthTension>
<Type>LengthTension</Type>
<AssemblyFile>animattools.dll</AssemblyFile>
<ClassName>AnimatTools.DataObjects.Gains.MuscleGains.LengthTension</ClassName>
<UseLimits>False</UseLimits>
<LimitsReadOnly>False</LimitsReadOnly>
<LimitOutputsReadOnly>False</LimitOutputsReadOnly>
<UseParentIncomingDataType>True</UseParentIncomingDataType>
<LowerLimitScale Value="54.657" Scale="milli" Actual="0.054657"/>
<UpperLimitScale Value="66.803" Scale="milli" Actual="0.066803"/>
<LowerOutputScale Value="0" Scale="None" Actual="0"/>
<UpperOutputScale Value="1" Scale="None" Actual="1"/>
<IndependentUnits>Meters</IndependentUnits>
<DependentUnits>% Isometric Tension Used</DependentUnits>
<RestingLength Value="6.073" Scale="centi" Actual="0.06073"/>
<Lwidth Value="1.822" Scale="centi" Actual="0.01822"/>
<LcePercentage Value="50" Scale="None" Actual="50"/>
</LengthTension>
<Kse Value="3" Scale="Kilo" Actual="3000"/>
<Kpe Value="350" Scale="None" Actual="350"/>
<B Value="75" Scale="None" Actual="75"/>
<PeLength Value="58" Scale="None" Actual="58"/>
<MinPeLength Value="5" Scale="None" Actual="5"/>
<IbDischarge Value="100" Scale="None" Actual="100"/>
</RigidBody>
<RigidBody>
<Name>SAM_Shank</Name>
<ID>98112297-697c-4c62-8edb-2b0f3285b31a</ID>
<Type>MuscleAttachment</Type>
<Description>No Description Provided.</Description>
<IsVisible>True</IsVisible>
<IsContactSensor>False</IsContactSensor>
<Cd>1</Cd>
<Cdr>0.5</Cdr>
<Ca>1</Ca>
<Car>1</Car>
<Texture/>
<Density Value="1" Scale="None" Actual="1"/>
<XCenterOfMass Value="0" Scale="centi" Actual="0"/>
<YCenterOfMass Value="0" Scale="centi" Actual="0"/>
<ZCenterOfMass Value="0" Scale="centi" Actual="0"/>
<FoodSource>False</FoodSource>
<CenterOfMass x="0" y="0" z="0"/>
<RelativePosition x="0.363698" y="1.49012e-08" z="0"/>
<LocalPosition x="0.3637" y="0" z="0"/>
<Rotation x="3.14159" y="0" z="2.53073"/>
<LocalRotation x="3.14159" y="0" z="3.14159"/>
<Direction x="0" y="0" z="-1"/>
<Color Red="1" Green="0.647059" Blue="0" Alpha="1"/>
<OrientationMatrix>-1,-8.742278E-08,0,0,-8.742278E-08,1,-8.742278E-08,0,7.642742E-15,-8.742278E-08,-1,0,0,0,0,1</OrientationMatrix>
<TranslationMatrix>1,0,0,0,0,1,0,0,0,0,1,0,0.3637,0,0,1</TranslationMatrix>
<CombinedTransformationMatrix>-0.8191469,-0.573573,0,0,-0.573573,0.8191469,-8.742222E-08,0,5.014335E-08,-7.161209E-08,-0.9999937,0,-0.157351,-1.12987,-0.025,0.9999937</CombinedTransformationMatrix>
<Radius>0.05</Radius>
<CollisionRadius>0.05</CollisionRadius>
</RigidBody>
<RigidBody>
<Name>SO_Shank</Name>
<ID>b8fe042d-e1eb-429f-b962-51d8503f2527</ID>
<Type>MuscleAttachment</Type>
<Description>No Description Provided.</Description>
<IsVisible>True</IsVisible>
<IsContactSensor>False</IsContactSensor>
<Cd>1</Cd>
<Cdr>0.5</Cdr>
<Ca>1</Ca>
<Car>1</Car>
<Texture/>
<Density Value="1" Scale="None" Actual="1"/>
<XCenterOfMass Value="0" Scale="centi" Actual="0"/>
<YCenterOfMass Value="0" Scale="centi" Actual="0"/>
<ZCenterOfMass Value="0" Scale="centi" Actual="0"/>
<FoodSource>False</FoodSource>
<CenterOfMass x="0" y="0" z="0"/>
<RelativePosition x="0.206099" y="2.23517e-08" z="0"/>
<LocalPosition x="0.2061" y="0" z="0"/>
<Rotation x="3.14159" y="0" z="2.53073"/>
<LocalRotation x="3.14159" y="0" z="3.14159"/>
<Direction x="0" y="0" z="-1"/>
<Color Red="1" Green="0.647059" Blue="0" Alpha="1"/>
<OrientationMatrix>-1,-8.742278E-08,0,0,-8.742278E-08,1,-8.742278E-08,0,7.642742E-15,-8.742278E-08,-1,0,0,0,0,1</OrientationMatrix>
<TranslationMatrix>1,0,0,0,0,1,0,0,0,0,1,0,0.2061,0,0,1</TranslationMatrix>
<CombinedTransformationMatrix>-0.8191469,-0.573573,0,0,-0.573573,0.8191469,-8.742222E-08,0,5.014335E-08,-7.161209E-08,-0.9999937,0,-0.2864485,-1.220265,-0.025,0.9999937</CombinedTransformationMatrix>
<Radius>0.05</Radius>
<CollisionRadius>0.05</CollisionRadius>
</RigidBody>
<RigidBody>
<Name>EDL_Shank1</Name>
<ID>c988ec6c-5f73-4e32-a352-49a2152b667b</ID>
<Type>MuscleAttachment</Type>
<Description>No Description Provided.</Description>
<IsVisible>True</IsVisible>
<IsContactSensor>False</IsContactSensor>
<Cd>1</Cd>
<Cdr>0.5</Cdr>
<Ca>1</Ca>
<Car>1</Car>
<Texture/>
<Density Value="1" Scale="None" Actual="1"/>
<XCenterOfMass Value="0" Scale="centi" Actual="0"/>
<YCenterOfMass Value="0" Scale="centi" Actual="0"/>
<ZCenterOfMass Value="0" Scale="centi" Actual="0"/>
<FoodSource>False</FoodSource>
<CenterOfMass x="0" y="0" z="0"/>
<RelativePosition x="-0.175999" y="7.45058e-09" z="0"/>
<LocalPosition x="-0.176" y="0" z="0"/>
<Rotation x="3.14159" y="0" z="2.53073"/>
<LocalRotation x="3.14159" y="0" z="3.14159"/>
<Direction x="0" y="0" z="-1"/>
<Color Red="1" Green="0.647059" Blue="0" Alpha="1"/>
<OrientationMatrix>-1,-8.742278E-08,0,0,-8.742278E-08,1,-8.742278E-08,0,7.642742E-15,-8.742278E-08,-1,0,0,0,0,1</OrientationMatrix>
<TranslationMatrix>1,0,0,0,0,1,0,0,0,0,1,0,-0.176,0,0,1</TranslationMatrix>
<CombinedTransformationMatrix>-0.8191469,-0.573573,0,0,-0.573573,0.8191469,-8.742222E-08,0,5.014335E-08,-7.161209E-08,-0.9999937,0,-0.5994446,-1.439428,-0.025,0.9999937</CombinedTransformationMatrix>
<Radius>0.05</Radius>
<CollisionRadius>0.05</CollisionRadius>
</RigidBody>
<RigidBody>
<Name>TA_Shank0</Name>
<ID>ed214c14-caef-4401-b6e2-0fa5aa35383f</ID>
<Type>MuscleAttachment</Type>
<Description>No Description Provided.</Description>
<IsVisible>True</IsVisible>
<IsContactSensor>False</IsContactSensor>
<Cd>1</Cd>
<Cdr>0.5</Cdr>
<Ca>1</Ca>
<Car>1</Car>
<Texture/>
<Density Value="1" Scale="None" Actual="1"/>
<XCenterOfMass Value="0" Scale="centi" Actual="0"/>
<YCenterOfMass Value="0" Scale="centi" Actual="0"/>
<ZCenterOfMass Value="0" Scale="centi" Actual="0"/>
<FoodSource>False</FoodSource>
<CenterOfMass x="0" y="0" z="0"/>
<RelativePosition x="-0.244998" y="3.72529e-08" z="0"/>
<LocalPosition x="-0.245" y="0" z="0"/>
<Rotation x="3.14159" y="0" z="2.53073"/>
<LocalRotation x="3.14159" y="0" z="3.14159"/>
<Direction x="0" y="0" z="-1"/>
<Color Red="1" Green="0.647059" Blue="0" Alpha="1"/>
<OrientationMatrix>-1,-8.742278E-08,0,0,-8.742278E-08,1,-8.742278E-08,0,7.642742E-15,-8.742278E-08,-1,0,0,0,0,1</OrientationMatrix>
<TranslationMatrix>1,0,0,0,0,1,0,0,0,0,1,0,-0.245,0,0,1</TranslationMatrix>
<CombinedTransformationMatrix>-0.8191469,-0.573573,0,0,-0.573573,0.8191469,-8.742222E-08,0,5.014335E-08,-7.161209E-08,-0.9999937,0,-0.6559657,-1.479004,-0.025,0.9999937</CombinedTransformationMatrix>
<Radius>0.05</Radius>
<CollisionRadius>0.05</CollisionRadius>
</RigidBody>
<RigidBody>
<Name>FDL_Shank2</Name>
<ID>ee2d1155-cef6-4be0-8767-f912c0955fd9</ID>
<Type>MuscleAttachment</Type>
<Description>No Description Provided.</Description>
<IsVisible>True</IsVisible>
<IsContactSensor>False</IsContactSensor>
<Cd>1</Cd>
<Cdr>0.5</Cdr>
<Ca>1</Ca>
<Car>1</Car>
<Texture/>
<Density Value="1" Scale="None" Actual="1"/>
<XCenterOfMass Value="0" Scale="centi" Actual="0"/>
<YCenterOfMass Value="0" Scale="centi" Actual="0"/>
<ZCenterOfMass Value="0" Scale="centi" Actual="0"/>
<FoodSource>False</FoodSource>
<CenterOfMass x="0" y="0" z="0"/>
<RelativePosition x="-0.492997" y="0.0299998" z="0"/>
<LocalPosition x="-0.493" y="0.03" z="0"/>
<Rotation x="3.14159" y="0" z="2.53073"/>
<LocalRotation x="3.14159" y="0" z="3.14159"/>
<Direction x="0" y="0" z="-1"/>
<Color Red="1" Green="0.647059" Blue="0" Alpha="1"/>
<OrientationMatrix>-1,-8.742278E-08,0,0,-8.742278E-08,1,-8.742278E-08,0,7.642742E-15,-8.742278E-08,-1,0,0,0,0,1</OrientationMatrix>
<TranslationMatrix>1,0,0,0,0,1,0,0,0,0,1,0,-0.493,0.03,0,1</TranslationMatrix>
<CombinedTransformationMatrix>-0.8191469,-0.573573,0,0,-0.573573,0.8191469,-8.742222E-08,0,5.014335E-08,-7.161209E-08,-0.9999937,0,-0.8763213,-1.596676,-0.025,0.9999937</CombinedTransformationMatrix>
<Radius>0.05</Radius>
<CollisionRadius>0.05</CollisionRadius>
</RigidBody>
<RigidBody>
<Name>Foot</Name>
<ID>f30ca596-28b4-4cae-ac55-ee0a7885d6a2</ID>
<Type>Box</Type>
<Description>No Description Provided.</Description>
<IsVisible>True</IsVisible>
<IsContactSensor>False</IsContactSensor>
<Cd>1</Cd>
<Cdr>0.5</Cdr>
<Ca>1</Ca>
<Car>1</Car>
<Texture/>
<Density Value="1" Scale="None" Actual="1"/>
<XCenterOfMass Value="0" Scale="centi" Actual="0"/>
<YCenterOfMass Value="0" Scale="centi" Actual="0"/>
<ZCenterOfMass Value="0" Scale="centi" Actual="0"/>
<Joint>
<Name>Ankle</Name>
<ID>37175195-148c-4c27-8aca-de4dc093fd3b</ID>
<Type>Hinge</Type>
<Description>No Description Provided.</Description>
<Constraint Low="-0.785398" High="1.8326">
<EnableLimits>True</EnableLimits>
<Damping Value="0" Scale="Kilo" Actual="0"/>
<Restitution Value="0" Scale="None" Actual="0"/>
<Stiffness Value="5" Scale="Mega" Actual="5e+06"/>
</Constraint>
<EnableMotor>False</EnableMotor>
<ServoMotor>False</ServoMotor>
<ServoGain>100</ServoGain>
<MaxTorque Value="100" Scale="None" Actual="100"/>
<MaxVelocity Value="100" Scale="None" Actual="100"/>
<RotationAxis x="-1.48702e-07" y="2.62202e-08" z="-1"/>
<Radius>0.05</Radius>
<RelativePosition x="0.0514516" y="0.291797" z="0"/>
<Rotation x="3.14159" y="0" z="-1.39626"/>
<OrientationMatrix>1,0,0,0,0,1,0,0,0,0,1,0,0,0,0,1</OrientationMatrix>
<TranslationMatrix>1,0,0,0,0,1,0,0,0,0,1,0,0.2963,0,0,1</TranslationMatrix>
</Joint>
<ChildBodies>
<RigidBody>
<Name>FDL_Foot</Name>
<ID>026529b4-3aa2-470c-960f-67105f3d10f4</ID>
<Type>MuscleAttachment</Type>
<Description>No Description Provided.</Description>
<IsVisible>True</IsVisible>
<IsContactSensor>False</IsContactSensor>
<Cd>1</Cd>
<Cdr>0.5</Cdr>
<Ca>1</Ca>
<Car>1</Car>
<Texture/>
<Density Value="1" Scale="None" Actual="1"/>
<XCenterOfMass Value="0" Scale="centi" Actual="0"/>
<YCenterOfMass Value="0" Scale="centi" Actual="0"/>
<ZCenterOfMass Value="0" Scale="centi" Actual="0"/>
<FoodSource>False</FoodSource>
<CenterOfMass x="0" y="0" z="0"/>
<RelativePosition x="-0.296498" y="-0.0149999" z="4.0228e-10"/>
<LocalPosition x="-0.2965" y="-0.015" z="0"/>
<Rotation x="3.14159" y="0" z="-1.39626"/>
<LocalRotation x="0" y="0" z="0"/>
<Direction x="0" y="0" z="1"/>
<Color Red="1" Green="0.647059" Blue="0" Alpha="1"/>
<OrientationMatrix>1,0,0,0,0,1,0,0,0,0,1,0,0,0,0,1</OrientationMatrix>
<TranslationMatrix>1,0,0,0,0,1,0,0,0,0,1,0,-0.2965,-0.015,0,1</TranslationMatrix>
<CombinedTransformationMatrix>0.1736471,0.9848018,0,0,0.9848018,-0.1736471,-1.509949E-07,0,-1.48701E-07,2.621999E-08,-0.9999937,0,-0.9768981,-2.202652,-0.025,0.9999937</CombinedTransformationMatrix>
<Radius>0.05</Radius>
<CollisionRadius>0.05</CollisionRadius>
</RigidBody>
<RigidBody>
<Name>TA_Foot2</Name>
<ID>554eee06-9f01-4caa-8e4e-0911f9a22247</ID>
<Type>MuscleAttachment</Type>
<Description>No Description Provided.</Description>
<IsVisible>True</IsVisible>
<IsContactSensor>False</IsContactSensor>
<Cd>1</Cd>
<Cdr>0.5</Cdr>
<Ca>1</Ca>
<Car>1</Car>
<Texture/>
<Density Value="1" Scale="None" Actual="1"/>
<XCenterOfMass Value="0" Scale="centi" Actual="0"/>
<YCenterOfMass Value="0" Scale="centi" Actual="0"/>
<ZCenterOfMass Value="0" Scale="centi" Actual="0"/>
<FoodSource>False</FoodSource>
<CenterOfMass x="0" y="0" z="0"/>
<RelativePosition x="-0.296498" y="-4.47035e-08" z="6.21725e-15"/>
<LocalPosition x="-0.2965" y="0" z="0"/>
<Rotation x="3.14159" y="0" z="-1.39626"/>
<LocalRotation x="0" y="0" z="0"/>
<Direction x="0" y="0" z="1"/>
<Color Red="1" Green="0.647059" Blue="0" Alpha="1"/>
<OrientationMatrix>1,0,0,0,0,1,0,0,0,0,1,0,0,0,0,1</OrientationMatrix>
<TranslationMatrix>1,0,0,0,0,1,0,0,0,0,1,0,-0.2965,0,0,1</TranslationMatrix>
<CombinedTransformationMatrix>0.1736471,0.9848018,0,0,0.9848018,-0.1736471,-1.509949E-07,0,-1.48701E-07,2.621999E-08,-0.9999937,0,-0.9621261,-2.205256,-0.025,0.9999937</CombinedTransformationMatrix>
<Radius>0.05</Radius>
<CollisionRadius>0.05</CollisionRadius>
</RigidBody>
<RigidBody>
<Name>GA_Foot</Name>
<ID>576b38b7-fa9e-4bf0-88ea-133f38226337</ID>
<Type>MuscleAttachment</Type>
<Description>No Description Provided.</Description>
<IsVisible>True</IsVisible>
<IsContactSensor>False</IsContactSensor>
<Cd>1</Cd>
<Cdr>0.5</Cdr>
<Ca>1</Ca>
<Car>1</Car>
<Texture/>
<Density Value="1" Scale="None" Actual="1"/>
<XCenterOfMass Value="0" Scale="centi" Actual="0"/>
<YCenterOfMass Value="0" Scale="centi" Actual="0"/>
<ZCenterOfMass Value="0" Scale="centi" Actual="0"/>
<FoodSource>False</FoodSource>
<CenterOfMass x="0" y="0" z="0"/>
<RelativePosition x="0.476697" y="-0.0252999" z="9.48843e-11"/>
<LocalPosition x="0.4767" y="-0.0253" z="0"/>
<Rotation x="3.14159" y="0" z="-1.39626"/>
<LocalRotation x="0" y="0" z="0"/>
<Direction x="0" y="0" z="1"/>
<Color Red="1" Green="0.647059" Blue="0" Alpha="1"/>
<OrientationMatrix>1,0,0,0,0,1,0,0,0,0,1,0,0,0,0,1</OrientationMatrix>
<TranslationMatrix>1,0,0,0,0,1,0,0,0,0,1,0,0.4767,-0.0253,0,1</TranslationMatrix>
<CombinedTransformationMatrix>0.1736471,0.9848018,0,0,0.9848018,-0.1736471,-1.509949E-07,0,-1.48701E-07,2.621999E-08,-0.9999937,0,-0.8527777,-1.439414,-0.025,0.9999937</CombinedTransformationMatrix>
<Radius>0.05</Radius>
<CollisionRadius>0.05</CollisionRadius>
</RigidBody>
<RigidBody>
<Name>TA_Foot1</Name>
<ID>a98ead67-da32-427b-8e2a-5fee8177b0f4</ID>
<Type>MuscleAttachment</Type>
<Description>No Description Provided.</Description>
<IsVisible>True</IsVisible>
<IsContactSensor>False</IsContactSensor>
<Cd>1</Cd>
<Cdr>0.5</Cdr>
<Ca>1</Ca>
<Car>1</Car>
<Texture/>
<Density Value="1" Scale="None" Actual="1"/>
<XCenterOfMass Value="0" Scale="centi" Actual="0"/>
<YCenterOfMass Value="0" Scale="centi" Actual="0"/>
<ZCenterOfMass Value="0" Scale="centi" Actual="0"/>
<FoodSource>False</FoodSource>
<CenterOfMass x="0" y="0" z="0"/>
<RelativePosition x="0.131999" y="3.91156e-08" z="-5.77316e-15"/>
<LocalPosition x="0.132" y="0" z="0"/>
<Rotation x="3.14159" y="0" z="-1.39626"/>
<LocalRotation x="0" y="0" z="0"/>
<Direction x="0" y="0" z="1"/>
<Color Red="1" Green="0.647059" Blue="0" Alpha="1"/>
<OrientationMatrix>1,0,0,0,0,1,0,0,0,0,1,0,0,0,0,1</OrientationMatrix>
<TranslationMatrix>1,0,0,0,0,1,0,0,0,0,1,0,0.132,0,0,1</TranslationMatrix>
<CombinedTransformationMatrix>0.1736471,0.9848018,0,0,0.9848018,-0.1736471,-1.509949E-07,0,-1.48701E-07,2.621999E-08,-0.9999937,0,-0.8877183,-1.783269,-0.025,0.9999937</CombinedTransformationMatrix>
<Radius>0.05</Radius>
<CollisionRadius>0.05</CollisionRadius>
</RigidBody>
<RigidBody>
<Name>EDL_Foot</Name>
<ID>d61e2bc9-191b-4681-8968-0c63c84ac2b0</ID>
<Type>MuscleAttachment</Type>
<Description>No Description Provided.</Description>
<IsVisible>True</IsVisible>
<IsContactSensor>False</IsContactSensor>
<Cd>1</Cd>
<Cdr>0.5</Cdr>
<Ca>1</Ca>
<Car>1</Car>
<Texture/>
<Density Value="1" Scale="None" Actual="1"/>
<XCenterOfMass Value="0" Scale="centi" Actual="0"/>
<YCenterOfMass Value="0" Scale="centi" Actual="0"/>
<ZCenterOfMass Value="0" Scale="centi" Actual="0"/>
<FoodSource>False</FoodSource>
<CenterOfMass x="0" y="0" z="0"/>
<RelativePosition x="-0.296498" y="0.0149999" z="-4.02277e-10"/>
<LocalPosition x="-0.2965" y="0.015" z="0"/>
<Rotation x="3.14159" y="0" z="-1.39626"/>
<LocalRotation x="0" y="0" z="0"/>
<Direction x="0" y="0" z="1"/>
<Color Red="1" Green="0.647059" Blue="0" Alpha="1"/>
<OrientationMatrix>1,0,0,0,0,1,0,0,0,0,1,0,0,0,0,1</OrientationMatrix>
<TranslationMatrix>1,0,0,0,0,1,0,0,0,0,1,0,-0.2965,0.015,0,1</TranslationMatrix>
<CombinedTransformationMatrix>0.1736471,0.9848018,0,0,0.9848018,-0.1736471,-1.509949E-07,0,-1.48701E-07,2.621999E-08,-0.9999937,0,-0.9473541,-2.207861,-0.025,0.9999937</CombinedTransformationMatrix>
<Radius>0.05</Radius>
<CollisionRadius>0.05</CollisionRadius>
</RigidBody>
<RigidBody>
<Name>Digits</Name>
<ID>ea880256-204b-4305-9629-139a83e3e664</ID>
<Type>Box</Type>
<Description>No Description Provided.</Description>
<IsVisible>True</IsVisible>
<IsContactSensor>False</IsContactSensor>
<Cd>1</Cd>
<Cdr>0.5</Cdr>
<Ca>1</Ca>
<Car>1</Car>
<Texture/>
<Density Value="1" Scale="None" Actual="1"/>
<XCenterOfMass Value="0" Scale="centi" Actual="0"/>
<YCenterOfMass Value="0" Scale="centi" Actual="0"/>
<ZCenterOfMass Value="0" Scale="centi" Actual="0"/>
<Joint>
<Name>MTP</Name>
<ID>2f1a3872-6cb2-4ea9-a6d9-e100f2be4877</ID>
<Type>Hinge</Type>
<Description>No Description Provided.</Description>
<Constraint Low="-1.57" High="1.57">
<EnableLimits>True</EnableLimits>
<Damping Value="0" Scale="Kilo" Actual="0"/>
<Restitution Value="0" Scale="None" Actual="0"/>
<Stiffness Value="5" Scale="Mega" Actual="5e+06"/>
</Constraint>
<EnableMotor>False</EnableMotor>
<ServoMotor>False</ServoMotor>
<ServoGain>100</ServoGain>
<MaxTorque Value="100" Scale="None" Actual="100"/>
<MaxVelocity Value="100" Scale="None" Actual="100"/>
<RotationAxis x="-1.48702e-07" y="2.62202e-08" z="-1"/>
<Radius>0.05</Radius>
<RelativePosition x="0.0217059" y="0.1231" z="0"/>
<Rotation x="3.14159" y="0" z="-1.39626"/>
<OrientationMatrix>1,0,0,0,0,1,0,0,0,0,1,0,0,0,0,1</OrientationMatrix>
<TranslationMatrix>1,0,0,0,0,1,0,0,0,0,1,0,0.125,0,0,1</TranslationMatrix>
</Joint>
<ChildBodies>
<RigidBody>
<Name>FDL_Digits</Name>
<ID>6caa4f2b-7d85-4820-909e-01b4578e9679</ID>
<Type>MuscleAttachment</Type>
<Description>No Description Provided.</Description>
<IsVisible>True</IsVisible>
<IsContactSensor>False</IsContactSensor>
<Cd>1</Cd>
<Cdr>0.5</Cdr>
<Ca>1</Ca>
<Car>1</Car>
<Texture/>
<Density Value="1" Scale="None" Actual="1"/>
<XCenterOfMass Value="0" Scale="centi" Actual="0"/>
<YCenterOfMass Value="0" Scale="centi" Actual="0"/>
<ZCenterOfMass Value="0" Scale="centi" Actual="0"/>
<FoodSource>False</FoodSource>
<CenterOfMass x="0" y="0" z="0"/>
<RelativePosition x="0.0416997" y="0" z="1.11022e-16"/>
<LocalPosition x="0.0417" y="0" z="0"/>
<Rotation x="3.14159" y="0" z="-1.39626"/>
<LocalRotation x="0" y="0" z="0"/>
<Direction x="0" y="0" z="1"/>
<Color Red="1" Green="0.647059" Blue="0" Alpha="1"/>
<OrientationMatrix>1,0,0,0,0,1,0,0,0,0,1,0,0,0,0,1</OrientationMatrix>
<TranslationMatrix>1,0,0,0,0,1,0,0,0,0,1,0,0.0417,0,0,1</TranslationMatrix>
<CombinedTransformationMatrix>0.1736471,0.9848018,0,0,0.9848018,-0.1736471,-1.509949E-07,0,-1.48701E-07,2.621999E-08,-0.9999937,0,-0.9765909,-2.28729,-0.025,0.9999937</CombinedTransformationMatrix>
<Radius>0.05</Radius>
<CollisionRadius>0.05</CollisionRadius>
</RigidBody>
</ChildBodies>
<FoodSource>False</FoodSource>
<CenterOfMass x="0" y="0" z="0"/>
<RelativePosition x="-0.0731922" y="-0.415094" z="0"/>
<LocalPosition x="-0.4215" y="0" z="0"/>
<Rotation x="3.14159" y="0" z="-1.39626"/>
<LocalRotation x="0" y="0" z="0"/>
<Direction x="0.59468" y="0.05857" z="0.80183"/>
<Color Red="1" Green="0" Blue="0" Alpha="1"/>
<OrientationMatrix>1,0,0,0,0,1,0,0,0,0,1,0,0,0,0,1</OrientationMatrix>
<TranslationMatrix>1,0,0,0,0,1,0,0,0,0,1,0,-0.4215,0,0,1</TranslationMatrix>
<CombinedTransformationMatrix>0.1736471,0.9848018,0,0,0.9848018,-0.1736471,-1.509949E-07,0,-1.48701E-07,2.621999E-08,-0.9999937,0,-0.983832,-2.328357,-0.025,0.9999937</CombinedTransformationMatrix>
<CollisionBoxSize x="0.25" y="0.05" z="0.05"/>
<GraphicsBoxSize x="0.25" y="0.05" z="0.05"/>
</RigidBody>
</ChildBodies>
<FoodSource>False</FoodSource>
<CenterOfMass x="0" y="0" z="0"/>
<RelativePosition x="-0.455365" y="-0.574784" z="0"/>
<LocalPosition x="-0.7027" y="-0.20965" z="0"/>
<Rotation x="3.14159" y="0" z="-1.39626"/>
<LocalRotation x="-3.14159" y="0" z="0.785398"/>
<Direction x="0" y="0" z="-1"/>
<Color Red="0" Green="0" Blue="1" Alpha="1"/>
<OrientationMatrix>0.7071068,0.7071068,0,0,0.7071068,-0.7071068,-1.509958E-07,0,-1.067702E-07,1.067702E-07,-1,0,0,0,0,1</OrientationMatrix>
<TranslationMatrix>1,0,0,0,0,1,0,0,0,0,1,0,-0.7027,-0.20965,0,1</TranslationMatrix>
<CombinedTransformationMatrix>0.1736471,0.9848018,0,0,0.9848018,-0.1736471,-1.509949E-07,0,-1.48701E-07,2.621999E-08,-0.9999937,0,-0.9106398,-1.913263,-0.025,0.9999937</CombinedTransformationMatrix>
<CollisionBoxSize x="0.593" y="0.05" z="0.05"/>
<GraphicsBoxSize x="0.593" y="0.05" z="0.05"/>
</RigidBody>
</ChildBodies>
<FoodSource>False</FoodSource>
<CenterOfMass x="0" y="0" z="0"/>
<RelativePosition x="-0.363492" y="-0.744509" z="0"/>
<LocalPosition x="-0.71" y="0.427" z="0"/>
<Rotation x="0" y="0" z="-0.610865"/>
<LocalRotation x="0" y="0" z="-1.0472"/>
<Direction x="0" y="0" z="-1"/>
<Color Red="1" Green="0" Blue="0" Alpha="1"/>
<OrientationMatrix>0.5,-0.8660254,0,0,0.8660254,0.5,0,0,0,0,1,0,0,0,0,1</OrientationMatrix>
<TranslationMatrix>1,0,0,0,0,1,0,0,0,0,1,0,-0.7099999,0.427,0,1</TranslationMatrix>
<CombinedTransformationMatrix>0.8191469,0.5735729,0,0,-0.5735729,0.8191469,0,0,0,0,0.9999937,0,-0.4552747,-1.338479,-0.025,0.9999937</CombinedTransformationMatrix>
<CollisionBoxSize x="0.986" y="0.05" z="0.05"/>
<GraphicsBoxSize x="0.986" y="0.05" z="0.05"/>
</RigidBody>
<RigidBody>
<Name>IP_Thigh</Name>
<ID>730d13e6-3ea5-4b2c-bd34-be6b8d22db04</ID>
<Type>MuscleAttachment</Type>
<Description>No Description Provided.</Description>
<IsVisible>True</IsVisible>
<IsContactSensor>False</IsContactSensor>
<Cd>1</Cd>
<Cdr>0.5</Cdr>
<Ca>1</Ca>
<Car>1</Car>
<Texture/>
<Density Value="1" Scale="None" Actual="1"/>
<XCenterOfMass Value="0" Scale="centi" Actual="0"/>
<YCenterOfMass Value="0" Scale="centi" Actual="0"/>
<ZCenterOfMass Value="0" Scale="centi" Actual="0"/>
<FoodSource>False</FoodSource>
<CenterOfMass x="0" y="0" z="0"/>
<RelativePosition x="0.400998" y="1.49012e-08" z="0"/>
<LocalPosition x="0.401" y="0" z="0"/>
<Rotation x="0" y="0" z="-1.65806"/>
<LocalRotation x="0" y="0" z="0"/>
<Direction x="0" y="0" z="-1"/>
<Color Red="1" Green="0.647059" Blue="0" Alpha="1"/>
<OrientationMatrix>1,0,0,0,0,1,0,0,0,0,1,0,0,0,0,1</OrientationMatrix>
<TranslationMatrix>1,0,0,0,0,1,0,0,0,0,1,0,0.401,0,0,1</TranslationMatrix>
<CombinedTransformationMatrix>-0.08715525,0.9961885,0,0,-0.9961885,-0.08715525,0,0,0,0,0.9999937,0,-0.1267317,-0.1944981,-0.025,0.9999937</CombinedTransformationMatrix>
<Radius>0.05</Radius>
<CollisionRadius>0.05</CollisionRadius>
</RigidBody>
<RigidBody>
<Name>VA</Name>
<ID>88a5ab51-392a-4136-bdfc-c57ef0abe197</ID>
<Type>LinearHillMuscle</Type>
<Color Red="0" Green="0.501961" Blue="0" Alpha="1"/>
<MuscleAttachments>
<AttachID>5a74a9e0-9fd3-43cd-b291-10bbd826f5c9</AttachID>
<AttachID>466b003b-ec5e-4600-a1d7-054298a4cd43</AttachID>
</MuscleAttachments>
<Enabled>True</Enabled>
<IsVisible>True</IsVisible>
<MaximumTension Value="100" Scale="None" Actual="100"/>
<StimulusTension>
<Type>StimulusTension</Type>
<AssemblyFile>animattools.dll</AssemblyFile>
<ClassName>AnimatTools.DataObjects.Gains.MuscleGains.StimulusTension</ClassName>
<UseLimits>False</UseLimits>
<LimitsReadOnly>False</LimitsReadOnly>
<LimitOutputsReadOnly>False</LimitOutputsReadOnly>
<UseParentIncomingDataType>True</UseParentIncomingDataType>
<LowerLimitScale Value="-100" Scale="milli" Actual="-0.1"/>
<UpperLimitScale Value="0" Scale="milli" Actual="0"/>
<LowerOutputScale Value="0" Scale="None" Actual="0"/>
<UpperOutputScale Value="6" Scale="None" Actual="6"/>
<IndependentUnits>Membrane Voltage (V)</IndependentUnits>
<DependentUnits>Contractile Tension (N)</DependentUnits>
<A1 Value="-40" Scale="milli" Actual="-0.04"/>
<A2 Value="5" Scale="None" Actual="5"/>
<A3 Value="100" Scale="None" Actual="100"/>
<A4 Value="0" Scale="None" Actual="0"/>
</StimulusTension>
<LengthTension>
<Type>LengthTension</Type>
<AssemblyFile>animattools.dll</AssemblyFile>
<ClassName>AnimatTools.DataObjects.Gains.MuscleGains.LengthTension</ClassName>
<UseLimits>False</UseLimits>
<LimitsReadOnly>False</LimitsReadOnly>
<LimitOutputsReadOnly>False</LimitOutputsReadOnly>
<UseParentIncomingDataType>True</UseParentIncomingDataType>
<LowerLimitScale Value="83.835" Scale="milli" Actual="0.083835"/>
<UpperLimitScale Value="10.246" Scale="centi" Actual="0.10246"/>
<LowerOutputScale Value="0" Scale="None" Actual="0"/>
<UpperOutputScale Value="1" Scale="None" Actual="1"/>
<IndependentUnits>Meters</IndependentUnits>
<DependentUnits>% Isometric Tension Used</DependentUnits>
<RestingLength Value="9.315" Scale="centi" Actual="0.09315"/>
<Lwidth Value="2.794" Scale="centi" Actual="0.02794"/>
<LcePercentage Value="50" Scale="None" Actual="50"/>
</LengthTension>
<Kse Value="11.7" Scale="Kilo" Actual="11700"/>
<Kpe Value="2.8" Scale="Kilo" Actual="2800"/>
<B Value="147" Scale="None" Actual="147"/>
<PeLength Value="27" Scale="None" Actual="27"/>
<MinPeLength Value="5" Scale="None" Actual="5"/>
<IbDischarge Value="100" Scale="None" Actual="100"/>
</RigidBody>
</ChildBodies>
<FoodSource>False</FoodSource>
<CenterOfMass x="0" y="0" z="0"/>
<RelativePosition x="-0.0917825" y="-0.59397" z="-0.025"/>
<LocalPosition x="-0.4849" y="-0.3551" z="-0.025"/>
<Rotation x="0" y="0" z="-1.65806"/>
<LocalRotation x="0" y="0" z="0.872665"/>
<Direction x="0" y="0" z="-1"/>
<Color Red="0" Green="0" Blue="1" Alpha="1"/>
<OrientationMatrix>0.6427876,0.7660445,0,0,-0.7660445,0.6427876,0,0,0,0,1,0,0,0,0,1</OrientationMatrix>
<TranslationMatrix>0.9999937,0,0,0,0,0.9999937,0,0,0,0,0.9999937,0,-0.4849,-0.3551,-0.025,0.9999937</TranslationMatrix>
<CombinedTransformationMatrix>-0.08715525,0.9961885,0,0,-0.9961885,-0.08715525,0,0,0,0,0.9999937,0,-0.09178248,-0.5939697,-0.025,0.9999937</CombinedTransformationMatrix>
<CollisionBoxSize x="0.927" y="0.05" z="0.05"/>
<GraphicsBoxSize x="0.927" y="0.05" z="0.05"/>
</RigidBody>
<RigidBody>
<Name>RF</Name>
<ID>25475a08-726a-46b4-844b-5c3b07967b8d</ID>
<Type>LinearHillMuscle</Type>
<Color Red="1" Green="0" Blue="0" Alpha="1"/>
<MuscleAttachments>
<AttachID>d5e3cd91-c3dd-4e9f-9198-82c95c76ccbb</AttachID>
<AttachID>466b003b-ec5e-4600-a1d7-054298a4cd43</AttachID>
</MuscleAttachments>
<Enabled>True</Enabled>
<IsVisible>True</IsVisible>
<MaximumTension Value="100" Scale="None" Actual="100"/>
<StimulusTension>
<Type>StimulusTension</Type>
<AssemblyFile>animattools.dll</AssemblyFile>
<ClassName>AnimatTools.DataObjects.Gains.MuscleGains.StimulusTension</ClassName>
<UseLimits>False</UseLimits>
<LimitsReadOnly>False</LimitsReadOnly>
<LimitOutputsReadOnly>False</LimitOutputsReadOnly>
<UseParentIncomingDataType>True</UseParentIncomingDataType>
<LowerLimitScale Value="-100" Scale="milli" Actual="-0.1"/>
<UpperLimitScale Value="0" Scale="milli" Actual="0"/>
<LowerOutputScale Value="0" Scale="None" Actual="0"/>
<UpperOutputScale Value="6" Scale="None" Actual="6"/>
<IndependentUnits>Membrane Voltage (V)</IndependentUnits>
<DependentUnits>Contractile Tension (N)</DependentUnits>
<A1 Value="-40" Scale="milli" Actual="-0.04"/>
<A2 Value="5" Scale="None" Actual="5"/>
<A3 Value="100" Scale="None" Actual="100"/>
<A4 Value="0" Scale="None" Actual="0"/>
</StimulusTension>
<LengthTension>
<Type>LengthTension</Type>
<AssemblyFile>animattools.dll</AssemblyFile>
<ClassName>AnimatTools.DataObjects.Gains.MuscleGains.LengthTension</ClassName>
<UseLimits>False</UseLimits>
<LimitsReadOnly>False</LimitsReadOnly>
<LimitOutputsReadOnly>False</LimitOutputsReadOnly>
<UseParentIncomingDataType>True</UseParentIncomingDataType>
<LowerLimitScale Value="86.85" Scale="milli" Actual="0.08685"/>
<UpperLimitScale Value="10.615" Scale="centi" Actual="0.10615"/>
<LowerOutputScale Value="0" Scale="None" Actual="0"/>
<UpperOutputScale Value="1" Scale="None" Actual="1"/>
<IndependentUnits>Meters</IndependentUnits>
<DependentUnits>% Isometric Tension Used</DependentUnits>
<RestingLength Value="9.65" Scale="centi" Actual="0.0965"/>
<Lwidth Value="2.895" Scale="centi" Actual="0.02895"/>
<LcePercentage Value="50" Scale="None" Actual="50"/>
</LengthTension>
<Kse Value="13.3" Scale="Kilo" Actual="13300"/>
<Kpe Value="4.4" Scale="Kilo" Actual="4400"/>
<B Value="123" Scale="None" Actual="123"/>
<PeLength Value="20" Scale="None" Actual="20"/>
<MinPeLength Value="5" Scale="None" Actual="5"/>
<IbDischarge Value="100" Scale="None" Actual="100"/>
</RigidBody>
<RigidBody>
<Name>BFA</Name>
<ID>41ca19ea-fef0-4343-bf77-8f0061756b68</ID>
<Type>LinearHillMuscle</Type>
<Color Red="0" Green="0.752941" Blue="0" Alpha="1"/>
<MuscleAttachments>
<AttachID>7673ea95-678e-4498-b0a7-c7a6545302aa</AttachID>
<AttachID>5f021a55-0fd6-40a4-a48d-a04c2f309b83</AttachID>
</MuscleAttachments>
<Enabled>True</Enabled>
<IsVisible>True</IsVisible>
<MaximumTension Value="100" Scale="None" Actual="100"/>
<StimulusTension>
<Type>StimulusTension</Type>
<AssemblyFile>animattools.dll</AssemblyFile>
<ClassName>AnimatTools.DataObjects.Gains.MuscleGains.StimulusTension</ClassName>
<UseLimits>False</UseLimits>
<LimitsReadOnly>False</LimitsReadOnly>
<LimitOutputsReadOnly>False</LimitOutputsReadOnly>
<UseParentIncomingDataType>True</UseParentIncomingDataType>
<LowerLimitScale Value="-100" Scale="milli" Actual="-0.1"/>
<UpperLimitScale Value="0" Scale="milli" Actual="0"/>
<LowerOutputScale Value="0" Scale="None" Actual="0"/>
<UpperOutputScale Value="6" Scale="None" Actual="6"/>
<IndependentUnits>Membrane Voltage (V)</IndependentUnits>
<DependentUnits>Contractile Tension (N)</DependentUnits>
<A1 Value="-40" Scale="milli" Actual="-0.04"/>
<A2 Value="5" Scale="None" Actual="5"/>
<A3 Value="100" Scale="None" Actual="100"/>
<A4 Value="0" Scale="None" Actual="0"/>
</StimulusTension>
<LengthTension>
<Type>LengthTension</Type>
<AssemblyFile>animattools.dll</AssemblyFile>
<ClassName>AnimatTools.DataObjects.Gains.MuscleGains.LengthTension</ClassName>
<UseLimits>False</UseLimits>
<LimitsReadOnly>False</LimitsReadOnly>
<LimitOutputsReadOnly>False</LimitOutputsReadOnly>
<UseParentIncomingDataType>True</UseParentIncomingDataType>
<LowerLimitScale Value="84.69" Scale="milli" Actual="0.08469"/>
<UpperLimitScale Value="10.351" Scale="centi" Actual="0.10351"/>
<LowerOutputScale Value="0" Scale="None" Actual="0"/>
<UpperOutputScale Value="1" Scale="None" Actual="1"/>
<IndependentUnits>Meters</IndependentUnits>
<DependentUnits>% Isometric Tension Used</DependentUnits>
<RestingLength Value="9.41" Scale="centi" Actual="0.0941"/>
<Lwidth Value="2.823" Scale="centi" Actual="0.02823"/>
<LcePercentage Value="50" Scale="None" Actual="50"/>
</LengthTension>
<Kse Value="2.5" Scale="Kilo" Actual="2500"/>
<Kpe Value="380" Scale="None" Actual="380"/>
<B Value="8" Scale="None" Actual="8"/>
<PeLength Value="36" Scale="None" Actual="36"/>
<MinPeLength Value="5" Scale="None" Actual="5"/>
<IbDischarge Value="100" Scale="None" Actual="100"/>
</RigidBody>
<RigidBody>
<Name>SAM_Pelvis</Name>
<ID>67db125b-91ab-4830-8e53-5e26609ad3f6</ID>
<Type>MuscleAttachment</Type>
<Description>No Description Provided.</Description>
<IsVisible>True</IsVisible>
<IsContactSensor>False</IsContactSensor>
<Cd>1</Cd>
<Cdr>0.5</Cdr>
<Ca>1</Ca>
<Car>1</Car>
<Texture/>
<Density Value="1" Scale="None" Actual="1"/>
<XCenterOfMass Value="0" Scale="centi" Actual="0"/>
<YCenterOfMass Value="0" Scale="centi" Actual="0"/>
<ZCenterOfMass Value="0" Scale="centi" Actual="0"/>
<FoodSource>False</FoodSource>
<CenterOfMass x="0" y="0" z="0"/>
<RelativePosition x="-0.0444" y="0" z="-0.025"/>
<LocalPosition x="-0.0444" y="0" z="-0.025"/>
<Rotation x="3.14159" y="0" z="2.35619"/>
<LocalRotation x="3.14159" y="0" z="3.14159"/>
<Direction x="0" y="0" z="-1"/>
<Color Red="1" Green="0.647059" Blue="0" Alpha="1"/>
<OrientationMatrix>-1,-8.742278E-08,0,0,-8.742278E-08,1,-8.742278E-08,0,7.642742E-15,-8.742278E-08,-1,0,0,0,0,1</OrientationMatrix>
<TranslationMatrix>1,0,0,0,0,1,0,0,0,0,1,0,-0.0444,0,-0.025,1</TranslationMatrix>
<CombinedTransformationMatrix>-0.7071068,-0.7071069,0,0,-0.7071069,0.7071068,-8.742278E-08,0,6.181725E-08,-6.181723E-08,-1,0,-0.03139554,-0.03139554,-0.025,1</CombinedTransformationMatrix>
<Radius>0.05</Radius>
<CollisionRadius>0.05</CollisionRadius>
</RigidBody>
<RigidBody>
<Name>BFA_Pelvis</Name>
<ID>7673ea95-678e-4498-b0a7-c7a6545302aa</ID>
<Type>MuscleAttachment</Type>
<Description>No Description Provided.</Description>
<IsVisible>True</IsVisible>
<IsContactSensor>False</IsContactSensor>
<Cd>1</Cd>
<Cdr>0.5</Cdr>
<Ca>1</Ca>
<Car>1</Car>
<Texture/>
<Density Value="1" Scale="None" Actual="1"/>
<XCenterOfMass Value="0" Scale="centi" Actual="0"/>
<YCenterOfMass Value="0" Scale="centi" Actual="0"/>
<ZCenterOfMass Value="0" Scale="centi" Actual="0"/>
<FoodSource>False</FoodSource>
<CenterOfMass x="0" y="0" z="0"/>
<RelativePosition x="-0.325" y="0.112" z="-0.025"/>
<LocalPosition x="-0.325" y="0.112" z="-0.025"/>
<Rotation x="3.14159" y="0" z="2.35619"/>
<LocalRotation x="3.14159" y="0" z="3.14159"/>
<Direction x="0" y="0" z="-1"/>
<Color Red="1" Green="0.647059" Blue="0" Alpha="1"/>
<OrientationMatrix>-1,-8.742278E-08,0,0,-8.742278E-08,1,-8.742278E-08,0,7.642742E-15,-8.742278E-08,-1,0,0,0,0,1</OrientationMatrix>
<TranslationMatrix>1,0,0,0,0,1,0,0,0,0,1,0,-0.325,0.112,-0.025,1</TranslationMatrix>
<CombinedTransformationMatrix>-0.7071068,-0.7071069,0,0,-0.7071069,0.7071068,-8.742278E-08,0,6.181725E-08,-6.181723E-08,-1,0,-0.3090057,-0.1506138,-0.025,1</CombinedTransformationMatrix>
<Radius>0.05</Radius>
<CollisionRadius>0.05</CollisionRadius>
</RigidBody>
<RigidBody>
<Name>IP_Pelvis</Name>
<ID>88b26adf-b014-475f-9622-ddcaaee0d4a5</ID>
<Type>MuscleAttachment</Type>
<Description>No Description Provided.</Description>
<IsVisible>True</IsVisible>
<IsContactSensor>False</IsContactSensor>
<Cd>1</Cd>
<Cdr>0.5</Cdr>
<Ca>1</Ca>
<Car>1</Car>
<Texture/>
<Density Value="1" Scale="None" Actual="1"/>
<XCenterOfMass Value="0" Scale="centi" Actual="0"/>
<YCenterOfMass Value="0" Scale="centi" Actual="0"/>
<ZCenterOfMass Value="0" Scale="centi" Actual="0"/>
<FoodSource>False</FoodSource>
<CenterOfMass x="0" y="0" z="0"/>
<RelativePosition x="0.205" y="0" z="-0.025"/>
<LocalPosition x="0.205" y="0" z="-0.025"/>
<Rotation x="0" y="0" z="-0.785398"/>
<LocalRotation x="0" y="0" z="0"/>
<Direction x="0" y="0" z="-1"/>
<Color Red="1" Green="0.647059" Blue="0" Alpha="1"/>
<OrientationMatrix>1,0,0,0,0,1,0,0,0,0,1,0,0,0,0,1</OrientationMatrix>
<TranslationMatrix>1,0,0,0,0,1,0,0,0,0,1,0,0.205,0,-0.025,1</TranslationMatrix>
<CombinedTransformationMatrix>0.7071068,0.7071068,0,0,-0.7071068,0.7071068,0,0,0,0,1,0,0.1449569,0.1449569,-0.025,1</CombinedTransformationMatrix>
<Radius>0.05</Radius>
<CollisionRadius>0.05</CollisionRadius>
</RigidBody>
<RigidBody>
<Name>IP</Name>
<ID>a9d91258-58a6-4fcf-807b-6aba156a87a8</ID>
<Type>LinearHillMuscle</Type>
<Color Red="1" Green="0" Blue="0" Alpha="1"/>
<MuscleAttachments>
<AttachID>88b26adf-b014-475f-9622-ddcaaee0d4a5</AttachID>
<AttachID>730d13e6-3ea5-4b2c-bd34-be6b8d22db04</AttachID>
</MuscleAttachments>
<Enabled>True</Enabled>
<IsVisible>True</IsVisible>
<MaximumTension Value="100" Scale="None" Actual="100"/>
<StimulusTension>
<Type>StimulusTension</Type>
<AssemblyFile>animattools.dll</AssemblyFile>
<ClassName>AnimatTools.DataObjects.Gains.MuscleGains.StimulusTension</ClassName>
<UseLimits>False</UseLimits>
<LimitsReadOnly>False</LimitsReadOnly>
<LimitOutputsReadOnly>False</LimitOutputsReadOnly>
<UseParentIncomingDataType>True</UseParentIncomingDataType>
<LowerLimitScale Value="-100" Scale="milli" Actual="-0.1"/>
<UpperLimitScale Value="0" Scale="milli" Actual="0"/>
<LowerOutputScale Value="0" Scale="None" Actual="0"/>
<UpperOutputScale Value="6" Scale="None" Actual="6"/>
<IndependentUnits>Membrane Voltage (V)</IndependentUnits>
<DependentUnits>Contractile Tension (N)</DependentUnits>
<A1 Value="-40" Scale="milli" Actual="-0.04"/>
<A2 Value="5" Scale="None" Actual="5"/>
<A3 Value="100" Scale="None" Actual="100"/>
<A4 Value="0" Scale="None" Actual="0"/>
</StimulusTension>
<LengthTension>
<Type>LengthTension</Type>
<AssemblyFile>animattools.dll</AssemblyFile>
<ClassName>AnimatTools.DataObjects.Gains.MuscleGains.LengthTension</ClassName>
<UseLimits>False</UseLimits>
<LimitsReadOnly>False</LimitsReadOnly>
<LimitOutputsReadOnly>False</LimitOutputsReadOnly>
<UseParentIncomingDataType>True</UseParentIncomingDataType>
<LowerLimitScale Value="39.132" Scale="milli" Actual="0.039132"/>
<UpperLimitScale Value="47.828" Scale="milli" Actual="0.047828"/>
<LowerOutputScale Value="0" Scale="None" Actual="0"/>
<UpperOutputScale Value="1" Scale="None" Actual="1"/>
<IndependentUnits>Meters</IndependentUnits>
<DependentUnits>% Isometric Tension Used</DependentUnits>
<RestingLength Value="4.348" Scale="centi" Actual="0.04348"/>
<Lwidth Value="1.304" Scale="centi" Actual="0.01304"/>
<LcePercentage Value="50" Scale="None" Actual="50"/>
</LengthTension>
<Kse Value="2" Scale="Kilo" Actual="2000"/>
<Kpe Value="390" Scale="None" Actual="390"/>
<B Value="16" Scale="None" Actual="16"/>
<PeLength Value="55" Scale="None" Actual="55"/>
<MinPeLength Value="5" Scale="None" Actual="5"/>
<IbDischarge Value="100" Scale="None" Actual="100"/>
</RigidBody>
<RigidBody>
<Name>BFP</Name>
<ID>af58006e-52bf-49db-88a9-91b72f09f01e</ID>
<Type>LinearHillMuscle</Type>
<Color Red="0" Green="1" Blue="0" Alpha="1"/>
<MuscleAttachments>
<AttachID>7673ea95-678e-4498-b0a7-c7a6545302aa</AttachID>
<AttachID>0e1310e1-68e3-4c54-bb33-8fb75152d47d</AttachID>
</MuscleAttachments>
<Enabled>True</Enabled>
<IsVisible>True</IsVisible>
<MaximumTension Value="100" Scale="None" Actual="100"/>
<StimulusTension>
<Type>StimulusTension</Type>
<AssemblyFile>animattools.dll</AssemblyFile>
<ClassName>AnimatTools.DataObjects.Gains.MuscleGains.StimulusTension</ClassName>
<UseLimits>False</UseLimits>
<LimitsReadOnly>False</LimitsReadOnly>
<LimitOutputsReadOnly>False</LimitOutputsReadOnly>
<UseParentIncomingDataType>True</UseParentIncomingDataType>
<LowerLimitScale Value="-100" Scale="milli" Actual="-0.1"/>
<UpperLimitScale Value="0" Scale="milli" Actual="0"/>
<LowerOutputScale Value="0" Scale="None" Actual="0"/>
<UpperOutputScale Value="6" Scale="None" Actual="6"/>
<IndependentUnits>Membrane Voltage (V)</IndependentUnits>
<DependentUnits>Contractile Tension (N)</DependentUnits>
<A1 Value="-40" Scale="milli" Actual="-0.04"/>
<A2 Value="5" Scale="None" Actual="5"/>
<A3 Value="100" Scale="None" Actual="100"/>
<A4 Value="0" Scale="None" Actual="0"/>
</StimulusTension>
<LengthTension>
<Type>LengthTension</Type>
<AssemblyFile>animattools.dll</AssemblyFile>
<ClassName>AnimatTools.DataObjects.Gains.MuscleGains.LengthTension</ClassName>
<UseLimits>False</UseLimits>
<LimitsReadOnly>False</LimitsReadOnly>
<LimitOutputsReadOnly>False</LimitOutputsReadOnly>
<UseParentIncomingDataType>True</UseParentIncomingDataType>
<LowerLimitScale Value="91.206" Scale="milli" Actual="0.091206"/>
<UpperLimitScale Value="11.147" Scale="centi" Actual="0.11147"/>
<LowerOutputScale Value="0" Scale="None" Actual="0"/>
<UpperOutputScale Value="1" Scale="None" Actual="1"/>
<IndependentUnits>Meters</IndependentUnits>
<DependentUnits>% Isometric Tension Used</DependentUnits>
<RestingLength Value="10.134" Scale="centi" Actual="0.10134"/>
<Lwidth Value="3.04" Scale="centi" Actual="0.0304"/>
<LcePercentage Value="50" Scale="None" Actual="50"/>
</LengthTension>
<Kse Value="1" Scale="Kilo" Actual="1000"/>
<Kpe Value="106" Scale="None" Actual="106"/>
<B Value="35" Scale="None" Actual="35"/>
<PeLength Value="56" Scale="None" Actual="56"/>
<MinPeLength Value="5" Scale="None" Actual="5"/>
<IbDischarge Value="100" Scale="None" Actual="100"/>
</RigidBody>
<RigidBody>
<Name>RF_Pelvis</Name>
<ID>d5e3cd91-c3dd-4e9f-9198-82c95c76ccbb</ID>
<Type>MuscleAttachment</Type>
<Description>No Description Provided.</Description>
<IsVisible>True</IsVisible>
<IsContactSensor>False</IsContactSensor>
<Cd>1</Cd>
<Cdr>0.5</Cdr>
<Ca>1</Ca>
<Car>1</Car>
<Texture/>
<Density Value="1" Scale="None" Actual="1"/>
<XCenterOfMass Value="0" Scale="centi" Actual="0"/>
<YCenterOfMass Value="0" Scale="centi" Actual="0"/>
<ZCenterOfMass Value="0" Scale="centi" Actual="0"/>
<FoodSource>False</FoodSource>
<CenterOfMass x="0" y="0" z="0"/>
<RelativePosition x="-0.1335" y="0" z="-0.025"/>
<LocalPosition x="-0.1335" y="0" z="-0.025"/>
<Rotation x="3.14159" y="0" z="2.35619"/>
<LocalRotation x="3.14159" y="0" z="3.14159"/>
<Direction x="0" y="0" z="-1"/>
<Color Red="1" Green="0.647059" Blue="0" Alpha="1"/>
<OrientationMatrix>-1,-8.742278E-08,0,0,-8.742278E-08,1,-8.742278E-08,0,7.642742E-15,-8.742278E-08,-1,0,0,0,0,1</OrientationMatrix>
<TranslationMatrix>1,0,0,0,0,1,0,0,0,0,1,0,-0.1335,0,-0.025,1</TranslationMatrix>
<CombinedTransformationMatrix>-0.7071068,-0.7071069,0,0,-0.7071069,0.7071068,-8.742278E-08,0,6.181725E-08,-6.181723E-08,-1,0,-0.09439876,-0.09439876,-0.025,1</CombinedTransformationMatrix>
<Radius>0.05</Radius>
<CollisionRadius>0.05</CollisionRadius>
</RigidBody>
<RigidBody>
<Name>SAM</Name>
<ID>f09868bd-6a4d-4b7a-9934-7e4179f59fe9</ID>
<Type>LinearHillMuscle</Type>
<Color Red="1" Green="0" Blue="0" Alpha="1"/>
<MuscleAttachments>
<AttachID>67db125b-91ab-4830-8e53-5e26609ad3f6</AttachID>
<AttachID>98112297-697c-4c62-8edb-2b0f3285b31a</AttachID>
</MuscleAttachments>
<Enabled>True</Enabled>
<IsVisible>True</IsVisible>
<MaximumTension Value="100" Scale="None" Actual="100"/>
<StimulusTension>
<Type>StimulusTension</Type>
<AssemblyFile>animattools.dll</AssemblyFile>
<ClassName>AnimatTools.DataObjects.Gains.MuscleGains.StimulusTension</ClassName>
<UseLimits>False</UseLimits>
<LimitsReadOnly>False</LimitsReadOnly>
<LimitOutputsReadOnly>False</LimitOutputsReadOnly>
<UseParentIncomingDataType>True</UseParentIncomingDataType>
<LowerLimitScale Value="-100" Scale="milli" Actual="-0.1"/>
<UpperLimitScale Value="0" Scale="milli" Actual="0"/>
<LowerOutputScale Value="0" Scale="None" Actual="0"/>
<UpperOutputScale Value="6" Scale="None" Actual="6"/>
<IndependentUnits>Membrane Voltage (V)</IndependentUnits>
<DependentUnits>Contractile Tension (N)</DependentUnits>
<A1 Value="-40" Scale="milli" Actual="-0.04"/>
<A2 Value="5" Scale="None" Actual="5"/>
<A3 Value="100" Scale="None" Actual="100"/>
<A4 Value="0" Scale="None" Actual="0"/>
</StimulusTension>
<LengthTension>
<Type>LengthTension</Type>
<AssemblyFile>animattools.dll</AssemblyFile>
<ClassName>AnimatTools.DataObjects.Gains.MuscleGains.LengthTension</ClassName>
<UseLimits>False</UseLimits>
<LimitsReadOnly>False</LimitsReadOnly>
<LimitOutputsReadOnly>False</LimitOutputsReadOnly>
<UseParentIncomingDataType>True</UseParentIncomingDataType>
<LowerLimitScale Value="99.513" Scale="milli" Actual="0.099513"/>
<UpperLimitScale Value="12.163" Scale="centi" Actual="0.12163"/>
<LowerOutputScale Value="0" Scale="None" Actual="0"/>
<UpperOutputScale Value="1" Scale="None" Actual="1"/>
<IndependentUnits>Meters</IndependentUnits>
<DependentUnits>% Isometric Tension Used</DependentUnits>
<RestingLength Value="11.057" Scale="centi" Actual="0.11057"/>
<Lwidth Value="3.317" Scale="centi" Actual="0.03317"/>
<LcePercentage Value="50" Scale="None" Actual="50"/>
</LengthTension>
<Kse Value="350" Scale="None" Actual="350"/>
<Kpe Value="66" Scale="None" Actual="66"/>
<B Value="1" Scale="None" Actual="1"/>
<PeLength Value="91" Scale="None" Actual="91"/>
<MinPeLength Value="5" Scale="None" Actual="5"/>
<IbDischarge Value="100" Scale="None" Actual="100"/>
</RigidBody>
</ChildBodies>
<FoodSource>False</FoodSource>
<CenterOfMass x="0" y="0" z="0"/>
<RelativePosition x="0" y="0" z="0"/>
<LocalPosition x="0" y="0" z="0"/>
<Rotation x="0" y="0" z="-0.785398"/>
<LocalRotation x="0" y="0" z="0.785398"/>
<Direction x="0" y="0" z="0"/>
<Color Red="1" Green="0" Blue="0" Alpha="1"/>
<OrientationMatrix>0.7071068,0.7071068,0,0,-0.7071068,0.7071068,0,0,0,0,1,0,0,0,0,1</OrientationMatrix>
<TranslationMatrix>1,0,0,0,0,1,0,0,0,0,1,0,0,0,0,1</TranslationMatrix>
<CombinedTransformationMatrix>0.7071068,0.7071068,0,0,-0.7071068,0.7071068,0,0,0,0,1,0,0,0,0,1</CombinedTransformationMatrix>
<CollisionBoxSize x="0.374" y="0.05" z="0.05"/>
<GraphicsBoxSize x="0.374" y="0.05" z="0.05"/>
</RigidBody>
<CollisionExclusionPairs/>
<Position x="0" y="0" z="0"/>
<NervousSystem>
<NeuralModules>
<NeuralModule>
<ModuleName>RealisticNeuralNet</ModuleName>
<ModuleFileName>RealisticNeuralNet_vc7.dll</ModuleFileName>
<Type>RealisticNeuralModule</Type>
<TimeStep>0.0002</TimeStep>
<SpikePeak>0</SpikePeak>
<SpikeStrength>1</SpikeStrength>
<AHPEquilPot>-70</AHPEquilPot>
<CaEquilPot>200</CaEquilPot>
<AbsoluteRefr>2</AbsoluteRefr>
<UseCriticalPeriod >False</UseCriticalPeriod >
<StartCriticalPeriod>0</StartCriticalPeriod>
<EndCriticalPeriod>5</EndCriticalPeriod>
<TTX>False</TTX>
<Cd>False</Cd>
<Synapses>
<SpikingSynapses>
<SpikingSynapse>
<Name>Hyperpolarizing IPSP</Name>
<ID>0</ID>
<Equil>-70</Equil>
<SynAmp>1</SynAmp>
<Decay>10</Decay>
<RelFacil>1.5</RelFacil>
<FacilDecay>100</FacilDecay>
<VoltDep>False</VoltDep>
<MaxRelCond>5</MaxRelCond>
<SatPSPot>-30</SatPSPot>
<ThreshPSPot>-60</ThreshPSPot>
<Hebbian>False</Hebbian>
<MaxAugCond>1</MaxAugCond>
<LearningInc>0.1</LearningInc>
<LearningTime>20</LearningTime>
<AllowForget>True</AllowForget>
<ForgetTime>10000</ForgetTime>
<Consolidation>1</Consolidation>
</SpikingSynapse>
<SpikingSynapse>
<Name>Hebbian ACh type</Name>
<ID>1</ID>
<Equil>-10</Equil>
<SynAmp>0.4</SynAmp>
<Decay>3</Decay>
<RelFacil>1</RelFacil>
<FacilDecay>1</FacilDecay>
<VoltDep>True</VoltDep>
<MaxRelCond>5</MaxRelCond>
<SatPSPot>-30</SatPSPot>
<ThreshPSPot>-60</ThreshPSPot>
<Hebbian>True</Hebbian>
<MaxAugCond>2</MaxAugCond>
<LearningInc>0.02</LearningInc>
<LearningTime>40</LearningTime>
<AllowForget>True</AllowForget>
<ForgetTime>10000</ForgetTime>
<Consolidation>20</Consolidation>
</SpikingSynapse>
<SpikingSynapse>
<Name>Depolarizing IPSP</Name>
<ID>2</ID>
<Equil>-55</Equil>
<SynAmp>0.5</SynAmp>
<Decay>3</Decay>
<RelFacil>1</RelFacil>
<FacilDecay>100</FacilDecay>
<VoltDep>False</VoltDep>
<MaxRelCond>5</MaxRelCond>
<SatPSPot>-30</SatPSPot>
<ThreshPSPot>-60</ThreshPSPot>
<Hebbian>False</Hebbian>
<MaxAugCond>1</MaxAugCond>
<LearningInc>0.1</LearningInc>
<LearningTime>20</LearningTime>
<AllowForget>True</AllowForget>
<ForgetTime>10000</ForgetTime>
<Consolidation>1</Consolidation>
</SpikingSynapse>
<SpikingSynapse>
<Name>Nicotinic ACh</Name>
<ID>3</ID>
<Equil>-10</Equil>
<SynAmp>0.5</SynAmp>
<Decay>3</Decay>
<RelFacil>1.5</RelFacil>
<FacilDecay>100</FacilDecay>
<VoltDep>False</VoltDep>
<MaxRelCond>5</MaxRelCond>
<SatPSPot>-30</SatPSPot>
<ThreshPSPot>-60</ThreshPSPot>
<Hebbian>False</Hebbian>
<MaxAugCond>1</MaxAugCond>
<LearningInc>0.1</LearningInc>
<LearningTime>20</LearningTime>
<AllowForget>True</AllowForget>
<ForgetTime>10000</ForgetTime>
<Consolidation>1</Consolidation>
</SpikingSynapse>
<SpikingSynapse>
<Name>NMDA type</Name>
<ID>4</ID>
<Equil>-10</Equil>
<SynAmp>0.1</SynAmp>
<Decay>50</Decay>
<RelFacil>1</RelFacil>
<FacilDecay>1</FacilDecay>
<VoltDep>True</VoltDep>
<MaxRelCond>10</MaxRelCond>
<SatPSPot>-30</SatPSPot>
<ThreshPSPot>-60</ThreshPSPot>
<Hebbian>False</Hebbian>
<MaxAugCond>1</MaxAugCond>
<LearningInc>0.1</LearningInc>
<LearningTime>20</LearningTime>
<AllowForget>True</AllowForget>
<ForgetTime>10000</ForgetTime>
<Consolidation>1</Consolidation>
</SpikingSynapse>
<SpikingSynapse>
<Name>Oscillaotor IPSP</Name>
<ID>5</ID>
<Equil>-70</Equil>
<SynAmp>1</SynAmp>
<Decay>20</Decay>
<RelFacil>1</RelFacil>
<FacilDecay>100</FacilDecay>
<VoltDep>False</VoltDep>
<MaxRelCond>5</MaxRelCond>
<SatPSPot>-30</SatPSPot>
<ThreshPSPot>-60</ThreshPSPot>
<Hebbian>False</Hebbian>
<MaxAugCond>1</MaxAugCond>
<LearningInc>0.1</LearningInc>
<LearningTime>20</LearningTime>
<AllowForget>True</AllowForget>
<ForgetTime>10000</ForgetTime>
<Consolidation>1</Consolidation>
</SpikingSynapse>
</SpikingSynapses>
<NonSpikingSynapses>
<NonSpikingSynapse>
<Name>Nicotinic ACh type</Name>
<ID>0</ID>
<Equil>-10</Equil>
<SynAmp>0.5</SynAmp>
<ThreshV>-65</ThreshV>
<SaturateV>-20</SaturateV>
</NonSpikingSynapse>
<NonSpikingSynapse>
<Name>Hyperpolarising IPSP</Name>
<ID>1</ID>
<Equil>-70</Equil>
<SynAmp>1</SynAmp>
<ThreshV>-55</ThreshV>
<SaturateV>-40</SaturateV>
</NonSpikingSynapse>
<NonSpikingSynapse>
<Name>Depolarising IPSP</Name>
<ID>2</ID>
<Equil>-55</Equil>
<SynAmp>0.5</SynAmp>
<ThreshV>-60</ThreshV>
<SaturateV>-40</SaturateV>
</NonSpikingSynapse>
</NonSpikingSynapses>
<ElectricalSynapses>
<ElectricalSynapse>
<Name>Non-Rectifying Synapse</Name>
<ID>0</ID>
<LowCoup>0.2</LowCoup>
<HiCoup>0.2</HiCoup>
<TurnOnV>0</TurnOnV>
<SaturateV>0</SaturateV>
</ElectricalSynapse>
<ElectricalSynapse>
<Name>Rectifying Synapse</Name>
<ID>1</ID>
<LowCoup>0.1</LowCoup>
<HiCoup>0.3</HiCoup>
<TurnOnV>10</TurnOnV>
<SaturateV>30</SaturateV>
</ElectricalSynapse>
</ElectricalSynapses>
</Synapses>
<Neurons>
<Neuron>
<ID>0</ID>
<Name>DR</Name>
<Zapped>False</Zapped>
<TonicStimulus>0</TonicStimulus>
<Noise>0</Noise>
<RestingPot>-50</RestingPot>
<Size>1</Size>
<TimeConst>100</TimeConst>
<InitialThresh>50</InitialThresh>
<RelativeAccom>0.3</RelativeAccom>
<AccomTimeConst>10</AccomTimeConst>
<AHPAmp>1</AHPAmp>
<AHPTimeConst>3</AHPTimeConst>
<GMaxCa>0</GMaxCa>
<VM>-30</VM>
<SM>0.1</SM>
<MTimeConst>20</MTimeConst>
<VH>-90</VH>
<SH>-0.1</SH>
<HTimeConst>7500</HTimeConst>
</Neuron>
<Neuron>
<ID>1</ID>
<Name>ST</Name>
<Zapped>False</Zapped>
<TonicStimulus>10</TonicStimulus>
<Noise>0</Noise>
<RestingPot>-60</RestingPot>
<Size>1</Size>
<TimeConst>5</TimeConst>
<InitialThresh>-50</InitialThresh>
<RelativeAccom>0.3</RelativeAccom>
<AccomTimeConst>100</AccomTimeConst>
<AHPAmp>1</AHPAmp>
<AHPTimeConst>3</AHPTimeConst>
<GMaxCa>0</GMaxCa>
<VM>-30</VM>
<SM>0.1</SM>
<MTimeConst>20</MTimeConst>
<VH>-90</VH>
<SH>-0.1</SH>
<HTimeConst>7500</HTimeConst>
</Neuron>
</Neurons>
<Connexions>
<Connexion>
<Source>1</Source>
<Target>0</Target>
<Type>0</Type>
<ID>0</ID>
<Delay>0</Delay>
<GFacilCx>1</GFacilCx>
<G>1</G>
</Connexion>
</Connexions>
</NeuralModule>
</NeuralModules>
<Adapters>
<Adapter>
<Type>NodeToPhysical</Type>
<SourceModule>RealisticNeuralNet</SourceModule>
<SourceNodeID>0</SourceNodeID>
<SourceDataType>MembraneVoltage</SourceDataType>
<TargetBodyType>Joint</TargetBodyType>
<TargetBodyID>0c9c33cf-452a-4ef9-a767-ca3130d2af94</TargetBodyID>
<Gain>
<Type>Polynomial</Type>
<UseLimits>False</UseLimits>
<A>0</A>
<B>0</B>
<C>-1600</C>
<D>-103.28</D>
</Gain>
</Adapter>
</Adapters>
</NervousSystem>
</Structure>
</Organisms>
<Structures/>
</Environment>
<ExternalStimuli>
<Stimulus>
<ID>cd71a7a9-19a7-4057-8056-1d627770f979</ID>
<Name>Stimulus_1</Name>
<AlwaysActive>True</AlwaysActive>
<ModuleName>RealisticNeuralNet</ModuleName>
<Type>Current</Type>
<CurrentType>Repetitive</CurrentType>
<OrganismID>d4851efe-0557-41e3-ba84-1b266ab5a030</OrganismID>
<TargetNodeID>1</TargetNodeID>
<StartTime>0</StartTime>
<EndTime>10</EndTime>
<CycleOnDuration>0.05</CycleOnDuration>
<CycleOffDuration>0.05</CycleOffDuration>
<BurstOnDuration>20000</BurstOnDuration>
<BurstOffDuration>0</BurstOffDuration>
<CurrentOn>1e-08</CurrentOn>
<CurrentOff>0</CurrentOff>
<CurrentBurstOff>0</CurrentBurstOff>
</Stimulus>
</ExternalStimuli>
<DataCharts>
<DataChart>
<ID>1b9d8604-62fb-442f-9fc8-05eb8ad8714b</ID>
<Type>FileChart</Type>
<OutputFilename>DataTool_1.txt</OutputFilename>
<Name>DataTool_1</Name>
<SetStartTime>True</SetStartTime>
<CollectTimeWindow>-1</CollectTimeWindow>
<AlwaysActive>False</AlwaysActive>
<StartTime>0</StartTime>
<EndTime>10</EndTime>
<CollectInterval>0.001</CollectInterval>
<DataColumns>
<DataColumn>
<ModuleName/>
<Type>RigidBodyData</Type>
<ID>1b067117-4e35-4f20-b61c-443772ce79ac</ID>
<ColumnName>SAM</ColumnName>
<DataType>Tension</DataType>
<StructureID>d4851efe-0557-41e3-ba84-1b266ab5a030</StructureID>
<RigidBodyID>f09868bd-6a4d-4b7a-9934-7e4179f59fe9</RigidBodyID>
</DataColumn>
<DataColumn>
<ModuleName/>
<Type>RigidBodyData</Type>
<ID>23c0dca2-3b35-4ce8-82c0-de3681da1226</ID>
<ColumnName>TA</ColumnName>
<DataType>Tension</DataType>
<StructureID>d4851efe-0557-41e3-ba84-1b266ab5a030</StructureID>
<RigidBodyID>3e51c7f7-951c-47ed-967b-ada225516207</RigidBodyID>
</DataColumn>
<DataColumn>
<ModuleName/>
<Type>RigidBodyData</Type>
<ID>2d6edac7-2cd3-4cea-9764-84651210ab86</ID>
<ColumnName>RF</ColumnName>
<DataType>Tension</DataType>
<StructureID>d4851efe-0557-41e3-ba84-1b266ab5a030</StructureID>
<RigidBodyID>25475a08-726a-46b4-844b-5c3b07967b8d</RigidBodyID>
</DataColumn>
<DataColumn>
<ModuleName/>
<Type>RigidBodyData</Type>
<ID>3508f018-4153-482b-87fe-a6bddef9b2af</ID>
<ColumnName>EDL</ColumnName>
<DataType>Tension</DataType>
<StructureID>d4851efe-0557-41e3-ba84-1b266ab5a030</StructureID>
<RigidBodyID>6fdc04b1-5fb1-4120-849b-2289feb471ec</RigidBodyID>
</DataColumn>
<DataColumn>
<ModuleName/>
<Type>RigidBodyData</Type>
<ID>4b0b4295-8d9f-4dfe-997f-2c13b8713661</ID>
<ColumnName>BFA</ColumnName>
<DataType>Tension</DataType>
<StructureID>d4851efe-0557-41e3-ba84-1b266ab5a030</StructureID>
<RigidBodyID>41ca19ea-fef0-4343-bf77-8f0061756b68</RigidBodyID>
</DataColumn>
<DataColumn>
<ModuleName/>
<Type>RigidBodyData</Type>
<ID>5b4a6dd2-81f5-4a7e-8ec5-cb045069d89f</ID>
<ColumnName>IP</ColumnName>
<DataType>Tension</DataType>
<StructureID>d4851efe-0557-41e3-ba84-1b266ab5a030</StructureID>
<RigidBodyID>a9d91258-58a6-4fcf-807b-6aba156a87a8</RigidBodyID>
</DataColumn>
<DataColumn>
<ModuleName/>
<Type>RigidBodyData</Type>
<ID>918c1e98-17de-4cb9-b9ff-da53f7bddf84</ID>
<ColumnName>VA</ColumnName>
<DataType>Tension</DataType>
<StructureID>d4851efe-0557-41e3-ba84-1b266ab5a030</StructureID>
<RigidBodyID>88a5ab51-392a-4136-bdfc-c57ef0abe197</RigidBodyID>
</DataColumn>
<DataColumn>
<ModuleName/>
<Type>RigidBodyData</Type>
<ID>b2cec07f-5485-4106-8232-cd279449934b</ID>
<ColumnName>SO</ColumnName>
<DataType>Tension</DataType>
<StructureID>d4851efe-0557-41e3-ba84-1b266ab5a030</StructureID>
<RigidBodyID>8f13c27a-d782-4016-982a-f2a95c6620d3</RigidBodyID>
</DataColumn>
<DataColumn>
<ModuleName/>
<Type>RigidBodyData</Type>
<ID>d22cb242-5cd3-42df-923e-680802a7b0fb</ID>
<ColumnName>GA</ColumnName>
<DataType>Tension</DataType>
<StructureID>d4851efe-0557-41e3-ba84-1b266ab5a030</StructureID>
<RigidBodyID>0d878dcd-1205-4540-930d-cb83b3ad576b</RigidBodyID>
</DataColumn>
<DataColumn>
<ModuleName/>
<Type>RigidBodyData</Type>
<ID>fbe30364-7afe-4ccc-a063-6424d6195158</ID>
<ColumnName>BFP</ColumnName>
<DataType>Tension</DataType>
<StructureID>d4851efe-0557-41e3-ba84-1b266ab5a030</StructureID>
<RigidBodyID>af58006e-52bf-49db-88a9-91b72f09f01e</RigidBodyID>
</DataColumn>
<DataColumn>
<ModuleName/>
<Type>RigidBodyData</Type>
<ID>fca3da55-a687-4212-9ea8-39e10aea7a7b</ID>
<ColumnName>FDL</ColumnName>
<DataType>Tension</DataType>
<StructureID>d4851efe-0557-41e3-ba84-1b266ab5a030</StructureID>
<RigidBodyID>3a27f322-7514-4b9d-b822-c8fbba997d89</RigidBodyID>
</DataColumn>
<DataColumn>
<ModuleName/>
<Type>RigidBodyData</Type>
<ID>993f49da-4396-4e5f-8f82-f4245db8380c</ID>
<ColumnName>Shank</ColumnName>
<DataType>BodyTorqueZ</DataType>
<StructureID>d4851efe-0557-41e3-ba84-1b266ab5a030</StructureID>
<RigidBodyID>7182d833-5873-41e9-8c7e-d6bcd6b58e1b</RigidBodyID>
</DataColumn>
<DataColumn>
<ModuleName/>
<Type>RigidBodyData</Type>
<ID>e319b29a-5b18-4df8-b8f0-1a502d9b9b59</ID>
<ColumnName>Thigh</ColumnName>
<DataType>BodyTorqueZ</DataType>
<StructureID>d4851efe-0557-41e3-ba84-1b266ab5a030</StructureID>
<RigidBodyID>135fb29a-ce67-427e-a731-7d6f545b92af</RigidBodyID>
</DataColumn>
</DataColumns>
</DataChart>
<DataChart>
<ID>bad0764b-dd8f-47cc-bdc5-06441a8e79ad</ID>
<Type>FileChart</Type>
<OutputFilename>Data.txt</OutputFilename>
<Name>Data</Name>
<SetStartTime>True</SetStartTime>
<CollectTimeWindow>-1</CollectTimeWindow>
<AlwaysActive>False</AlwaysActive>
<StartTime>0</StartTime>
<EndTime>10</EndTime>
<CollectInterval>0.001</CollectInterval>
<DataColumns>
<DataColumn>
<ModuleName/>
<Type>JointData</Type>
<ID>648b7195-4f4c-4186-82ee-1a73740d2a84</ID>
<ColumnName>Hip</ColumnName>
<DataType>JointActualVelocity</DataType>
<StructureID>d4851efe-0557-41e3-ba84-1b266ab5a030</StructureID>
<JointID>0c9c33cf-452a-4ef9-a767-ca3130d2af94</JointID>
</DataColumn>
<DataColumn>
<ModuleName/>
<Type>JointData</Type>
<ID>896df250-e7ef-409c-b1cc-dd436bdce852</ID>
<ColumnName>Knee</ColumnName>
<DataType>JointActualVelocity</DataType>
<StructureID>d4851efe-0557-41e3-ba84-1b266ab5a030</StructureID>
<JointID>44966e34-fcca-40ff-8ac8-bfc178be9bab</JointID>
</DataColumn>
<DataColumn>
<ModuleName/>
<Type>JointData</Type>
<ID>95f7f3ea-4a5d-451a-bd39-807be3ac3007</ID>
<ColumnName>Ankle</ColumnName>
<DataType>JointActualVelocity</DataType>
<StructureID>d4851efe-0557-41e3-ba84-1b266ab5a030</StructureID>
<JointID>37175195-148c-4c27-8aca-de4dc093fd3b</JointID>
</DataColumn>
<DataColumn>
<ModuleName/>
<Type>JointData</Type>
<ID>dcfd4574-e007-4512-9cf9-544fcc1df8d8</ID>
<ColumnName>MTP</ColumnName>
<DataType>JointActualVelocity</DataType>
<StructureID>d4851efe-0557-41e3-ba84-1b266ab5a030</StructureID>
<JointID>2f1a3872-6cb2-4ea9-a6d9-e100f2be4877</JointID>
</DataColumn>
<DataColumn>
<ModuleName/>
<Type>RigidBodyData</Type>
<ID>1d2b67ba-9054-43de-a443-ff10bf440053</ID>
<ColumnName>Thigh</ColumnName>
<DataType>BodyAngularAccelerationZ</DataType>
<StructureID>d4851efe-0557-41e3-ba84-1b266ab5a030</StructureID>
<RigidBodyID>135fb29a-ce67-427e-a731-7d6f545b92af</RigidBodyID>
</DataColumn>
</DataColumns>
</DataChart>
</DataCharts>
</Simulation>
