# Supplementary material for: Emergence of Extreme Paw Accelerations During Cat Paw Shaking: Interactions of Spinal Central Pattern Generator, Hindlimb Mechanics and Muscle Length-Depended Feedback
Source: Front Integr Neurosci. 2022 Mar 30;16:810139. doi: 10.3389/fnint.2022.810139 (PMC9007247; doi:10.3389/fnint.2022.810139)
Supplement: Supplementary file 1 [file Data_Sheet_1.ZIP › AnimatLab model/Neurons.atvf]

<Editor>
<AssemblyFile>animattools.dll</AssemblyFile>
<ClassName>AnimatTools.Forms.Tools.Viewer</ClassName>
<NormalLocation x="638" y="57"/>
<NormalSize Width="578" Height="391"/>
<WindowState>Minimized</WindowState>
<ToolHolder>b80a0e5d-ddbe-4a32-9bb3-f2274432f672</ToolHolder>
<Form>
<Title>Neurons</Title>
<AssemblyFile>licensedanimattools.dll</AssemblyFile>
<ClassName>LicensedAnimatTools.Forms.Charts.LineChart</ClassName>
<ID>c94b956c-6aa1-4d64-a44b-884858f4a501</ID>
<AutoCollectInterval>True</AutoCollectInterval>
<CollectDataInterval Value="0.2" Scale="milli" Actual="0.0002"/>
<CollectTimeWindow Value="1.4" Scale="None" Actual="1.4"/>
<UpdateDataInterval Value="20" Scale="milli" Actual="0.02"/>
<SetStartEndTime>True</SetStartEndTime>
<CollectStartTime Value="9" Scale="None" Actual="9"/>
<CollectEndTime Value="9.4" Scale="None" Actual="9.4"/>
<AxisList>
<Axis>
<AssemblyFile>licensedanimattools.dll</AssemblyFile>
<ClassName>LicensedAnimatTools.DataObjects.Charting.Pro2DAxis</ClassName>
<Name>Membrane Voltage (V)</Name>
<WorkingAxis>0</WorkingAxis>
<DataColumns>
<DataColumn>
<AssemblyFile>licensedanimattools.dll</AssemblyFile>
<ClassName>LicensedAnimatTools.DataObjects.Charting.Pro2DColumn</ClassName>
<Name>extensor (BFA)</Name>
<ID>506fb7c4-5561-4471-aabf-254bbf837867</ID>
<DataItemAssemblyFile>realisticneuralnettools.dll</DataItemAssemblyFile>
<DataItemClassName>RealisticNeuralNetTools.DataObjects.Behavior.Neurons.NonSpiking</DataItemClassName>
<StructureID>d4851efe-0557-41e3-ba84-1b266ab5a030</StructureID>
<DataItemID>da03099b-b2e8-4828-a920-bc4fe5d4270e</DataItemID>
<SelectedDataType>MembraneVoltage</SelectedDataType>
<DataSubSet>0</DataSubSet>
<PrevDataSubset>0</PrevDataSubset>
<UseIncomingDataType>False</UseIncomingDataType>
<LineType>MediumSolid</LineType>
<PointType>Plus</PointType>
<PlotMethodType>Line</PlotMethodType>
<LineColor>-16711936</LineColor>
</DataColumn>
<DataColumn>
<AssemblyFile>licensedanimattools.dll</AssemblyFile>
<ClassName>LicensedAnimatTools.DataObjects.Charting.Pro2DColumn</ClassName>
<Name>flexor (IP)</Name>
<ID>f84ed069-49e9-49e0-8178-afe6223683ee</ID>
<DataItemAssemblyFile>realisticneuralnettools.dll</DataItemAssemblyFile>
<DataItemClassName>RealisticNeuralNetTools.DataObjects.Behavior.Neurons.NonSpiking</DataItemClassName>
<StructureID>d4851efe-0557-41e3-ba84-1b266ab5a030</StructureID>
<DataItemID>4f0b25f7-fdf2-48bb-81e0-72c5dac8a605</DataItemID>
<SelectedDataType>MembraneVoltage</SelectedDataType>
<DataSubSet>1</DataSubSet>
<PrevDataSubset>1</PrevDataSubset>
<UseIncomingDataType>False</UseIncomingDataType>
<LineType>MediumSolid</LineType>
<PointType>Plus</PointType>
<PlotMethodType>Line</PlotMethodType>
<LineColor>-65536</LineColor>
</DataColumn>
</DataColumns>
</Axis>
</AxisList>
<SaveDataWhenClosed>False</SaveDataWhenClosed>
<UpdateChartAtEnd>True</UpdateChartAtEnd>
<PointsToKeep>7000</PointsToKeep>
<YAxisOffset>0</YAxisOffset>
<GraphConfig ByteCount="8950">B08C6DEA0E95D211A04400A0CC2320F5B00F0000000000000000000000000000010000000100000000000000000000000000000001000000010000000100000001000000000000000100000001000000030000000300000001000000010000000100000000000000200300006C0200000500000005000000110300005D020000881300008813000002000000581B000001000000074E6575726F6E73000000581B00000002000E657874656E736F722028424641290B666C65786F722028495029020000000753756273657420A00000FF0000FF000000800000008000800080800000008080008080800000FF0000FF000000FF00FF00FFFF000000FFFF000000FF00C0C0C000FFFFFF00505050000080000000008000800000008000800080800000008080008080800000FF0000FF000000FF00FF00FFFF000000FFFF000000FF00C0C0C000FFFFFF00505050000080000000008000800000008000800080800000008080008080800000FF0000FF000000FF00FF00FFFF000000FFFF000000FF00C0C0C000FFFFFF00505050000080000000008000800000008000800080800000008080008080800000FF0000FF000000FF00FF00FFFF000000FFFF000000FF00C0C0C000FFFFFF00505050000080000000008000800000008000800080800000008080008080800000FF0000FF000000FF00FF00FFFF000000FFFF000000FF00C0C0C000FFFFFF00505050000080000000008000800000008000800080800000008080008080800000FF0000FF000000FF00FF00FFFF000000FFFF000000FF00C0C0C000FFFFFF00505050000080000000008000800000008000800080800000008080008080800000FF0000FF000000FF00FF00FFFF000000FFFF000000FF00C0C0C000FFFFFF00505050000080000000008000800000008000800080800000008080008080800000FF0000FF000000FF00FF00FFFF000000FFFF000000FF00C0C0C000FFFFFF00505050000080000000008000800000008000800080800000008080008080800000FF0000FF000000FF00FF00FFFF000000FFFF000000FF00C0C0C000FFFFFF00505050000080000000008000800000008000800080800000008080008080800000FF0000FF000000FF00FF00FFFF000000FFFF000000FF00C0C0C000FFFFFF0050505000A000FFFFFF00C0C0C0008080800055555500FFFFFF00C0C0C0008080800055555500FFFFFF00C0C0C0008080800055555500FFFFFF00C0C0C0008080800055555500FFFFFF00C0C0C0008080800055555500FFFFFF00C0C0C0008080800055555500FFFFFF00C0C0C0008080800055555500FFFFFF00C0C0C0008080800055555500FFFFFF00C0C0C0008080800055555500FFFFFF00C0C0C0008080800055555500FFFFFF00C0C0C0008080800055555500FFFFFF00C0C0C0008080800055555500FFFFFF00C0C0C0008080800055555500FFFFFF00C0C0C0008080800055555500FFFFFF00C0C0C0008080800055555500FFFFFF00C0C0C0008080800055555500FFFFFF00C0C0C0008080800055555500FFFFFF00C0C0C0008080800055555500FFFFFF00C0C0C0008080800055555500FFFFFF00C0C0C0008080800055555500FFFFFF00C0C0C0008080800055555500FFFFFF00C0C0C0008080800055555500FFFFFF00C0C0C0008080800055555500FFFFFF00C0C0C0008080800055555500FFFFFF00C0C0C0008080800055555500FFFFFF00C0C0C0008080800055555500FFFFFF00C0C0C0008080800055555500FFFFFF00C0C0C0008080800055555500FFFFFF00C0C0C0008080800055555500FFFFFF00C0C0C0008080800055555500FFFFFF00C0C0C0008080800055555500FFFFFF00C0C0C0008080800055555500FFFFFF00C0C0C0008080800055555500FFFFFF00C0C0C0008080800055555500FFFFFF00C0C0C0008080800055555500FFFFFF00C0C0C0008080800055555500FFFFFF00C0C0C0008080800055555500FFFFFF00C0C0C0008080800055555500FFFFFF00C0C0C0008080800055555500FFFFFF00C0C0C0008080800055555500000000000000000000000000065461686F6D610000000000000000000000000F54696D6573204E657720526F6D616E000000000000000000000000065461686F6D610000000000000000000000000F54696D6573204E657720526F6D616E000000000000000000000000065461686F6D6100000000000000000000000005417269616C00000000000000000000000005417269616C05417269616C0000000000000000FFFFFF0000000000FFFFFF00FFFFFF00000000008080800000000000FFFFFF0000000000FFFFFF00E0DFE300000000008080800000000000FFFFFF0000000000FFFFFF00FFFFFF00000000008080800000000000FFFFFF0000000000FFFFFF00FFFFFF00000000008080800000000000000000000000000000000000000000000000000000000000000000000000000000000000000000000100000000000000140000000000000000000000000000004B0000000000000000000000000000000000000000000000000000000000000000000000000000000000000000000000000000000000000000000000000000000000000000000000000000000000000002000000000000000000000014000000000000000000803F0000803F010000000000000001000000000000000000000000000000000000000000000000000000000000000000000000000000581B0000581B0000000000000000000000000000000000000000000000000000000000000100000000000000144D656D6272616E6520566F6C746167652028562900000000CDCCCC42229DB8BFCDCCCC14A2A193BF00000000010000000000000000000000CDCCCC42229DB8BFCDCCCC14A2A193BF0F526967687420592041786973202331000000000100000000000000FCA9F1D24D62603F7B14AE47E17A843F00000000000000000000F03F000000000000F03F00000000000000000000000000000000000000000000594000000000000000000000000000005940000000000000000000000000000000000100000001000000000000000000000000000000000000000000000000000000010000000000000009592041786973202332000000000000000000000000000000000000594000000000010000000000000000000000000000000000000000000000000059400F526967687420592041786973202332000000000100000000000000000000000000F03F000000000000F03F00000000000000000000F03F000000000000F03F00000000000000000000000000000000000000000000594000000000000000000000000000005940000000000000000000000000000000000100000001000000000000000000000000000000000000000000000000000000010000000000000009592041786973202333000000000000000000000000000000000000594000000000010000000000000000000000000000000000000000000000000059400F526967687420592041786973202333000000000100000000000000000000000000F03F000000000000F03F00000000000000000000F03F000000000000F03F00000000000000000000000000000000000000000000594000000000000000000000000000005940000000000000000000000000000000000100000001000000000000000000000000000000000000000000000000000000010000000000000009592041786973202334000000000000000000000000000000000000594000000000010000000000000000000000000000000000000000000000000059400F526967687420592041786973202334000000000100000000000000000000000000F03F000000000000F03F00000000000000000000F03F000000000000F03F00000000000000000000000000000000000000000000594000000000000000000000000000005940000000000000000000000000000000000100000001000000000000000000000000000000000000000000000000000000010000000000000009592041786973202335000000000000000000000000000000000000594000000000010000000000000000000000000000000000000000000000000059400F526967687420592041786973202335000000000100000000000000000000000000F03F000000000000F03F00000000000000000000F03F000000000000F03F00000000000000000000000000000000000000000000594000000000000000000000000000005940000000000000000000000000000000000100000001000000000000000000000000000000000000000000000000000000010000000000000009592041786973202336000000000000000000000000000000000000594000000000010000000000000000000000000000000000000000000000000059400F526967687420592041786973202336000000000100000000000000000000000000F03F000000000000F03F00000000000000000000F03F000000000000F03F000000000000000000000000000000000000000000005940000000000000000000000000000059400000000000000000000000000000000001000000010000000000000000000000000000000000000001000000000000000854696D65202873290000000000000000000000000000000000000000055570706572054C6F7765720000000000000000000000000000000000000000044C6566740552696768740000000000000000000000000000000000000000010000000000000000000000000000000000000000000000030000000000000000002240000000C0CCCC224000000000000000000000000000000000000000000000000000000000000000000000000000000000000000000000000000000000000000000000000000000000000000000000000000000000000100000002000000000000000000000000000000010000000000803F00000000000000000000000000000000000000000100000000000000000000000100000001000000000000007B14AE47E17A843F9A9999999999A93F0A0000001900000000000000F069F8C0010000000100000000000000010000000100000000000000000000001027000000000000000000000E0000000000000000000000050000000B00000001000000000000000200000004000000080000000A000000070000000600000003000000090000000E00000005000000050000000200000003000000040000000500000006000000000000000100000002000000030000000400000005000000060000000100000000000000000000000000000000000000000059400100000000000000010000000100000001000000010000000800000001000000010000000100000001000000A0BB0D0000000040B8179E4700000000F069F8C00000000000000000000000000000000000000000000000000000000000000000000000004B0000004B0000000000000000000000102700000000000000000000010000000000000000000000000000000000000000000000000000000100000000000000000000000000000000002240000000C0CCCC22400A546F702058204178697300000000000000000000F03F000000000000F03F00000000000000000000F03F000000000000594000000000000000000000000000000000000000000000000001000000010000000000803F0000803F00000000000000000000000000000000000000000000000001000000000000000000000001000000010000005D0802003B08020059080200050000000000000000000000000000000000000000000000000000000000000001000000000000000C70656772617068732E686C70000000000000000000000000000064000000000000000000000000000000000000000000000000000000000000000000000000000000000000000000000001000000000000000000000000000000000000000000000000000000000059400000000000000000000000000000000000000000000000000000000000000000000000000000000000000000000000000000000000000000000000000000000000000000000000000000000000000000000000000000000000000000000000000000000000000000070000000000000000409CC500401C460000000001000000010000000100000001000000010000000100000001000000010000000100000001000000010000000100000001000000030000000000000000000000000000000000800000008000008000000080000000808000008080008000000080000000800080008000800080800000808000008080800080808000FFFFFF00FFFFFF000000FF000000FF0000FF000000FF000000FFFF0000FFFF00FF000000FF000000FF00FF00FF00FF00FFFF0000FFFF0000C0C0C000C0C0C00000000000030000000000000000000000010000000000000000000000000000000000000000000000000000000000000000000000000000000000000000000000000000000000000010000000000000000000000000000001000000000000000000000000000000FFFFFFFFFFFFFFFF000000000000000000000000000000000000E83F000000000000E83F000000000000E83F0000000000000000000000000000000000000000780000000000803F0000C842457874726120582041786973006D71C07F049BC06DE7A2C06F79A5C0F368A8C02F82ABC06C84AEC0B7C5B1C02900B5C0AA47B8C0FAC8BBC06E45BFC0A9E7C2C000000000000000000046CEC05853D2C0686CD6C08FACDAC00500000000000000000000000000000001000000780000000000803F0000C842457874726120546F702058204178697300E48AC112098BC194358BC1FF5D8BC122918BC1BDBB8BC1A9EB8BC1F41F8CC1EF538CC1018F8CC1B99B8CC13CA58CC1000000000000000000D689C149E088C163618AC186C48BC10500000000000000000000000000000001000000780000000000803F0000C84245787472612058204178697300A70AC18B5A0DC16E2510C1A3EC12C1C3C515C146A118C1F47C1BC148661EC1124B21C1033824C17B2F27C1BE1C2AC1450E2DC1000000000000000000CA35C1E3B338C1A0963BC1F96A3EC10500000000000000000000000000000001000000780000000000803F0000C842457874726120546F702058204178697300E182C19F0F80C1DB8D7AC1672675C1DBE76FC17DD36AC19AF365C1D25361C1CDED5CC1CBD958C1F0FD54C14A7C51C1000000000000000000EB48C1E0C546C1F0F644C1598843C10500000000000000000000000000000001000000780000000000803F0000C84245787472612058204178697300B45DC11A0060C1AF3662C1405664C1D86566C1706668C13B536AC1FA2E6CC1ABFC6DC1D5B76FC1055771C19BEA72C1636874C10000000000000000007178C1A7A479C1B7C67AC125CF7BC10500000000000000000000000000000001000000780000000000803F0000C842457874726120546F702058204178697300D653C1489057C1E39E5BC18BF75FC19A9764C1557B69C1AD566EC1A20873C13A9E77C1B70F7CC1071380C1F50582C10000000000000000007087C1571689C160AC8AC136C48BC10500000000000000000000000000000001000000780000000000803F0000C842457874726120582041786973007581C1C28B81C1039A81C1F9A081C123A281C1E59C81C17D8C81C1E07781C1175F81C18D3E81C1251981C198EA80C10EA980C1000000000000000000A77FC1A8057FC1C75C7EC118FE7EC10500000000000000000000000000000001000000780000000000803F0000C842457874726120546F702058204178697300EA6BC1479B63C1B0EE5AC19F1F52C16B3249C19A6040C1E7B437C19A3D2FC10A0727C124621EC1327515C1877E0CC1000000000000000000DFE3C01BE6D2C0566EC2C09F83B2C00500000000000000000000000000000001000000780000000000803F0000C842457874726120582041786973005785C1D7B385C19F0A86C1B05D86C1DDAD86C113FA86C1334187C15F8387C179C487C10A0188C1183C88C1437288C1EAA388C10000000000000000000F89C1EE2A89C18D4289C1625F89C10500000000000000000000000000000001000000780000000000803F0000C842457874726120546F702058204178697300972F3E5DA80D3F1843703F9D6BA83FC715D83FA669034027571A40F56B3040ED4446400F5F5B408BBC6F403BC38140000000000000000000A09E402CCFA7409BCFB040926DB940050000000000000000000000000000000100000004000000010000000000000002000000000000000000000000000000000000000A00000005000000000000000200000000000000000000000000000000000000000000000000000000000000000000000000000000000000000000000000803F0000803F0000803F0000803F0000803F0000000000000000000000000000000000000000000000000000000000000000000000000000000000000000000000000000000000000000000000000000000000000000000000000000000000000000000000000000000000000000000000007C000000000000000000000000000000000000000000000000000000000000000000000064000000000000000000000001000000010000000000000005417269616C0000000000000000000000000000000000000000000000000000000000000000000000000000000000000000000000000000000000000000E803000001000000000000000000000000000000000000000000000000000000000000000000000000000000000000000000000000006400000000000000000000000000000000000000000000000000000001000000000000000000000000000000000000000000000000000000000000000000000064000000000000000000000001000000010000000000000005417269616C00000000000000000000000000000000000000000000000000000000000000000000000000000000000000000000000000000000000000000000000064000000000000000000000001000000010000000000000005417269616C00000000000000000000000000000000000000000000000000000000000000000000000000000000000000000000000000000000000000000000000064000000000000000000000001000000010000000000000005417269616C00000000000000000000000000000000000000000000000000000000000000000000000000000000000000000000000000000000000000000000000064000000000000000000000001000000010000000000000005417269616C00000000000000000000000000000000000000000000000000000000000000000000000000000000000000000000000000000000000000000000000064000000000000000000000001000000010000000000000005417269616C00000000000000000000000000000000000000000000000000000000000000000000000000000000000000000000000000000000000000000000000064000000000000000000000001000000010000000000000005417269616C00000000000000000000000000000000000000000000000000000000000000000000000000000000000000000000000000000000000000000000000064000000000000000000000001000000010000000000000005417269616C00000000000000000000000000000000000000000000000000000000000000000000000000000000000000000000000000000000000000000000000064000000000000000000000001000000010000000000000005417269616C00000000000000000000000000000000000000000000000000000000000000000000000000000000000000000000000000000000000000000000000064000000000000000000000001000000010000000000000005417269616C00000000000000000000000000000000000000000000000000000000000000000000000000000000000000000000000000000000000000000000000064000000000000000000000001000000010000000000000005417269616C00000000000000000000000000000000000000000000000000000000000000000000000000000000000000000000000000000000000000000000000064000000000000000000000001000000010000000000000005417269616C00000000000000000000000000000000000000000000000000000000000000000000000000000000000000000000000000000000000000000000000064000000000000000000000001000000010000000000000005417269616C00000000000000000000000000000000000000000000000000000000000000000000000000000000000000000000000000000000000000000000000064000000000000000000000001000000010000000000000005417269616C00000000000000000000000000000000000000000000000000000000000000000000000000000000000000000000000000000000000000000000000064000000000000000000000001000000010000000000000005417269616C00000000000000000000000000000000000000000000000000000000000000000000000000000000000000000000000000000000000000000000000064000000000000000000000001000000010000000000000005417269616C00000000000000000000000000000000000000000000000000000000000000000000000000000000000000000000000000000000000000000000000064000000000000000000000001000000010000000000000005417269616C00000000000000000000000000000000000000000000000000000000000000000000000000000000000000000000000000000000000000000000000064000000000000000000000001000000010000000000000005417269616C00000000000000000000000000000000000000000000000000000000000000000000000000000000000000000000000000000000000000000000000064000000000000000000000001000000010000000000000005417269616C00000000000000000000000000000000000000000000000000000000000000000000000000000000000000000000000000000000000000000000000064000000000000000000000001000000010000000000000005417269616C000000000000000000000000000000000000000000000000000000000000003F000000000000003F00000000000000000000000000000000320000003200000001000000C80000000000000001000000010000000000000001000000010000000100000001000000010000000100000001000000010000000100000001000000010000000100000001000000000000000100000001000000010000000100000001000000000000000100000001000000010000000000000000000000000000000000000001000000000000000000000000000000000000000000000000000000000000000000000000000000000000000000000000000000000000000000000000000000000000000000000000000000000000000000000000000000000000000000000000000000000000000000000000000000000000000000000000000000000000000000000000000000000000000000000000000000000000000000000000000000000000000000000000000000000000000000000000000000FFFFFF000100000064000000000000000000000001000000000000000100000000000000000070206E2075206D204B204D204220540022E4000000000000D03F0000000000000000000000A09999A93F000000000000F03F000000000F0000003B0100000E010000130100006301000000000000B4000000AF000000E1000000B9000000090100002D0000005500000005000000870000005F0000002300000000000000000000000000000000000000000000000000000100000000000000000000000000000000005940000000000000000000000000000059400000000000000000000000000000594000000000000000000000000000005940000000000000803F010000000000000000000000000000000000000000000000000000000000000000000000000000000000000000000000000000000000000000000000000000000000000000000000000000000000000000000000000000000000000000000000000000000000000000000000000000000000000000000000000000000000000000000000000000000000000000000000000000000000803F88130000000000000000000000000000000000000000000000000000000000000000000000000000</GraphConfig>
</Form>
<ToolForms/>
<DockingConfig FormatVersion="5" InsideFill="False" InnerMinimum="20, 20">
  <Content Name="Hierarchy" Visible="True" Docked="True" AutoHidden="True" CaptionBar="True" CloseButton="True" DisplaySize="250, 150" DisplayLocation="150, 150" AutoHideSize="250, 150" FloatingSize="150, 150" FullTitle="Hierarchy">
    <DefaultRestore Type="Crownwood.Magic.Docking.RestoreContentState">
      <Content Name="Hierarchy" />
      <State Value="DockLeft" />
      <Child Type="null" />
    </DefaultRestore>
    <AutoHideRestore Type="Crownwood.Magic.Docking.RestoreAutoHideAffinity">
      <Content Name="Hierarchy" />
      <State Value="DockLeft" />
      <Next Count="0" />
      <Previous Count="0" />
      <NextAll Count="0" />
      <PreviousAll Count="0" />
      <Child Type="null" />
    </AutoHideRestore>
    <DockingRestore Type="Crownwood.Magic.Docking.RestoreContentDockingAffinity">
      <Content Name="Hierarchy" />
      <State Value="DockLeft" />
      <Position Size="250, 150" Location="150, 150" />
      <Best Count="1">
        <Item Name="Hierarchy" />
      </Best>
      <Next Count="0" />
      <Previous Count="0" />
      <NextAll Count="0" />
      <PreviousAll Count="0" />
      <Child Type="Crownwood.Magic.Docking.RestoreZoneAffinity">
        <Content Name="Hierarchy" />
        <Space Value="100" />
        <Best Count="1">
          <Item Name="Hierarchy" />
        </Best>
        <Next Count="0" />
        <Previous Count="0" />
        <Child Type="Crownwood.Magic.Docking.RestoreWindowContent">
          <Content Name="Hierarchy" />
          <Next Count="0" />
          <Previous Count="0" />
          <Selected Value="True" />
          <Child Type="null" />
        </Child>
      </Child>
    </DockingRestore>
    <FloatingRestore Type="Crownwood.Magic.Docking.RestoreContentState">
      <Content Name="Hierarchy" />
      <State Value="Floating" />
      <Child Type="null" />
    </FloatingRestore>
  </Content>
</DockingConfig>
</Editor>
