# Supplementary material for: Emergence of Extreme Paw Accelerations During Cat Paw Shaking: Interactions of Spinal Central Pattern Generator, Hindlimb Mechanics and Muscle Length-Depended Feedback
Source: Front Integr Neurosci. 2022 Mar 30;16:810139. doi: 10.3389/fnint.2022.810139 (PMC9007247; doi:10.3389/fnint.2022.810139)
Supplement: Supplementary file 1 [file Data_Sheet_1.ZIP › AnimatLab model/SegmentsAcceleration.atvf]

<Editor>
<AssemblyFile>animattools.dll</AssemblyFile>
<ClassName>AnimatTools.Forms.Tools.Viewer</ClassName>
<NormalLocation x="1180" y="365"/>
<NormalSize Width="743" Height="449"/>
<WindowState>Minimized</WindowState>
<ToolHolder>e68eb71a-f5be-4394-8481-6e888f309b63</ToolHolder>
<Form>
<Title>SegmentsAcceleration</Title>
<AssemblyFile>licensedanimattools.dll</AssemblyFile>
<ClassName>LicensedAnimatTools.Forms.Charts.LineChart</ClassName>
<ID>d81c2e50-a2cd-4b4b-bbe6-9408b1ab9018</ID>
<AutoCollectInterval>True</AutoCollectInterval>
<CollectDataInterval Value="0.2" Scale="milli" Actual="0.0002"/>
<CollectTimeWindow Value="11" Scale="None" Actual="11"/>
<UpdateDataInterval Value="200" Scale="milli" Actual="0.2"/>
<SetStartEndTime>True</SetStartEndTime>
<CollectStartTime Value="0" Scale="None" Actual="0"/>
<CollectEndTime Value="10" Scale="None" Actual="10"/>
<AxisList>
<Axis>
<AssemblyFile>licensedanimattools.dll</AssemblyFile>
<ClassName>LicensedAnimatTools.DataObjects.Charting.Pro2DAxis</ClassName>
<Name>aZ</Name>
<WorkingAxis>2</WorkingAxis>
<DataColumns>
<DataColumn>
<AssemblyFile>licensedanimattools.dll</AssemblyFile>
<ClassName>LicensedAnimatTools.DataObjects.Charting.Pro2DColumn</ClassName>
<Name>aZShank</Name>
<ID>2e398fbc-10d7-43a9-b474-d264a3d37533</ID>
<DataItemAssemblyFile>vortexanimattools.dll</DataItemAssemblyFile>
<DataItemClassName>VortexAnimatTools.DataObjects.Physical.RigidBodies.Box</DataItemClassName>
<StructureID>d4851efe-0557-41e3-ba84-1b266ab5a030</StructureID>
<DataItemID>7182d833-5873-41e9-8c7e-d6bcd6b58e1b</DataItemID>
<SelectedDataType>BodyAngularAccelerationZ</SelectedDataType>
<DataSubSet>10</DataSubSet>
<PrevDataSubset>10</PrevDataSubset>
<UseIncomingDataType>False</UseIncomingDataType>
<LineType>MediumSolid</LineType>
<PointType>Plus</PointType>
<PlotMethodType>Line</PlotMethodType>
<LineColor>-7077677</LineColor>
</DataColumn>
<DataColumn>
<AssemblyFile>licensedanimattools.dll</AssemblyFile>
<ClassName>LicensedAnimatTools.DataObjects.Charting.Pro2DColumn</ClassName>
<Name>aZFoot</Name>
<ID>2ea40c94-299e-4f03-ac48-b4271cba0c14</ID>
<DataItemAssemblyFile>vortexanimattools.dll</DataItemAssemblyFile>
<DataItemClassName>VortexAnimatTools.DataObjects.Physical.RigidBodies.Box</DataItemClassName>
<StructureID>d4851efe-0557-41e3-ba84-1b266ab5a030</StructureID>
<DataItemID>f30ca596-28b4-4cae-ac55-ee0a7885d6a2</DataItemID>
<SelectedDataType>BodyAngularAccelerationZ</SelectedDataType>
<DataSubSet>11</DataSubSet>
<PrevDataSubset>11</PrevDataSubset>
<UseIncomingDataType>False</UseIncomingDataType>
<LineType>MediumSolid</LineType>
<PointType>Plus</PointType>
<PlotMethodType>Line</PlotMethodType>
<LineColor>-16181</LineColor>
</DataColumn>
<DataColumn>
<AssemblyFile>licensedanimattools.dll</AssemblyFile>
<ClassName>LicensedAnimatTools.DataObjects.Charting.Pro2DColumn</ClassName>
<Name>aZPelvis</Name>
<ID>3ad4ab07-ff4f-4111-950b-9162a818fd5a</ID>
<DataItemAssemblyFile>vortexanimattools.dll</DataItemAssemblyFile>
<DataItemClassName>VortexAnimatTools.DataObjects.Physical.RigidBodies.Box</DataItemClassName>
<StructureID>d4851efe-0557-41e3-ba84-1b266ab5a030</StructureID>
<DataItemID>f6fcacfc-4246-4d8c-8190-08d08b14ba9a</DataItemID>
<SelectedDataType>BodyAngularAccelerationZ</SelectedDataType>
<DataSubSet>12</DataSubSet>
<PrevDataSubset>12</PrevDataSubset>
<UseIncomingDataType>False</UseIncomingDataType>
<LineType>MediumSolid</LineType>
<PointType>Plus</PointType>
<PlotMethodType>Line</PlotMethodType>
<LineColor>-5192482</LineColor>
</DataColumn>
<DataColumn>
<AssemblyFile>licensedanimattools.dll</AssemblyFile>
<ClassName>LicensedAnimatTools.DataObjects.Charting.Pro2DColumn</ClassName>
<Name>aZThigh</Name>
<ID>660395de-22ea-429c-a4f2-c342eb5a38f6</ID>
<DataItemAssemblyFile>vortexanimattools.dll</DataItemAssemblyFile>
<DataItemClassName>VortexAnimatTools.DataObjects.Physical.RigidBodies.Box</DataItemClassName>
<StructureID>d4851efe-0557-41e3-ba84-1b266ab5a030</StructureID>
<DataItemID>135fb29a-ce67-427e-a731-7d6f545b92af</DataItemID>
<SelectedDataType>BodyAngularAccelerationZ</SelectedDataType>
<DataSubSet>13</DataSubSet>
<PrevDataSubset>13</PrevDataSubset>
<UseIncomingDataType>False</UseIncomingDataType>
<LineType>MediumSolid</LineType>
<PointType>Plus</PointType>
<PlotMethodType>Line</PlotMethodType>
<LineColor>-40121</LineColor>
</DataColumn>
<DataColumn>
<AssemblyFile>licensedanimattools.dll</AssemblyFile>
<ClassName>LicensedAnimatTools.DataObjects.Charting.Pro2DColumn</ClassName>
<Name>aZDigits</Name>
<ID>66f0a0c0-53cf-4869-8b76-5f87f0ffa202</ID>
<DataItemAssemblyFile>vortexanimattools.dll</DataItemAssemblyFile>
<DataItemClassName>VortexAnimatTools.DataObjects.Physical.RigidBodies.Box</DataItemClassName>
<StructureID>d4851efe-0557-41e3-ba84-1b266ab5a030</StructureID>
<DataItemID>ea880256-204b-4305-9629-139a83e3e664</DataItemID>
<SelectedDataType>BodyAngularAccelerationZ</SelectedDataType>
<DataSubSet>14</DataSubSet>
<PrevDataSubset>14</PrevDataSubset>
<UseIncomingDataType>False</UseIncomingDataType>
<LineType>MediumSolid</LineType>
<PointType>Plus</PointType>
<PlotMethodType>Line</PlotMethodType>
<LineColor>-13726889</LineColor>
</DataColumn>
</DataColumns>
</Axis>
<Axis>
<AssemblyFile>licensedanimattools.dll</AssemblyFile>
<ClassName>LicensedAnimatTools.DataObjects.Charting.Pro2DAxis</ClassName>
<Name>X</Name>
<WorkingAxis>0</WorkingAxis>
<DataColumns>
<DataColumn>
<AssemblyFile>licensedanimattools.dll</AssemblyFile>
<ClassName>LicensedAnimatTools.DataObjects.Charting.Pro2DColumn</ClassName>
<Name>XPelvis</Name>
<ID>1c6434b2-0309-4e39-975f-0cfb33885ea4</ID>
<DataItemAssemblyFile>vortexanimattools.dll</DataItemAssemblyFile>
<DataItemClassName>VortexAnimatTools.DataObjects.Physical.RigidBodies.Box</DataItemClassName>
<StructureID>d4851efe-0557-41e3-ba84-1b266ab5a030</StructureID>
<DataItemID>f6fcacfc-4246-4d8c-8190-08d08b14ba9a</DataItemID>
<SelectedDataType>BodyLinearAccelerationX</SelectedDataType>
<DataSubSet>0</DataSubSet>
<PrevDataSubset>0</PrevDataSubset>
<UseIncomingDataType>False</UseIncomingDataType>
<LineType>MediumSolid</LineType>
<PointType>Plus</PointType>
<PlotMethodType>Line</PlotMethodType>
<LineColor>-65536</LineColor>
</DataColumn>
<DataColumn>
<AssemblyFile>licensedanimattools.dll</AssemblyFile>
<ClassName>LicensedAnimatTools.DataObjects.Charting.Pro2DColumn</ClassName>
<Name>XDigits</Name>
<ID>23195482-d801-42fa-8257-6b6f26cd571e</ID>
<DataItemAssemblyFile>vortexanimattools.dll</DataItemAssemblyFile>
<DataItemClassName>VortexAnimatTools.DataObjects.Physical.RigidBodies.Box</DataItemClassName>
<StructureID>d4851efe-0557-41e3-ba84-1b266ab5a030</StructureID>
<DataItemID>ea880256-204b-4305-9629-139a83e3e664</DataItemID>
<SelectedDataType>BodyLinearAccelerationX</SelectedDataType>
<DataSubSet>1</DataSubSet>
<PrevDataSubset>1</PrevDataSubset>
<UseIncomingDataType>False</UseIncomingDataType>
<LineType>MediumSolid</LineType>
<PointType>Plus</PointType>
<PlotMethodType>Line</PlotMethodType>
<LineColor>-23296</LineColor>
</DataColumn>
<DataColumn>
<AssemblyFile>licensedanimattools.dll</AssemblyFile>
<ClassName>LicensedAnimatTools.DataObjects.Charting.Pro2DColumn</ClassName>
<Name>XFoot</Name>
<ID>6a3945a4-5e21-46c7-ab66-be4ca7116dbb</ID>
<DataItemAssemblyFile>vortexanimattools.dll</DataItemAssemblyFile>
<DataItemClassName>VortexAnimatTools.DataObjects.Physical.RigidBodies.Box</DataItemClassName>
<StructureID>d4851efe-0557-41e3-ba84-1b266ab5a030</StructureID>
<DataItemID>f30ca596-28b4-4cae-ac55-ee0a7885d6a2</DataItemID>
<SelectedDataType>BodyLinearAccelerationX</SelectedDataType>
<DataSubSet>2</DataSubSet>
<PrevDataSubset>2</PrevDataSubset>
<UseIncomingDataType>False</UseIncomingDataType>
<LineType>MediumSolid</LineType>
<PointType>Plus</PointType>
<PlotMethodType>Line</PlotMethodType>
<LineColor>-256</LineColor>
</DataColumn>
<DataColumn>
<AssemblyFile>licensedanimattools.dll</AssemblyFile>
<ClassName>LicensedAnimatTools.DataObjects.Charting.Pro2DColumn</ClassName>
<Name>XShank</Name>
<ID>758aed18-936a-49b4-a600-de6c40493425</ID>
<DataItemAssemblyFile>vortexanimattools.dll</DataItemAssemblyFile>
<DataItemClassName>VortexAnimatTools.DataObjects.Physical.RigidBodies.Box</DataItemClassName>
<StructureID>d4851efe-0557-41e3-ba84-1b266ab5a030</StructureID>
<DataItemID>7182d833-5873-41e9-8c7e-d6bcd6b58e1b</DataItemID>
<SelectedDataType>BodyLinearAccelerationX</SelectedDataType>
<DataSubSet>3</DataSubSet>
<PrevDataSubset>3</PrevDataSubset>
<UseIncomingDataType>False</UseIncomingDataType>
<LineType>MediumSolid</LineType>
<PointType>Plus</PointType>
<PlotMethodType>Line</PlotMethodType>
<LineColor>-16776961</LineColor>
</DataColumn>
<DataColumn>
<AssemblyFile>licensedanimattools.dll</AssemblyFile>
<ClassName>LicensedAnimatTools.DataObjects.Charting.Pro2DColumn</ClassName>
<Name>XThigh</Name>
<ID>80638c65-cba6-402f-ab2c-e68c4c0ea8cf</ID>
<DataItemAssemblyFile>vortexanimattools.dll</DataItemAssemblyFile>
<DataItemClassName>VortexAnimatTools.DataObjects.Physical.RigidBodies.Box</DataItemClassName>
<StructureID>d4851efe-0557-41e3-ba84-1b266ab5a030</StructureID>
<DataItemID>135fb29a-ce67-427e-a731-7d6f545b92af</DataItemID>
<SelectedDataType>BodyLinearAccelerationY</SelectedDataType>
<DataSubSet>4</DataSubSet>
<PrevDataSubset>4</PrevDataSubset>
<UseIncomingDataType>False</UseIncomingDataType>
<LineType>MediumSolid</LineType>
<PointType>Plus</PointType>
<PlotMethodType>Line</PlotMethodType>
<LineColor>-16711936</LineColor>
</DataColumn>
</DataColumns>
</Axis>
<Axis>
<AssemblyFile>licensedanimattools.dll</AssemblyFile>
<ClassName>LicensedAnimatTools.DataObjects.Charting.Pro2DAxis</ClassName>
<Name>Y</Name>
<WorkingAxis>1</WorkingAxis>
<DataColumns>
<DataColumn>
<AssemblyFile>licensedanimattools.dll</AssemblyFile>
<ClassName>LicensedAnimatTools.DataObjects.Charting.Pro2DColumn</ClassName>
<Name>YThigh</Name>
<ID>13c69fe5-c36f-4819-abbe-f39da3b1b060</ID>
<DataItemAssemblyFile>vortexanimattools.dll</DataItemAssemblyFile>
<DataItemClassName>VortexAnimatTools.DataObjects.Physical.RigidBodies.Box</DataItemClassName>
<StructureID>d4851efe-0557-41e3-ba84-1b266ab5a030</StructureID>
<DataItemID>135fb29a-ce67-427e-a731-7d6f545b92af</DataItemID>
<SelectedDataType>BodyLinearAccelerationY</SelectedDataType>
<DataSubSet>5</DataSubSet>
<PrevDataSubset>5</PrevDataSubset>
<UseIncomingDataType>False</UseIncomingDataType>
<LineType>MediumSolid</LineType>
<PointType>Plus</PointType>
<PlotMethodType>Line</PlotMethodType>
<LineColor>-65281</LineColor>
</DataColumn>
<DataColumn>
<AssemblyFile>licensedanimattools.dll</AssemblyFile>
<ClassName>LicensedAnimatTools.DataObjects.Charting.Pro2DColumn</ClassName>
<Name>YPelvis</Name>
<ID>26cba0e3-1f3d-4e37-8784-1646a0341d8c</ID>
<DataItemAssemblyFile>vortexanimattools.dll</DataItemAssemblyFile>
<DataItemClassName>VortexAnimatTools.DataObjects.Physical.RigidBodies.Box</DataItemClassName>
<StructureID>d4851efe-0557-41e3-ba84-1b266ab5a030</StructureID>
<DataItemID>f6fcacfc-4246-4d8c-8190-08d08b14ba9a</DataItemID>
<SelectedDataType>BodyLinearAccelerationY</SelectedDataType>
<DataSubSet>6</DataSubSet>
<PrevDataSubset>6</PrevDataSubset>
<UseIncomingDataType>False</UseIncomingDataType>
<LineType>MediumSolid</LineType>
<PointType>Plus</PointType>
<PlotMethodType>Line</PlotMethodType>
<LineColor>-16711681</LineColor>
</DataColumn>
<DataColumn>
<AssemblyFile>licensedanimattools.dll</AssemblyFile>
<ClassName>LicensedAnimatTools.DataObjects.Charting.Pro2DColumn</ClassName>
<Name>YFoot</Name>
<ID>72c21d51-6879-4da5-9339-2b1bb3c2883c</ID>
<DataItemAssemblyFile>vortexanimattools.dll</DataItemAssemblyFile>
<DataItemClassName>VortexAnimatTools.DataObjects.Physical.RigidBodies.Box</DataItemClassName>
<StructureID>d4851efe-0557-41e3-ba84-1b266ab5a030</StructureID>
<DataItemID>f30ca596-28b4-4cae-ac55-ee0a7885d6a2</DataItemID>
<SelectedDataType>BodyLinearAccelerationY</SelectedDataType>
<DataSubSet>7</DataSubSet>
<PrevDataSubset>7</PrevDataSubset>
<UseIncomingDataType>False</UseIncomingDataType>
<LineType>MediumSolid</LineType>
<PointType>Plus</PointType>
<PlotMethodType>Line</PlotMethodType>
<LineColor>-12525360</LineColor>
</DataColumn>
<DataColumn>
<AssemblyFile>licensedanimattools.dll</AssemblyFile>
<ClassName>LicensedAnimatTools.DataObjects.Charting.Pro2DColumn</ClassName>
<Name>YDigits</Name>
<ID>94b9eee3-65bf-47a0-b5c1-21cb4dbfb185</ID>
<DataItemAssemblyFile>vortexanimattools.dll</DataItemAssemblyFile>
<DataItemClassName>VortexAnimatTools.DataObjects.Physical.RigidBodies.Box</DataItemClassName>
<StructureID>d4851efe-0557-41e3-ba84-1b266ab5a030</StructureID>
<DataItemID>ea880256-204b-4305-9629-139a83e3e664</DataItemID>
<SelectedDataType>BodyLinearAccelerationY</SelectedDataType>
<DataSubSet>8</DataSubSet>
<PrevDataSubset>8</PrevDataSubset>
<UseIncomingDataType>False</UseIncomingDataType>
<LineType>MediumSolid</LineType>
<PointType>Plus</PointType>
<PlotMethodType>Line</PlotMethodType>
<LineColor>-65536</LineColor>
</DataColumn>
<DataColumn>
<AssemblyFile>licensedanimattools.dll</AssemblyFile>
<ClassName>LicensedAnimatTools.DataObjects.Charting.Pro2DColumn</ClassName>
<Name>YShank</Name>
<ID>fa42387c-5ca1-42f6-b862-ce8ea58a583b</ID>
<DataItemAssemblyFile>vortexanimattools.dll</DataItemAssemblyFile>
<DataItemClassName>VortexAnimatTools.DataObjects.Physical.RigidBodies.Box</DataItemClassName>
<StructureID>d4851efe-0557-41e3-ba84-1b266ab5a030</StructureID>
<DataItemID>7182d833-5873-41e9-8c7e-d6bcd6b58e1b</DataItemID>
<SelectedDataType>BodyLinearAccelerationY</SelectedDataType>
<DataSubSet>9</DataSubSet>
<PrevDataSubset>9</PrevDataSubset>
<UseIncomingDataType>False</UseIncomingDataType>
<LineType>MediumSolid</LineType>
<PointType>Plus</PointType>
<PlotMethodType>Line</PlotMethodType>
<LineColor>-10496</LineColor>
</DataColumn>
</DataColumns>
</Axis>
</AxisList>
<SaveDataWhenClosed>False</SaveDataWhenClosed>
<UpdateChartAtEnd>True</UpdateChartAtEnd>
<PointsToKeep>55000</PointsToKeep>
<YAxisOffset>0</YAxisOffset>
<GraphConfig ByteCount="9025">B08C6DEA0E95D211A04400A0CC2320F5B00F0000000000000000000000000000010000000100000000000000000000000000000001000000010000000100000001000000000000000100000001000000030000000300000001000000010000000100000000000000200300006C0200000500000005000000110300005D02000088130000881300000F000000D8D600000100000000000000D8D60000000F00075850656C76697307584469676974730558466F6F7406585368616E6B0658546869676806595468696768075950656C7669730559466F6F74075944696769747306595368616E6B07615A5368616E6B06615A466F6F7408615A50656C76697307615A546869676808615A4469676974730F0000000753756273657420A000FF000000FFA50000FFFF00000000FF0000FF0000FF00FF0000FFFF0040E0D000FF000000FFD700009400D300FFC0CB00B0C4DE00FF6347002E8B5700505050000080000000008000800000008000800080800000008080008080800000FF0000FF000000FF00FF00FFFF000000FFFF000000FF00C0C0C000FFFFFF00505050000080000000008000800000008000800080800000008080008080800000FF0000FF000000FF00FF00FFFF000000FFFF000000FF00C0C0C000FFFFFF00505050000080000000008000800000008000800080800000008080008080800000FF0000FF000000FF00FF00FFFF000000FFFF000000FF00C0C0C000FFFFFF00505050000080000000008000800000008000800080800000008080008080800000FF0000FF000000FF00FF00FFFF000000FFFF000000FF00C0C0C000FFFFFF00505050000080000000008000800000008000800080800000008080008080800000FF0000FF000000FF00FF00FFFF000000FFFF000000FF00C0C0C000FFFFFF00505050000080000000008000800000008000800080800000008080008080800000FF0000FF000000FF00FF00FFFF000000FFFF000000FF00C0C0C000FFFFFF00505050000080000000008000800000008000800080800000008080008080800000FF0000FF000000FF00FF00FFFF000000FFFF000000FF00C0C0C000FFFFFF00505050000080000000008000800000008000800080800000008080008080800000FF0000FF000000FF00FF00FFFF000000FFFF000000FF00C0C0C000FFFFFF00505050000080000000008000800000008000800080800000008080008080800000FF0000FF000000FF00FF00FFFF000000FFFF000000FF00C0C0C000FFFFFF0050505000A000FFFFFF00C0C0C0008080800055555500FFFFFF00C0C0C0008080800055555500FFFFFF00C0C0C0008080800055555500FFFFFF00C0C0C0008080800055555500FFFFFF00C0C0C0008080800055555500FFFFFF00C0C0C0008080800055555500FFFFFF00C0C0C0008080800055555500FFFFFF00C0C0C0008080800055555500FFFFFF00C0C0C0008080800055555500FFFFFF00C0C0C0008080800055555500FFFFFF00C0C0C0008080800055555500FFFFFF00C0C0C0008080800055555500FFFFFF00C0C0C0008080800055555500FFFFFF00C0C0C0008080800055555500FFFFFF00C0C0C0008080800055555500FFFFFF00C0C0C0008080800055555500FFFFFF00C0C0C0008080800055555500FFFFFF00C0C0C0008080800055555500FFFFFF00C0C0C0008080800055555500FFFFFF00C0C0C0008080800055555500FFFFFF00C0C0C0008080800055555500FFFFFF00C0C0C0008080800055555500FFFFFF00C0C0C0008080800055555500FFFFFF00C0C0C0008080800055555500FFFFFF00C0C0C0008080800055555500FFFFFF00C0C0C0008080800055555500FFFFFF00C0C0C0008080800055555500FFFFFF00C0C0C0008080800055555500FFFFFF00C0C0C0008080800055555500FFFFFF00C0C0C0008080800055555500FFFFFF00C0C0C0008080800055555500FFFFFF00C0C0C0008080800055555500FFFFFF00C0C0C0008080800055555500FFFFFF00C0C0C0008080800055555500FFFFFF00C0C0C0008080800055555500FFFFFF00C0C0C0008080800055555500FFFFFF00C0C0C0008080800055555500FFFFFF00C0C0C0008080800055555500FFFFFF00C0C0C0008080800055555500FFFFFF00C0C0C0008080800055555500000000000000000000000000085365676F652055490000000000000000000000000F54696D6573204E657720526F6D616E000000000000000000000000085365676F652055490000000000000000000000000F54696D6573204E657720526F6D616E000000000000000000000000085365676F6520554900000000000000000000000005417269616C00000000000000000000000005417269616C05417269616C0000000000000000FFFFFF0000000000FFFFFF00FFFFFF00000000008080800000000000FFFFFF0000000000FFFFFF00F0F0F000000000008080800000000000FFFFFF0000000000FFFFFF00FFFFFF00000000008080800000000000FFFFFF0000000000FFFFFF00FFFFFF00000000008080800000000000000000000000000000000000000000000000000000000000000000000000000000000000000000000100000000000000140000000000000000000000000000004B0000000000000000000000000000000000000000000000000000000000000000000000000000000000000000000000000000000000000000000000000000000000000000000000000000000000000002000000000000000000000014000000000000000000803F0000803F010000000000000001000000000000000000000000000000000000000000000000000000000000000000000000000000D8D60000D8D60000000000000000000000000000000000000000000000000000000000000100000000000000015800000000333333F7E19A55C06666668E9E384D4000000000010000000000000000000000333333F7E19A55C06666668E9E384D400F5269676874205920417869732023310000000001000000000000000000000000001440000000000000344000000000000000000000F03F000000000000F03F0000000000000000000000000000000000000000000059400000000000000000000000000000594000000000000000000000000000000000010000000100000000000000000000000000000000000000000000000000000001000000000000000159000000009A9999C93E9053C09A9999492EAC5540000000000100000000000000000000009A9999C93E9053C09A9999492EAC55400F5269676874205920417869732023320000000001000000000000000000000000001440000000000000344000000000000000000000F03F000000000000F03F00000000000000000000000000000000000000000000594000000000000000000000000000005940000000000000000000000000000000000100000001000000000000000000000000000000000000000000000000000000010000000000000002615A0000000066666646E0FBC0C0CDCCCC0C36BDBA400000000001000000000000000000000066666646E0FBC0C0CDCCCC0C36BDBA400F5269676874205920417869732023330000000001000000000000000000000000407F400000000000409F4000000000000000000000F03F000000000000F03F00000000000000000000000000000000000000000000594000000000000000000000000000005940000000000000000000000000000000000100000001000000000000000000000000000000000000000000000000000000010000000000000009592041786973202334000000000000000000000000000000000000594000000000010000000000000000000000000000000000000000000000000059400F526967687420592041786973202334000000000100000000000000000000000000F03F000000000000F03F00000000000000000000F03F000000000000F03F00000000000000000000000000000000000000000000594000000000000000000000000000005940000000000000000000000000000000000100000001000000000000000000000000000000000000000000000000000000010000000000000009592041786973202335000000000000000000000000000000000000594000000000010000000000000000000000000000000000000000000000000059400F526967687420592041786973202335000000000100000000000000000000000000F03F000000000000F03F00000000000000000000F03F000000000000F03F00000000000000000000000000000000000000000000594000000000000000000000000000005940000000000000000000000000000000000100000001000000000000000000000000000000000000000000000000000000010000000000000009592041786973202336000000000000000000000000000000000000594000000000010000000000000000000000000000000000000000000000000059400F526967687420592041786973202336000000000100000000000000000000000000F03F000000000000F03F00000000000000000000F03F000000000000F03F000000000000000000000000000000000000000000005940000000000000000000000000000059400000000000000000000000000000000001000000010000000000000000000000000000000000000001000000000000000854696D65202873290000000000000000000000000000000000000000055570706572054C6F7765720000000000000000000000000000000000000000044C6566740552696768740000000000000000000000000000000000000000010000000100000000000000000000000000000000000000030000000000000000000000000000000000244000000000000000000000000000000000000000000000000000000000000000000000000000000000000000000000000000000000000000000000000000000000000000000000000000000000000300000005000000050000000500000000000000000000000000000003000000ABAAAA3EABAAAA3EABAAAA3E00000000000000000000000000000000000000000100000000000000000000000100000001000000000000009A9999999999C93F000000000000F03F0A0000001900000000000000F069F8C0010000000100000000000000010000000100000000000000000000001027000000000000000000000F0000000000000000000000000000000000000000000000000000000000000000000000000000000000000000000000000000000000000000000000000000000F0000000500000005000000050000000500000005000000050000000500000005000000050000000500000005000000050000000500000005000000050000000100000000000000000000000000000000000000000059400100000000000000010000000100000001000000010000000800000001000000010000000100000001000000A0BB0D0000000040B8179E4700000000F069F8C00000000000000000000000000000000000000000000000000000000000000000000000004B0000004B000000000000000000000010270000000000000000000001000000000000000000000000000000000000000000000000000000010000000000000000000000000000000000000000000000000024400A546F702058204178697300000000000000000000F03F000000000000F03F00000000000000000000F03F000000000000594000000000000000000000000000000000000000000000000001000000010000000000803F0000803F00000000000000000000000000000000000000000000000001000000000000000000000001000000010000005D0802003B08020059080200050000000000000000000000000000000000000000000000000000000000000001000000000000000C70656772617068732E686C70000000000000000000000000000064000000000000000000000000000000000000000000000000000000000000000000000000000000000000000000000001000000000000000000000000000000000000000000000000000000000059400000000000000000000000000000000000000000000000000000000000000000000000000000000000000000000000000000000000000000000000000000000000000000000000000000000000000000000000000000000000000000000000000000000000000000070000000000000000409CC500401C460000000001000000010000000100000001000000010000000100000001000000010000000100000001000000010000000100000001000000030000000000000000000000000000000000800000008000008000000080000000808000008080008000000080000000800080008000800080800000808000008080800080808000FFFFFF00FFFFFF000000FF000000FF0000FF000000FF000000FFFF0000FFFF00FF000000FF000000FF00FF00FF00FF00FFFF0000FFFF0000C0C0C000C0C0C00000000000030000000000000000000000010000000000000000000000000000000000000000000000000000000000000000000000000000000000000000000000000000000000000010000000000000000000000000000001000000000000000000000000000000FFFFFFFFFFFFFFFF000000000000000000000000000000000000E83F000000000000E83F000000000000E83F0000000000000000000000000000000000000000780000000000803F0000C842457874726120582041786973000000000000000000000000000000000000000000000000000000000000000000000000000000000000000000000000000000000000000000000000000000000000000000000000000000000500000000000000000000000000000001000000780000000000803F0000C842457874726120546F70205820417869730000000000000000000000000000000000000000000000000000000000000000000000000000000000000000000000000000000000000000000000000000000000000000000000000500000000000000000000000000000001000000780000000000803F0000C842457874726120582041786973000000000000000000000000000000000000000000000000000000000000000000000000000000000000000000000000000000000000000000000000000000000000000000000000000000000500000000000000000000000000000001000000780000000000803F0000C842457874726120546F70205820417869730000000000000000000000000000000000000000000000000000000000000000000000000000000000000000000000000000000000000000000000000000000000000000000000000500000000000000000000000000000001000000780000000000803F0000C842457874726120582041786973000000000000000000000000000000000000000000000000000000000000000000000000000000000000000000000000000000000000000000000000000000000000000000000000000000000500000000000000000000000000000001000000780000000000803F0000C842457874726120546F70205820417869730000000000000000000000000000000000000000000000000000000000000000000000000000000000000000000000000000000000000000000000000000000000000000000000000500000000000000000000000000000001000000780000000000803F0000C842457874726120582041786973000000000000000000000000000000000000000000000000000000000000000000000000000000000000000000000000000000000000000000000000000000000000000000000000000000000500000000000000000000000000000001000000780000000000803F0000C842457874726120546F70205820417869730000000000000000000000000000000000000000000000000000000000000000000000000000000000000000000000000000000000000000000000000000000000000000000000000500000000000000000000000000000001000000780000000000803F0000C842457874726120582041786973000000000000000000000000000000000000000000000000000000000000000000000000000000000000000000000000000000000000000000000000000000000000000000000000000000000500000000000000000000000000000001000000780000000000803F0000C842457874726120546F7020582041786973000000000000000000000000000000000000000000000000000000000000000000000000000000000000000000000000000000000000000000000000000000000000000000000000050000000000000000000000000000000100000004000000010000000000000002000000000000000000000000000000000000000A00000005000000000000000200000000000000000000000000000000000000000000000000000000000000000000000000000000000000000000000000803F0000803F0000803F0000803F0000803F0000000000000000000000000000000000000000000000000000000000000000000000000000000000000000000000000000000000000000000000000000000000000000000000000000000000000000000000000000000000000000000000007C000000000000000000000000000000000000000000000000000000000000000000000064000000000000000000000001000000010000000000000005417269616C0000000000000000000000000000000000000000000000000000000000000000000000000000000000000000000000000000000000000000E803000001000000000000000000000000000000000000000000000000000000000000000000000000000000000000000000000000006400000000000000000000000000000000000000000000000000000001000000000000000000000000000000000000000000000000000000000000000000000064000000000000000000000001000000010000000000000005417269616C00000000000000000000000000000000000000000000000000000000000000000000000000000000000000000000000000000000000000000000000064000000000000000000000001000000010000000000000005417269616C00000000000000000000000000000000000000000000000000000000000000000000000000000000000000000000000000000000000000000000000064000000000000000000000001000000010000000000000005417269616C00000000000000000000000000000000000000000000000000000000000000000000000000000000000000000000000000000000000000000000000064000000000000000000000001000000010000000000000005417269616C00000000000000000000000000000000000000000000000000000000000000000000000000000000000000000000000000000000000000000000000064000000000000000000000001000000010000000000000005417269616C00000000000000000000000000000000000000000000000000000000000000000000000000000000000000000000000000000000000000000000000064000000000000000000000001000000010000000000000005417269616C00000000000000000000000000000000000000000000000000000000000000000000000000000000000000000000000000000000000000000000000064000000000000000000000001000000010000000000000005417269616C00000000000000000000000000000000000000000000000000000000000000000000000000000000000000000000000000000000000000000000000064000000000000000000000001000000010000000000000005417269616C00000000000000000000000000000000000000000000000000000000000000000000000000000000000000000000000000000000000000000000000064000000000000000000000001000000010000000000000005417269616C00000000000000000000000000000000000000000000000000000000000000000000000000000000000000000000000000000000000000000000000064000000000000000000000001000000010000000000000005417269616C00000000000000000000000000000000000000000000000000000000000000000000000000000000000000000000000000000000000000000000000064000000000000000000000001000000010000000000000005417269616C00000000000000000000000000000000000000000000000000000000000000000000000000000000000000000000000000000000000000000000000064000000000000000000000001000000010000000000000005417269616C00000000000000000000000000000000000000000000000000000000000000000000000000000000000000000000000000000000000000000000000064000000000000000000000001000000010000000000000005417269616C00000000000000000000000000000000000000000000000000000000000000000000000000000000000000000000000000000000000000000000000064000000000000000000000001000000010000000000000005417269616C00000000000000000000000000000000000000000000000000000000000000000000000000000000000000000000000000000000000000000000000064000000000000000000000001000000010000000000000005417269616C00000000000000000000000000000000000000000000000000000000000000000000000000000000000000000000000000000000000000000000000064000000000000000000000001000000010000000000000005417269616C00000000000000000000000000000000000000000000000000000000000000000000000000000000000000000000000000000000000000000000000064000000000000000000000001000000010000000000000005417269616C00000000000000000000000000000000000000000000000000000000000000000000000000000000000000000000000000000000000000000000000064000000000000000000000001000000010000000000000005417269616C00000000000000000000000000000000000000000000000000000000000000000000000000000000000000000000000000000000000000000000000064000000000000000000000001000000010000000000000005417269616C000000000000000000000000000000000000000000000000000000000000003F000000000000003F00000000000000000000000000000000320000003200000001000000C80000000000000001000000010000000000000001000000010000000100000001000000010000000100000001000000010000000100000001000000010000000100000001000000000000000100000001000000010000000100000001000000000000000100000001000000010000000000000000000000000000000000000001000000000000000000000000000000000000000000000000000000000000000000000000000000000000000000000000000000000000000000000000000000000000000000000000000000000000000000000000000000000000000000000000000000000000000000000000000000000000000000000000000000000000000000000000000000000000000000000000000000000000000000000000000000000000000000000000000000000000000000000000000000FFFFFF000100000064000000000000000000000001000000000000000100000000000000000070206E2075206D204B204D20422054000000000000000000D03F0000000000000000000000A09999A93F000000000000F03F000000000F0000003B0100000E010000130100006301000000000000B4000000AF000000E1000000B9000000090100002D0000005500000005000000870000005F0000002300000000000000000000000000000000000000000000000000000100000000000000000000000000000000005940000000000000000000000000000059400000000000000000000000000000594000000000000000000000000000005940000000000000803F010000000000000000000000000000000000000000000000000000000000000000000000000000000000000000000000000000000000000000000000000000000000000000000000000000000000000000000000000000000000000000000000000000000000000000000000000000000000000000000000000000000000000000000000000000000000000000000000000000000000803F88130000000000000000000000000000000000000000000000000000000000000000000000000000</GraphConfig>
</Form>
<ToolForms/>
<DockingConfig FormatVersion="5" InsideFill="False" InnerMinimum="20, 20">
  <Content Name="Hierarchy" Visible="True" Docked="True" AutoHidden="True" CaptionBar="True" CloseButton="True" DisplaySize="250, 150" DisplayLocation="150, 150" AutoHideSize="250, 150" FloatingSize="150, 150" FullTitle="Hierarchy">
    <DefaultRestore Type="Crownwood.Magic.Docking.RestoreContentState">
      <Content Name="Hierarchy" />
      <State Value="DockLeft" />
      <Child Type="null" />
    </DefaultRestore>
    <AutoHideRestore Type="Crownwood.Magic.Docking.RestoreAutoHideAffinity">
      <Content Name="Hierarchy" />
      <State Value="DockLeft" />
      <Next Count="0" />
      <Previous Count="0" />
      <NextAll Count="0" />
      <PreviousAll Count="0" />
      <Child Type="null" />
    </AutoHideRestore>
    <DockingRestore Type="Crownwood.Magic.Docking.RestoreContentDockingAffinity">
      <Content Name="Hierarchy" />
      <State Value="DockLeft" />
      <Position Size="336, 150" Location="150, 150" />
      <Best Count="1">
        <Item Name="Hierarchy" />
      </Best>
      <Next Count="0" />
      <Previous Count="0" />
      <NextAll Count="0" />
      <PreviousAll Count="0" />
      <Child Type="Crownwood.Magic.Docking.RestoreZoneAffinity">
        <Content Name="Hierarchy" />
        <Space Value="100" />
        <Best Count="1">
          <Item Name="Hierarchy" />
        </Best>
        <Next Count="0" />
        <Previous Count="0" />
        <Child Type="Crownwood.Magic.Docking.RestoreWindowContent">
          <Content Name="Hierarchy" />
          <Next Count="0" />
          <Previous Count="0" />
          <Selected Value="True" />
          <Child Type="null" />
        </Child>
      </Child>
    </DockingRestore>
    <FloatingRestore Type="Crownwood.Magic.Docking.RestoreContentState">
      <Content Name="Hierarchy" />
      <State Value="Floating" />
      <Child Type="null" />
    </FloatingRestore>
  </Content>
</DockingConfig>
</Editor>
