# Supplementary material for: Emergence of Extreme Paw Accelerations During Cat Paw Shaking: Interactions of Spinal Central Pattern Generator, Hindlimb Mechanics and Muscle Length-Depended Feedback
Source: Front Integr Neurosci. 2022 Mar 30;16:810139. doi: 10.3389/fnint.2022.810139 (PMC9007247; doi:10.3389/fnint.2022.810139)
Supplement: Supplementary file 1 [file Data_Sheet_1.ZIP › AnimatLab model/SegmentsRotation.atvf]

<Editor>
<AssemblyFile>animattools.dll</AssemblyFile>
<ClassName>AnimatTools.Forms.Tools.Viewer</ClassName>
<NormalLocation x="839" y="313"/>
<NormalSize Width="600" Height="400"/>
<WindowState>Normal</WindowState>
<ToolHolder>bf83ac14-5fb5-419c-9476-b5f7cecde534</ToolHolder>
<Form>
<Title>SegmentsRotation</Title>
<AssemblyFile>licensedanimattools.dll</AssemblyFile>
<ClassName>LicensedAnimatTools.Forms.Charts.LineChart</ClassName>
<ID>1e7fed61-0653-49b4-a0c0-653fdb792be6</ID>
<AutoCollectInterval>True</AutoCollectInterval>
<CollectDataInterval Value="0.2" Scale="milli" Actual="0.0002"/>
<CollectTimeWindow Value="11" Scale="None" Actual="11"/>
<UpdateDataInterval Value="200" Scale="milli" Actual="0.2"/>
<SetStartEndTime>True</SetStartEndTime>
<CollectStartTime Value="0" Scale="None" Actual="0"/>
<CollectEndTime Value="10" Scale="None" Actual="10"/>
<AxisList>
<Axis>
<AssemblyFile>licensedanimattools.dll</AssemblyFile>
<ClassName>LicensedAnimatTools.DataObjects.Charting.Pro2DAxis</ClassName>
<Name>zRot</Name>
<WorkingAxis>0</WorkingAxis>
<DataColumns>
<DataColumn>
<AssemblyFile>licensedanimattools.dll</AssemblyFile>
<ClassName>LicensedAnimatTools.DataObjects.Charting.Pro2DColumn</ClassName>
<Name>Shank</Name>
<ID>4f150ea1-9dbf-42aa-a77a-4cf3096177e2</ID>
<DataItemAssemblyFile>vortexanimattools.dll</DataItemAssemblyFile>
<DataItemClassName>VortexAnimatTools.DataObjects.Physical.RigidBodies.Box</DataItemClassName>
<StructureID>d4851efe-0557-41e3-ba84-1b266ab5a030</StructureID>
<DataItemID>7182d833-5873-41e9-8c7e-d6bcd6b58e1b</DataItemID>
<SelectedDataType>BodyRotationZ</SelectedDataType>
<DataSubSet>0</DataSubSet>
<PrevDataSubset>0</PrevDataSubset>
<UseIncomingDataType>False</UseIncomingDataType>
<LineType>MediumSolid</LineType>
<PointType>Plus</PointType>
<PlotMethodType>Line</PlotMethodType>
<LineColor>-16776961</LineColor>
</DataColumn>
<DataColumn>
<AssemblyFile>licensedanimattools.dll</AssemblyFile>
<ClassName>LicensedAnimatTools.DataObjects.Charting.Pro2DColumn</ClassName>
<Name>Digits</Name>
<ID>a51428e1-1400-40d8-88e4-5c0b60fb77c4</ID>
<DataItemAssemblyFile>vortexanimattools.dll</DataItemAssemblyFile>
<DataItemClassName>VortexAnimatTools.DataObjects.Physical.RigidBodies.Box</DataItemClassName>
<StructureID>d4851efe-0557-41e3-ba84-1b266ab5a030</StructureID>
<DataItemID>ea880256-204b-4305-9629-139a83e3e664</DataItemID>
<SelectedDataType>BodyRotationZ</SelectedDataType>
<DataSubSet>1</DataSubSet>
<PrevDataSubset>1</PrevDataSubset>
<UseIncomingDataType>False</UseIncomingDataType>
<LineType>MediumSolid</LineType>
<PointType>Plus</PointType>
<PlotMethodType>Line</PlotMethodType>
<LineColor>-23296</LineColor>
</DataColumn>
<DataColumn>
<AssemblyFile>licensedanimattools.dll</AssemblyFile>
<ClassName>LicensedAnimatTools.DataObjects.Charting.Pro2DColumn</ClassName>
<Name>Foot</Name>
<ID>af5de353-a588-4c62-9359-b2f1e71493ec</ID>
<DataItemAssemblyFile>vortexanimattools.dll</DataItemAssemblyFile>
<DataItemClassName>VortexAnimatTools.DataObjects.Physical.RigidBodies.Box</DataItemClassName>
<StructureID>d4851efe-0557-41e3-ba84-1b266ab5a030</StructureID>
<DataItemID>f30ca596-28b4-4cae-ac55-ee0a7885d6a2</DataItemID>
<SelectedDataType>BodyRotationZ</SelectedDataType>
<DataSubSet>2</DataSubSet>
<PrevDataSubset>2</PrevDataSubset>
<UseIncomingDataType>False</UseIncomingDataType>
<LineType>MediumSolid</LineType>
<PointType>Plus</PointType>
<PlotMethodType>Line</PlotMethodType>
<LineColor>-256</LineColor>
</DataColumn>
<DataColumn>
<AssemblyFile>licensedanimattools.dll</AssemblyFile>
<ClassName>LicensedAnimatTools.DataObjects.Charting.Pro2DColumn</ClassName>
<Name>Thigh</Name>
<ID>d49e09c5-05e0-47d2-bc58-0781e0c03cec</ID>
<DataItemAssemblyFile>vortexanimattools.dll</DataItemAssemblyFile>
<DataItemClassName>VortexAnimatTools.DataObjects.Physical.RigidBodies.Box</DataItemClassName>
<StructureID>d4851efe-0557-41e3-ba84-1b266ab5a030</StructureID>
<DataItemID>135fb29a-ce67-427e-a731-7d6f545b92af</DataItemID>
<SelectedDataType>BodyRotationZ</SelectedDataType>
<DataSubSet>3</DataSubSet>
<PrevDataSubset>3</PrevDataSubset>
<UseIncomingDataType>False</UseIncomingDataType>
<LineType>MediumSolid</LineType>
<PointType>Plus</PointType>
<PlotMethodType>Line</PlotMethodType>
<LineColor>-16711936</LineColor>
</DataColumn>
<DataColumn>
<AssemblyFile>licensedanimattools.dll</AssemblyFile>
<ClassName>LicensedAnimatTools.DataObjects.Charting.Pro2DColumn</ClassName>
<Name>Pelvis</Name>
<ID>fcb14621-6d6a-4ca0-862e-51b4d827315c</ID>
<DataItemAssemblyFile>vortexanimattools.dll</DataItemAssemblyFile>
<DataItemClassName>VortexAnimatTools.DataObjects.Physical.RigidBodies.Box</DataItemClassName>
<StructureID>d4851efe-0557-41e3-ba84-1b266ab5a030</StructureID>
<DataItemID>f6fcacfc-4246-4d8c-8190-08d08b14ba9a</DataItemID>
<SelectedDataType>BodyRotationZ</SelectedDataType>
<DataSubSet>4</DataSubSet>
<PrevDataSubset>4</PrevDataSubset>
<UseIncomingDataType>False</UseIncomingDataType>
<LineType>MediumSolid</LineType>
<PointType>Plus</PointType>
<PlotMethodType>Line</PlotMethodType>
<LineColor>-65536</LineColor>
</DataColumn>
</DataColumns>
</Axis>
</AxisList>
<SaveDataWhenClosed>False</SaveDataWhenClosed>
<UpdateChartAtEnd>True</UpdateChartAtEnd>
<PointsToKeep>55000</PointsToKeep>
<YAxisOffset>0</YAxisOffset>
<GraphConfig ByteCount="8937">B08C6DEA0E95D211A04400A0CC2320F5B00F0000000000000000000000000000010000000100000000000000000000000000000001000000010000000100000001000000000000000100000001000000030000000300000001000000010000000100000000000000200300006C0200000500000005000000110300005D020000100200006D01000005000000D8D600000100000000000000D8D60000000500055368616E6B0644696769747304466F6F740554686967680650656C766973050000000753756273657420A0000000FF00FFA50000FFFF000000FF0000FF000000008080008080800000FF0000FF000000FF00FF00FFFF000000FFFF000000FF00C0C0C000FFFFFF00505050000080000000008000800000008000800080800000008080008080800000FF0000FF000000FF00FF00FFFF000000FFFF000000FF00C0C0C000FFFFFF00505050000080000000008000800000008000800080800000008080008080800000FF0000FF000000FF00FF00FFFF000000FFFF000000FF00C0C0C000FFFFFF00505050000080000000008000800000008000800080800000008080008080800000FF0000FF000000FF00FF00FFFF000000FFFF000000FF00C0C0C000FFFFFF00505050000080000000008000800000008000800080800000008080008080800000FF0000FF000000FF00FF00FFFF000000FFFF000000FF00C0C0C000FFFFFF00505050000080000000008000800000008000800080800000008080008080800000FF0000FF000000FF00FF00FFFF000000FFFF000000FF00C0C0C000FFFFFF00505050000080000000008000800000008000800080800000008080008080800000FF0000FF000000FF00FF00FFFF000000FFFF000000FF00C0C0C000FFFFFF00505050000080000000008000800000008000800080800000008080008080800000FF0000FF000000FF00FF00FFFF000000FFFF000000FF00C0C0C000FFFFFF00505050000080000000008000800000008000800080800000008080008080800000FF0000FF000000FF00FF00FFFF000000FFFF000000FF00C0C0C000FFFFFF00505050000080000000008000800000008000800080800000008080008080800000FF0000FF000000FF00FF00FFFF000000FFFF000000FF00C0C0C000FFFFFF0050505000A000FFFFFF00C0C0C0008080800055555500FFFFFF00C0C0C0008080800055555500FFFFFF00C0C0C0008080800055555500FFFFFF00C0C0C0008080800055555500FFFFFF00C0C0C0008080800055555500FFFFFF00C0C0C0008080800055555500FFFFFF00C0C0C0008080800055555500FFFFFF00C0C0C0008080800055555500FFFFFF00C0C0C0008080800055555500FFFFFF00C0C0C0008080800055555500FFFFFF00C0C0C0008080800055555500FFFFFF00C0C0C0008080800055555500FFFFFF00C0C0C0008080800055555500FFFFFF00C0C0C0008080800055555500FFFFFF00C0C0C0008080800055555500FFFFFF00C0C0C0008080800055555500FFFFFF00C0C0C0008080800055555500FFFFFF00C0C0C0008080800055555500FFFFFF00C0C0C0008080800055555500FFFFFF00C0C0C0008080800055555500FFFFFF00C0C0C0008080800055555500FFFFFF00C0C0C0008080800055555500FFFFFF00C0C0C0008080800055555500FFFFFF00C0C0C0008080800055555500FFFFFF00C0C0C0008080800055555500FFFFFF00C0C0C0008080800055555500FFFFFF00C0C0C0008080800055555500FFFFFF00C0C0C0008080800055555500FFFFFF00C0C0C0008080800055555500FFFFFF00C0C0C0008080800055555500FFFFFF00C0C0C0008080800055555500FFFFFF00C0C0C0008080800055555500FFFFFF00C0C0C0008080800055555500FFFFFF00C0C0C0008080800055555500FFFFFF00C0C0C0008080800055555500FFFFFF00C0C0C0008080800055555500FFFFFF00C0C0C0008080800055555500FFFFFF00C0C0C0008080800055555500FFFFFF00C0C0C0008080800055555500FFFFFF00C0C0C0008080800055555500000000000000000000000000085365676F652055490000000000000000000000000F54696D6573204E657720526F6D616E000000000000000000000000085365676F652055490000000000000000000000000F54696D6573204E657720526F6D616E000000000000000000000000085365676F6520554900000000000000000000000005417269616C00000000000000000000000005417269616C05417269616C0000000000000000FFFFFF0000000000FFFFFF00FFFFFF00000000008080800000000000FFFFFF0000000000FFFFFF00F0F0F000000000008080800000000000FFFFFF0000000000FFFFFF00FFFFFF00000000008080800000000000FFFFFF0000000000FFFFFF00FFFFFF00000000008080800000000000000000000000000000000000000000000000000000000000000000000000000000000000000000000100000000000000140000000000000000000000000000004B0000000000000000000000000000000000000000000000000000000000000000000000000000000000000000000000000000000000000000000000000000000000000000000000000000000000000002000000000000000000000014000000000000000000803F0000803F010000000000000001000000000000000000000000000000000000000000000000000000000000000000000000000000D8D60000D8D60000000000000000000000000000000000000000000000000000000000000100000000000000047A526F7400000000CDCCCCCE367605C09A9999497C74DCBF00000000010000000000000000000000CDCCCCCE367605C09A9999497C74DCBF0F5269676874205920417869732023310000000001000000000000009A9999999999A93F9A9999999999C93F00000000000000000000F03F000000000000F03F00000000000000000000000000000000000000000000594000000000000000000000000000005940000000000000000000000000000000000100000001000000000000000000000000000000000000000000000000000000010000000000000009592041786973202332000000000000000000000000000000000000594000000000010000000000000000000000000000000000000000000000000059400F526967687420592041786973202332000000000100000000000000000000000000F03F000000000000F03F00000000000000000000F03F000000000000F03F00000000000000000000000000000000000000000000594000000000000000000000000000005940000000000000000000000000000000000100000001000000000000000000000000000000000000000000000000000000010000000000000009592041786973202333000000000000000000000000000000000000594000000000010000000000000000000000000000000000000000000000000059400F526967687420592041786973202333000000000100000000000000000000000000F03F000000000000F03F00000000000000000000F03F000000000000F03F00000000000000000000000000000000000000000000594000000000000000000000000000005940000000000000000000000000000000000100000001000000000000000000000000000000000000000000000000000000010000000000000009592041786973202334000000000000000000000000000000000000594000000000010000000000000000000000000000000000000000000000000059400F526967687420592041786973202334000000000100000000000000000000000000F03F000000000000F03F00000000000000000000F03F000000000000F03F00000000000000000000000000000000000000000000594000000000000000000000000000005940000000000000000000000000000000000100000001000000000000000000000000000000000000000000000000000000010000000000000009592041786973202335000000000000000000000000000000000000594000000000010000000000000000000000000000000000000000000000000059400F526967687420592041786973202335000000000100000000000000000000000000F03F000000000000F03F00000000000000000000F03F000000000000F03F00000000000000000000000000000000000000000000594000000000000000000000000000005940000000000000000000000000000000000100000001000000000000000000000000000000000000000000000000000000010000000000000009592041786973202336000000000000000000000000000000000000594000000000010000000000000000000000000000000000000000000000000059400F526967687420592041786973202336000000000100000000000000000000000000F03F000000000000F03F00000000000000000000F03F000000000000F03F000000000000000000000000000000000000000000005940000000000000000000000000000059400000000000000000000000000000000001000000010000000000000000000000000000000000000001000000000000000854696D65202873290000000000000000000000000000000000000000055570706572054C6F7765720000000000000000000000000000000000000000044C6566740552696768740000000000000000000000000000000000000000010000000000000000000000000000000000000000000000030000000000000000000000000000000000244000000000000000000000000000000000000000000000000000000000000000000000000000000000000000000000000000000000000000000000000000000000000000000000000000000000000100000005000000000000000000000000000000010000000000803F0000000000000000000000000000000000000000010000000000000000000000010000000100000000000000000000000000E03F00000000000000400A0000001900000000000000F069F8C0010000000100000000000000010000000100000000000000000000001027000000000000000000000E0000000000000000000000000000000000000000000000000000000200000004000000080000000A000000070000000600000003000000090000000E00000005000000050000000500000005000000050000000500000006000000000000000100000002000000030000000400000005000000060000000100000000000000000000000000000000000000000059400100000000000000010000000100000001000000010000000800000001000000010000000100000001000000A0BB0D0000000040B8179E4700000000F069F8C00000000000000000000000000000000000000000000000000000000000000000000000004B0000004B000000000000000000000010270000000000000000000001000000000000000000000000000000000000000000000000000000010000000000000000000000000000000000000000000000000024400A546F702058204178697300000000000000000000F03F000000000000F03F00000000000000000000F03F000000000000594000000000000000000000000000000000000000000000000001000000010000000000803F0000803F00000000000000000000000000000000000000000000000001000000000000000000000001000000010000005D0802003B08020059080200050000000000000000000000000000000000000000000000000000000000000001000000000000000C70656772617068732E686C70000000000000000000000000000064000000000000000000000000000000000000000000000000000000000000000000000000000000000000000000000001000000000000000000000000000000000000000000000000000000000059400000000000000000000000000000000000000000000000000000000000000000000000000000000000000000000000000000000000000000000000000000000000000000000000000000000000000000000000000000000000000000000000000000000000000000070000000000000000409CC500C0AC450000000001000000010000000100000001000000010000000100000001000000010000000100000001000000010000000100000001000000030000000000000000000000000000000000800000008000008000000080000000808000008080008000000080000000800080008000800080800000808000008080800080808000FFFFFF00FFFFFF000000FF000000FF0000FF000000FF000000FFFF0000FFFF00FF000000FF000000FF00FF00FF00FF00FFFF0000FFFF0000C0C0C000C0C0C00000000000030000000000000000000000010000000000000000000000000000000000000000000000000000000000000000000000000000000000000000000000000000000000000010000000000000000000000000000001000000000000000000000000000000FFFFFFFFFFFFFFFF000000000000000000000000000000000000E83F000000000000E83F000000000000E83F0000000000000000000000000000000000000000780000000000803F0000C8424578747261205820417869730004424158F61B41E50AE640B9E58F40AF32DF3F61B583BFB34378C05F2BD4C0AF0B17C1FF9249C16A7458C1550E5DC1E0CA60C10000000000000000008268C14D066AC1EEEA6AC155366BC10500000000000000000000000000000001000000780000000000803F0000C842457874726120546F70205820417869730097C64230A6C842FE00CB428624CD429441CF42F525D142FC3BD3422232D542C8FFD64245BFD8424E8EDA42721FDC42000000000000000000AAE042E8E9E1425EE5E2425E89E2420500000000000000000000000000000001000000780000000000803F0000C842457874726120582041786973002455C11B5351C178CB4CC1E24848C1F07843C183A53EC1BB6338C1230733C1A4132DC1BD5726C1A4C120C110F119C1722112C10000000000000000006FF6C0CF6CE7C0A5ABD5C06B61C5C00500000000000000000000000000000001000000780000000000803F0000C842457874726120546F702058204178697300D26B4203D96D42AC496F4220B1704288B27142BCF5724289117342E3F97242F3E37242A59D71422ECA6F42A1406D42000000000000000000D65F4200535942A198514240F348420500000000000000000000000000000001000000780000000000803F0000C84245787472612058204178697300A7F73FBD3D334006C96840E2B78E40BF0CAC4022E9C940EB2CE840D3D50241EA971341CB1C2341FF993441DB634541404157410000000000000000006E874159FE9041BBA99A4152A0A4410500000000000000000000000000000001000000780000000000803F0000C842457874726120546F702058204178697300FAE6C0FF985EC1FF8DA6C11229DCC17EEA08C2C4AF25C2CD6443C2FF2662C27EC080C2E84E91C254E6A1C20606B3C200000000000000000012E8C2FC10FAC2010406C3BAF30EC30500000000000000000000000000000001000000780000000000803F0000C842457874726120582041786973005016423A8F1C4238E22242BF5B294217D22F42CE683642F81A3D42F3B6434224374A424B4B514246345842C4145F42340B66420000000000000000008A7B42ED4D8142FAEF84426AFD88420500000000000000000000000000000001000000780000000000803F0000C842457874726120546F7020582041786973002576C37E527CC3131381C3B7D483C3A17E86C361CF88C33BF28AC336E28CC3B7A08EC36C3A90C3A79D91C3ABD792C30000000000000000009095C3AF2296C3DC7596C3669696C30500000000000000000000000000000001000000780000000000803F0000C842457874726120582041786973009F9F42A2C29F4274F39F42812AA0426273A04276E7A0428F37A142B4A9A142743AA24229D0A2421579A3426620A44244F3A44200000000000000000085A7425182A842CF8DA9422490AA420500000000000000000000000000000001000000780000000000803F0000C842457874726120546F702058204178697300AD88C33C7C86C3432B84C320AF81C34E377EC345BA78C36E2773C3B6456DC31C1E67C38CC560C3E4565AC3A79D53C3000000000000000000B83EC31B7E37C3443A30C3D2C828C3050000000000000000000000000000000100000004000000010000000000000002000000000000000000000000000000000000000A00000005000000000000000200000000000000000000000000000000000000000000000000000000000000000000000000000000000000000000000000803F0000803F0000803F0000803F0000803F0000000000000000000000000000000000000000000000000000000000000000000000000000000000000000000000000000000000000000000000000000000000000000000000000000000000000000000000000000000000000000000000007C000000000000000000000000000000000000000000000000000000000000000000000064000000000000000000000001000000010000000000000005417269616C0000000000000000000000000000000000000000000000000000000000000000000000000000000000000000000000000000000000000000E803000001000000000000000000000000000000000000000000000000000000000000000000000000000000000000000000000000006400000000000000000000000000000000000000000000000000000001000000000000000000000000000000000000000000000000000000000000000000000064000000000000000000000001000000010000000000000005417269616C00000000000000000000000000000000000000000000000000000000000000000000000000000000000000000000000000000000000000000000000064000000000000000000000001000000010000000000000005417269616C00000000000000000000000000000000000000000000000000000000000000000000000000000000000000000000000000000000000000000000000064000000000000000000000001000000010000000000000005417269616C00000000000000000000000000000000000000000000000000000000000000000000000000000000000000000000000000000000000000000000000064000000000000000000000001000000010000000000000005417269616C00000000000000000000000000000000000000000000000000000000000000000000000000000000000000000000000000000000000000000000000064000000000000000000000001000000010000000000000005417269616C00000000000000000000000000000000000000000000000000000000000000000000000000000000000000000000000000000000000000000000000064000000000000000000000001000000010000000000000005417269616C00000000000000000000000000000000000000000000000000000000000000000000000000000000000000000000000000000000000000000000000064000000000000000000000001000000010000000000000005417269616C00000000000000000000000000000000000000000000000000000000000000000000000000000000000000000000000000000000000000000000000064000000000000000000000001000000010000000000000005417269616C00000000000000000000000000000000000000000000000000000000000000000000000000000000000000000000000000000000000000000000000064000000000000000000000001000000010000000000000005417269616C00000000000000000000000000000000000000000000000000000000000000000000000000000000000000000000000000000000000000000000000064000000000000000000000001000000010000000000000005417269616C00000000000000000000000000000000000000000000000000000000000000000000000000000000000000000000000000000000000000000000000064000000000000000000000001000000010000000000000005417269616C00000000000000000000000000000000000000000000000000000000000000000000000000000000000000000000000000000000000000000000000064000000000000000000000001000000010000000000000005417269616C00000000000000000000000000000000000000000000000000000000000000000000000000000000000000000000000000000000000000000000000064000000000000000000000001000000010000000000000005417269616C00000000000000000000000000000000000000000000000000000000000000000000000000000000000000000000000000000000000000000000000064000000000000000000000001000000010000000000000005417269616C00000000000000000000000000000000000000000000000000000000000000000000000000000000000000000000000000000000000000000000000064000000000000000000000001000000010000000000000005417269616C00000000000000000000000000000000000000000000000000000000000000000000000000000000000000000000000000000000000000000000000064000000000000000000000001000000010000000000000005417269616C00000000000000000000000000000000000000000000000000000000000000000000000000000000000000000000000000000000000000000000000064000000000000000000000001000000010000000000000005417269616C00000000000000000000000000000000000000000000000000000000000000000000000000000000000000000000000000000000000000000000000064000000000000000000000001000000010000000000000005417269616C00000000000000000000000000000000000000000000000000000000000000000000000000000000000000000000000000000000000000000000000064000000000000000000000001000000010000000000000005417269616C000000000000000000000000000000000000000000000000000000000000003F000000000000003F00000000000000000000000000000000320000003200000001000000C80000000000000001000000010000000000000001000000010000000100000001000000010000000100000001000000010000000100000001000000010000000100000001000000000000000100000001000000010000000100000001000000000000000100000001000000010000000000000000000000000000000000000001000000000000000000000000000000000000000000000000000000000000000000000000000000000000000000000000000000000000000000000000000000000000000000000000000000000000000000000000000000000000000000000000000000000000000000000000000000000000000000000000000000000000000000000000000000000000000000000000000000000000000000000000000000000000000000000000000000000000000000000000000000FFFFFF000100000064000000000000000000000001000000000000000100000000000000000070206E2075206D204B204D2042205400687A000000000000D03F0000000000000000000000A09999A93F000000000000F03F000000000F0000003B0100000E010000130100006301000000000000B4000000AF000000E1000000B9000000090100002D0000005500000005000000870000005F0000002300000000000000000000000000000000000000000000000000000100000000000000000000000000000000005940000000000000000000000000000059400000000000000000000000000000594000000000000000000000000000005940000000000000803F010000000000000000000000000000000000000000000000000000000000000000000000000000000000000000000000000000000000000000000000000000000000000000000000000000000000000000000000000000000000000000000000000000000000000000000000000000000000000000000000000000000000000000000000000000000000000000000000000000000000803F88130000000000000000000000000000000000000000000000000000000000000000000000000000</GraphConfig>
</Form>
<ToolForms/>
<DockingConfig FormatVersion="5" InsideFill="False" InnerMinimum="20, 20">
  <Content Name="Hierarchy" Visible="True" Docked="True" AutoHidden="False" CaptionBar="True" CloseButton="True" DisplaySize="56, 150" DisplayLocation="150, 150" AutoHideSize="250, 150" FloatingSize="150, 150" FullTitle="Hierarchy">
    <DefaultRestore Type="Crownwood.Magic.Docking.RestoreContentState">
      <Content Name="Hierarchy" />
      <State Value="DockLeft" />
      <Child Type="null" />
    </DefaultRestore>
    <AutoHideRestore Type="Crownwood.Magic.Docking.RestoreAutoHideAffinity">
      <Content Name="Hierarchy" />
      <State Value="DockLeft" />
      <Next Count="0" />
      <Previous Count="0" />
      <NextAll Count="0" />
      <PreviousAll Count="0" />
      <Child Type="null" />
    </AutoHideRestore>
    <DockingRestore Type="Crownwood.Magic.Docking.RestoreContentDockingAffinity">
      <Content Name="Hierarchy" />
      <State Value="DockLeft" />
      <Position Size="56, 150" Location="150, 150" />
      <Best Count="1">
        <Item Name="Hierarchy" />
      </Best>
      <Next Count="0" />
      <Previous Count="0" />
      <NextAll Count="0" />
      <PreviousAll Count="0" />
      <Child Type="Crownwood.Magic.Docking.RestoreZoneAffinity">
        <Content Name="Hierarchy" />
        <Space Value="100" />
        <Best Count="1">
          <Item Name="Hierarchy" />
        </Best>
        <Next Count="0" />
        <Previous Count="0" />
        <Child Type="Crownwood.Magic.Docking.RestoreWindowContent">
          <Content Name="Hierarchy" />
          <Next Count="0" />
          <Previous Count="0" />
          <Selected Value="True" />
          <Child Type="null" />
        </Child>
      </Child>
    </DockingRestore>
    <FloatingRestore Type="Crownwood.Magic.Docking.RestoreContentState">
      <Content Name="Hierarchy" />
      <State Value="Floating" />
      <Child Type="null" />
    </FloatingRestore>
  </Content>
</DockingConfig>
</Editor>
