# Supplementary material for: Emergence of Extreme Paw Accelerations During Cat Paw Shaking: Interactions of Spinal Central Pattern Generator, Hindlimb Mechanics and Muscle Length-Depended Feedback
Source: Front Integr Neurosci. 2022 Mar 30;16:810139. doi: 10.3389/fnint.2022.810139 (PMC9007247; doi:10.3389/fnint.2022.810139)
Supplement: Supplementary file 1 [file Data_Sheet_1.ZIP › AnimatLab model/sfn2008_spring2021_24.aproj]

<Project>
<ProjectName>sfn2008_spring2021_24</ProjectName>
<PhysicsAssemblyName>VortexAnimatTools.dll</PhysicsAssemblyName>
<PhysicsClassName>VortexAnimatTools.DataObjects.Simulation</PhysicsClassName>
<SimulationFile>sfn2008_spring2021_24.asim</SimulationFile>
<LogLevel>Error</LogLevel>
<SimWindowLocation x="974" y="269"/>
<SimWindowSize Width="1070" Height="559"/>
<DockingForms>
<Form>
<Title>Simulation Controller</Title>
<AssemblyFile>animattools.dll</AssemblyFile>
<ClassName>AnimatTools.Forms.SimulationController</ClassName>
<TabTitle>SimulationController</TabTitle>
<BackgroundForm>True</BackgroundForm>
<StartingBarTime Value="0" Scale="milli" Actual="0"/>
<EndingBarTime Value="5000" Scale="milli" Actual="5"/>
<TimeBarInterval Value="1" Scale="None" Actual="1"/>
<ActualTimeColor>-5383962</ActualTimeColor>
<CurrentTimeColor>-16776961</CurrentTimeColor>
<AutomaticTimeScale>True</AutomaticTimeScale>
<DivisionMarkFactor>4</DivisionMarkFactor>
<Divisions>10</Divisions>
<MajorInterval>1</MajorInterval>
<MiddleMarkFactor>3</MiddleMarkFactor>
<TimeScale>Seconds</TimeScale>
</Form>
<Form>
<Title>Project Toolbox</Title>
<AssemblyFile>animattools.dll</AssemblyFile>
<ClassName>AnimatTools.Forms.Toolbox</ClassName>
<TabTitle>Toolbox</TabTitle>
<BackgroundForm>True</BackgroundForm>
</Form>
<Form>
<Title>Project Workspace</Title>
<AssemblyFile>animattools.dll</AssemblyFile>
<ClassName>AnimatTools.Forms.ProjectWorkspace</ClassName>
<TabTitle>Workspace</TabTitle>
<BackgroundForm>True</BackgroundForm>
<TreeViewHeight>237</TreeViewHeight>
</Form>
</DockingForms>
<ChildForms>
<Child>
<AssemblyFile>animattools.dll</AssemblyFile>
<ClassName>AnimatTools.Forms.BodyPlan.Editor</ClassName>
<EditorFile>Hind limb.abpe</EditorFile>
<Form>
<AssemblyFile>LicensedAnimatTools.dll</AssemblyFile>
<ClassName>LicensedAnimatTools.Forms.Behavior.AddFlowDiagram</ClassName>
<Title>Edit Hind limb</Title>
</Form>
</Child>
<Child>
<AssemblyFile>animattools.dll</AssemblyFile>
<ClassName>AnimatTools.Forms.Tools.Viewer</ClassName>
<EditorFile>Muscles.atvf</EditorFile>
<TreeViewHeight>168</TreeViewHeight>
<Form>
<AssemblyFile>licensedanimattools.dll</AssemblyFile>
<ClassName>LicensedAnimatTools.Forms.Charts.LineChart</ClassName>
<Title>Muscles</Title>
</Form>
</Child>
<Child>
<AssemblyFile>animattools.dll</AssemblyFile>
<ClassName>AnimatTools.Forms.Behavior.Editor</ClassName>
<EditorFile>Hind limb.abef</EditorFile>
<Form>
<AssemblyFile>LicensedAnimatTools.dll</AssemblyFile>
<ClassName>LicensedAnimatTools.Forms.Behavior.AddFlowDiagram</ClassName>
<Title>Edit Hind limb</Title>
</Form>
</Child>
<Child>
<AssemblyFile>animattools.dll</AssemblyFile>
<ClassName>AnimatTools.Forms.Tools.Viewer</ClassName>
<EditorFile>Joint Moments.atvf</EditorFile>
<TreeViewHeight>100</TreeViewHeight>
<Form>
<AssemblyFile>licensedanimattools.dll</AssemblyFile>
<ClassName>LicensedAnimatTools.Forms.Charts.LineChart</ClassName>
<Title>Joint Moments</Title>
</Form>
</Child>
<Child>
<AssemblyFile>animattools.dll</AssemblyFile>
<ClassName>AnimatTools.Forms.Tools.Viewer</ClassName>
<EditorFile>Neurons.atvf</EditorFile>
<TreeViewHeight>109</TreeViewHeight>
<Form>
<AssemblyFile>licensedanimattools.dll</AssemblyFile>
<ClassName>LicensedAnimatTools.Forms.Charts.LineChart</ClassName>
<Title>Neurons</Title>
</Form>
</Child>
<Child>
<AssemblyFile>animattools.dll</AssemblyFile>
<ClassName>AnimatTools.Forms.Tools.Viewer</ClassName>
<EditorFile>Joint angular Velocities.atvf</EditorFile>
<TreeViewHeight>115</TreeViewHeight>
<Form>
<AssemblyFile>licensedanimattools.dll</AssemblyFile>
<ClassName>LicensedAnimatTools.Forms.Charts.LineChart</ClassName>
<Title>Joint angular Velocities</Title>
</Form>
</Child>
<Child>
<AssemblyFile>animattools.dll</AssemblyFile>
<ClassName>AnimatTools.Forms.Tools.Viewer</ClassName>
<EditorFile>CPG.atvf</EditorFile>
<TreeViewHeight>168</TreeViewHeight>
<Form>
<AssemblyFile>licensedanimattools.dll</AssemblyFile>
<ClassName>LicensedAnimatTools.Forms.Charts.LineChart</ClassName>
<Title>CPG</Title>
</Form>
</Child>
<Child>
<AssemblyFile>animattools.dll</AssemblyFile>
<ClassName>AnimatTools.Forms.Tools.Viewer</ClassName>
<EditorFile>SegmentsPosition.atvf</EditorFile>
<TreeViewHeight>168</TreeViewHeight>
<Form>
<AssemblyFile>licensedanimattools.dll</AssemblyFile>
<ClassName>LicensedAnimatTools.Forms.Charts.LineChart</ClassName>
<Title>SegmentsPosition</Title>
</Form>
</Child>
<Child>
<AssemblyFile>animattools.dll</AssemblyFile>
<ClassName>AnimatTools.Forms.Tools.Viewer</ClassName>
<EditorFile>SegmentsRotation.atvf</EditorFile>
<TreeViewHeight>168</TreeViewHeight>
<Form>
<AssemblyFile>licensedanimattools.dll</AssemblyFile>
<ClassName>LicensedAnimatTools.Forms.Charts.LineChart</ClassName>
<Title>SegmentsRotation</Title>
</Form>
</Child>
<Child>
<AssemblyFile>animattools.dll</AssemblyFile>
<ClassName>AnimatTools.Forms.Tools.Viewer</ClassName>
<EditorFile>JointsPosition.atvf</EditorFile>
<TreeViewHeight>168</TreeViewHeight>
<Form>
<AssemblyFile>licensedanimattools.dll</AssemblyFile>
<ClassName>LicensedAnimatTools.Forms.Charts.LineChart</ClassName>
<Title>JointsPosition</Title>
</Form>
</Child>
<Child>
<AssemblyFile>animattools.dll</AssemblyFile>
<ClassName>AnimatTools.Forms.Tools.Viewer</ClassName>
<EditorFile>SegmentsAcceleration.atvf</EditorFile>
<TreeViewHeight>168</TreeViewHeight>
<Form>
<AssemblyFile>licensedanimattools.dll</AssemblyFile>
<ClassName>LicensedAnimatTools.Forms.Charts.LineChart</ClassName>
<Title>SegmentsAcceleration</Title>
</Form>
</Child>
<Child>
<AssemblyFile>animattools.dll</AssemblyFile>
<ClassName>AnimatTools.Forms.Tools.Viewer</ClassName>
<EditorFile>AnkleMus.atvf</EditorFile>
<TreeViewHeight>168</TreeViewHeight>
<Form>
<AssemblyFile>licensedanimattools.dll</AssemblyFile>
<ClassName>LicensedAnimatTools.Forms.Charts.LineChart</ClassName>
<Title>AnkleMus</Title>
</Form>
</Child>
<Child>
<AssemblyFile>animattools.dll</AssemblyFile>
<ClassName>AnimatTools.Forms.Tools.Viewer</ClassName>
<EditorFile>MTPMus.atvf</EditorFile>
<TreeViewHeight>168</TreeViewHeight>
<Form>
<AssemblyFile>licensedanimattools.dll</AssemblyFile>
<ClassName>LicensedAnimatTools.Forms.Charts.LineChart</ClassName>
<Title>MTPMus</Title>
</Form>
</Child>
<Child>
<AssemblyFile>animattools.dll</AssemblyFile>
<ClassName>AnimatTools.Forms.Tools.Viewer</ClassName>
<EditorFile>KneeMus.atvf</EditorFile>
<TreeViewHeight>168</TreeViewHeight>
<Form>
<AssemblyFile>licensedanimattools.dll</AssemblyFile>
<ClassName>LicensedAnimatTools.Forms.Charts.LineChart</ClassName>
<Title>KneeMus</Title>
</Form>
</Child>
<Child>
<AssemblyFile>animattools.dll</AssemblyFile>
<ClassName>AnimatTools.Forms.Tools.Viewer</ClassName>
<EditorFile>SegmentsAngularVelocities.atvf</EditorFile>
<TreeViewHeight>168</TreeViewHeight>
<Form>
<AssemblyFile>licensedanimattools.dll</AssemblyFile>
<ClassName>LicensedAnimatTools.Forms.Charts.LineChart</ClassName>
<Title>SegmentsAngularVelocities</Title>
</Form>
</Child>
</ChildForms>
<ToolViewers>
<ToolHolder>
<ID>e68eb71a-f5be-4394-8481-6e888f309b63</ID>
<Name>SegmentsAcceleration</Name>
<BaseAssemblyFile>licensedanimattools.dll</BaseAssemblyFile>
<BaseClassName>LicensedAnimatTools.Forms.Charts.LineChart</BaseClassName>
</ToolHolder>
<ToolHolder>
<ID>2d33f1ea-e3b2-4e10-9313-e2554df6ccb5</ID>
<Name>MTPMus</Name>
<BaseAssemblyFile>licensedanimattools.dll</BaseAssemblyFile>
<BaseClassName>LicensedAnimatTools.Forms.Charts.LineChart</BaseClassName>
</ToolHolder>
<ToolHolder>
<ID>d0d4f7f9-4af9-481d-959a-79f56b06bd03</ID>
<Name>Joint Moments</Name>
<BaseAssemblyFile>licensedanimattools.dll</BaseAssemblyFile>
<BaseClassName>LicensedAnimatTools.Forms.Charts.LineChart</BaseClassName>
</ToolHolder>
<ToolHolder>
<ID>a084bd9e-b676-44c0-9dd7-3fe6a5fbc9cf</ID>
<Name>Joint angular Velocities</Name>
<BaseAssemblyFile>licensedanimattools.dll</BaseAssemblyFile>
<BaseClassName>LicensedAnimatTools.Forms.Charts.LineChart</BaseClassName>
</ToolHolder>
<ToolHolder>
<ID>a951de5c-3c85-4fe6-bc53-47d553adf6af</ID>
<Name>CPG</Name>
<BaseAssemblyFile>licensedanimattools.dll</BaseAssemblyFile>
<BaseClassName>LicensedAnimatTools.Forms.Charts.LineChart</BaseClassName>
</ToolHolder>
<ToolHolder>
<ID>301cb2b1-1dd5-4c57-bce9-b6cdbbe7b30a</ID>
<Name>Muscles</Name>
<BaseAssemblyFile>licensedanimattools.dll</BaseAssemblyFile>
<BaseClassName>LicensedAnimatTools.Forms.Charts.LineChart</BaseClassName>
</ToolHolder>
<ToolHolder>
<ID>9b78f1ef-ba3d-4ac1-b7c1-4c2f6adc0d73</ID>
<Name>SegmentsAngularVelocities</Name>
<BaseAssemblyFile>licensedanimattools.dll</BaseAssemblyFile>
<BaseClassName>LicensedAnimatTools.Forms.Charts.LineChart</BaseClassName>
</ToolHolder>
<ToolHolder>
<ID>9ca92939-1cf7-4945-a786-9c3c297de4a2</ID>
<Name>JointsPosition</Name>
<BaseAssemblyFile>licensedanimattools.dll</BaseAssemblyFile>
<BaseClassName>LicensedAnimatTools.Forms.Charts.LineChart</BaseClassName>
</ToolHolder>
<ToolHolder>
<ID>53d3dae0-7dce-40b2-8305-6cfecef98c60</ID>
<Name>KneeMus</Name>
<BaseAssemblyFile>licensedanimattools.dll</BaseAssemblyFile>
<BaseClassName>LicensedAnimatTools.Forms.Charts.LineChart</BaseClassName>
</ToolHolder>
<ToolHolder>
<ID>bf83ac14-5fb5-419c-9476-b5f7cecde534</ID>
<Name>SegmentsRotation</Name>
<BaseAssemblyFile>licensedanimattools.dll</BaseAssemblyFile>
<BaseClassName>LicensedAnimatTools.Forms.Charts.LineChart</BaseClassName>
</ToolHolder>
<ToolHolder>
<ID>04a2f650-43d7-428e-91c3-f6ff640e7648</ID>
<Name>AnkleMus</Name>
<BaseAssemblyFile>licensedanimattools.dll</BaseAssemblyFile>
<BaseClassName>LicensedAnimatTools.Forms.Charts.LineChart</BaseClassName>
</ToolHolder>
<ToolHolder>
<ID>b80a0e5d-ddbe-4a32-9bb3-f2274432f672</ID>
<Name>Neurons</Name>
<BaseAssemblyFile>licensedanimattools.dll</BaseAssemblyFile>
<BaseClassName>LicensedAnimatTools.Forms.Charts.LineChart</BaseClassName>
</ToolHolder>
<ToolHolder>
<ID>7f9969eb-854c-414f-9fa0-fee37cc173d1</ID>
<Name>SegmentsPosition</Name>
<BaseAssemblyFile>licensedanimattools.dll</BaseAssemblyFile>
<BaseClassName>LicensedAnimatTools.Forms.Charts.LineChart</BaseClassName>
</ToolHolder>
</ToolViewers>
<Stimuli/>
<DockingConfig FormatVersion="5" InsideFill="False" InnerMinimum="20, 20">
  <Content Name="Project Workspace" Visible="True" Docked="True" AutoHidden="True" CaptionBar="True" CloseButton="True" DisplaySize="230, 150" DisplayLocation="150, 150" AutoHideSize="230, 150" FloatingSize="150, 150" FullTitle="Project Workspace">
    <DefaultRestore Type="Crownwood.Magic.Docking.RestoreContentState">
      <Content Name="Project Workspace" />
      <State Value="DockLeft" />
      <Child Type="null" />
    </DefaultRestore>
    <AutoHideRestore Type="Crownwood.Magic.Docking.RestoreAutoHideAffinity">
      <Content Name="Project Workspace" />
      <State Value="DockLeft" />
      <Next Count="1">
        <Item Name="Project Toolbox" />
      </Next>
      <Previous Count="0" />
      <NextAll Count="0" />
      <PreviousAll Count="0" />
      <Child Type="null" />
    </AutoHideRestore>
    <DockingRestore Type="Crownwood.Magic.Docking.RestoreContentDockingAffinity">
      <Content Name="Project Workspace" />
      <State Value="DockLeft" />
      <Position Size="231, 150" Location="150, 150" />
      <Best Count="2">
        <Item Name="Project Toolbox" />
        <Item Name="Project Workspace" />
      </Best>
      <Next Count="0" />
      <Previous Count="0" />
      <NextAll Count="0" />
      <PreviousAll Count="1">
        <Item Name="Simulation Controller" />
      </PreviousAll>
      <Child Type="Crownwood.Magic.Docking.RestoreZoneAffinity">
        <Content Name="Project Workspace" />
        <Space Value="100" />
        <Best Count="2">
          <Item Name="Project Workspace" />
          <Item Name="Project Toolbox" />
        </Best>
        <Next Count="0" />
        <Previous Count="0" />
        <Child Type="Crownwood.Magic.Docking.RestoreWindowContent">
          <Content Name="Project Workspace" />
          <Next Count="1">
            <Item Name="Project Toolbox" />
          </Next>
          <Previous Count="0" />
          <Selected Value="True" />
          <Child Type="null" />
        </Child>
      </Child>
    </DockingRestore>
    <FloatingRestore Type="Crownwood.Magic.Docking.RestoreContentState">
      <Content Name="Project Workspace" />
      <State Value="Floating" />
      <Child Type="null" />
    </FloatingRestore>
  </Content>
  <Content Name="Project Toolbox" Visible="True" Docked="True" AutoHidden="True" CaptionBar="True" CloseButton="True" DisplaySize="230, 150" DisplayLocation="150, 150" AutoHideSize="230, 150" FloatingSize="150, 150" FullTitle="Project Toolbox">
    <DefaultRestore Type="Crownwood.Magic.Docking.RestoreContentState">
      <Content Name="Project Toolbox" />
      <State Value="DockLeft" />
      <Child Type="null" />
    </DefaultRestore>
    <AutoHideRestore Type="Crownwood.Magic.Docking.RestoreAutoHideAffinity">
      <Content Name="Project Toolbox" />
      <State Value="DockLeft" />
      <Next Count="0" />
      <Previous Count="1">
        <Item Name="Project Workspace" />
      </Previous>
      <NextAll Count="0" />
      <PreviousAll Count="0" />
      <Child Type="null" />
    </AutoHideRestore>
    <DockingRestore Type="Crownwood.Magic.Docking.RestoreContentDockingAffinity">
      <Content Name="Project Toolbox" />
      <State Value="DockLeft" />
      <Position Size="231, 150" Location="150, 150" />
      <Best Count="1">
        <Item Name="Project Toolbox" />
      </Best>
      <Next Count="0" />
      <Previous Count="0" />
      <NextAll Count="0" />
      <PreviousAll Count="1">
        <Item Name="Simulation Controller" />
      </PreviousAll>
      <Child Type="Crownwood.Magic.Docking.RestoreZoneAffinity">
        <Content Name="Project Toolbox" />
        <Space Value="100" />
        <Best Count="1">
          <Item Name="Project Toolbox" />
        </Best>
        <Next Count="0" />
        <Previous Count="0" />
        <Child Type="Crownwood.Magic.Docking.RestoreWindowContent">
          <Content Name="Project Toolbox" />
          <Next Count="0" />
          <Previous Count="0" />
          <Selected Value="True" />
          <Child Type="null" />
        </Child>
      </Child>
    </DockingRestore>
    <FloatingRestore Type="Crownwood.Magic.Docking.RestoreContentState">
      <Content Name="Project Toolbox" />
      <State Value="Floating" />
      <Child Type="null" />
    </FloatingRestore>
  </Content>
  <Content Name="Simulation Controller" Visible="True" Docked="True" AutoHidden="False" CaptionBar="True" CloseButton="True" DisplaySize="150, 100" DisplayLocation="150, 150" AutoHideSize="150, 118" FloatingSize="150, 150" FullTitle="Simulation Controller">
    <DefaultRestore Type="Crownwood.Magic.Docking.RestoreContentState">
      <Content Name="Simulation Controller" />
      <State Value="DockLeft" />
      <Child Type="null" />
    </DefaultRestore>
    <AutoHideRestore Type="Crownwood.Magic.Docking.RestoreAutoHideAffinity">
      <Content Name="Simulation Controller" />
      <State Value="DockBottom" />
      <Next Count="0" />
      <Previous Count="0" />
      <NextAll Count="0" />
      <PreviousAll Count="0" />
      <Child Type="null" />
    </AutoHideRestore>
    <DockingRestore Type="Crownwood.Magic.Docking.RestoreContentDockingAffinity">
      <Content Name="Simulation Controller" />
      <State Value="DockBottom" />
      <Position Size="150, 100" Location="150, 150" />
      <Best Count="1">
        <Item Name="Simulation Controller" />
      </Best>
      <Next Count="0" />
      <Previous Count="0" />
      <NextAll Count="0" />
      <PreviousAll Count="0" />
      <Child Type="Crownwood.Magic.Docking.RestoreZoneAffinity">
        <Content Name="Simulation Controller" />
        <Space Value="100" />
        <Best Count="1">
          <Item Name="Simulation Controller" />
        </Best>
        <Next Count="0" />
        <Previous Count="0" />
        <Child Type="Crownwood.Magic.Docking.RestoreWindowContent">
          <Content Name="Simulation Controller" />
          <Next Count="0" />
          <Previous Count="0" />
          <Selected Value="True" />
          <Child Type="null" />
        </Child>
      </Child>
    </DockingRestore>
    <FloatingRestore Type="Crownwood.Magic.Docking.RestoreContentState">
      <Content Name="Simulation Controller" />
      <State Value="Floating" />
      <Child Type="null" />
    </FloatingRestore>
  </Content>
</DockingConfig>
</Project>
