# Supplementary material for: Emergence of Extreme Paw Accelerations During Cat Paw Shaking: Interactions of Spinal Central Pattern Generator, Hindlimb Mechanics and Muscle Length-Depended Feedback
Source: Front Integr Neurosci. 2022 Mar 30;16:810139. doi: 10.3389/fnint.2022.810139 (PMC9007247; doi:10.3389/fnint.2022.810139)
Supplement: Supplementary file 1 [file Data_Sheet_1.ZIP › AnimatLab model/sfn2008_spring2021_24.asim]

<Simulation>
<ProjectPath>F:\work\animatlab projects\Paw-shake\sfn2008_spring2021_24\</ProjectPath>
<AnimatModule>VortexAnimatLibrary_vc7.dll</AnimatModule>
<UpdateDataInterval>250</UpdateDataInterval>
<StartPaused>False</StartPaused>
<EnableSimRecording>True</EnableSimRecording>
<SetSimEnd>False</SetSimEnd>
<APIFile/>
<SimEndTime Value="1" Scale="None" Actual="1"/>
<Environment>
<PhysicsTimeStep Value="0.2" Scale="milli" Actual="0.0002"/>
<FluidDensity Value="1" Scale="None" Actual="1"/>
<MaxSurfaceFriction Value="15" Scale="Kilo" Actual="15000"/>
<Gravity Value="-9.81" Scale="None" Actual="-9.81"/>
<MouseSpringStiffness Value="3" Scale="Kilo" Actual="3000"/>
<MouseSpringDamping Value="30" Scale="Kilo" Actual="30000"/>
<LinearCompliance Value="0.1" Scale="micro" Actual="1e-07"/>
<LinearDamping Value="0.2" Scale="Mega" Actual="200000"/>
<AngularCompliance Value="0.1" Scale="micro" Actual="1e-07"/>
<AngularDamping Value="50" Scale="Kilo" Actual="50000"/>
<LinearKineticLoss Value="1" Scale="micro" Actual="1e-06"/>
<AngularKineticLoss Value="1" Scale="micro" Actual="1e-06"/>
<MaxHydroForce Value="100" Scale="None" Actual="100"/>
<MaxHydroTorque Value="100" Scale="None" Actual="100"/>
<PlaybackRate>1</PlaybackRate>
<SimulateHydrodynamics>False</SimulateHydrodynamics>
<MassUnits>Centagrams</MassUnits>
<DistanceUnits>Decimeters</DistanceUnits>
<UseAlphaBlending>False</UseAlphaBlending>
<AutoGenerateRandomSeed>True</AutoGenerateRandomSeed>
<ManualRandomSeed>12345</ManualRandomSeed>
<Camera>
<Rotation>0</Rotation>
<Elevation>0</Elevation>
<Offset>3.5</Offset>
<TrackCamera>True</TrackCamera>
<RecordVideo>False</RecordVideo>
<SaveFrameImages>False</SaveFrameImages>
<VideoFilename/>
<VideoWidth>512</VideoWidth>
<VideoHeight>580</VideoHeight>
<RecordFrameTime Value="1" Scale="milli" Actual="0.001"/>
<PlaybackFrameTime Value="100" Scale="milli" Actual="0.1"/>
<VideoStartTime Value="0" Scale="None" Actual="0"/>
<VideoEndTime Value="1" Scale="None" Actual="1"/>
<cbFormat>0</cbFormat>
<cbParms>4</cbParms>
<dwBytesPerSecond>0</dwBytesPerSecond>
<dwFlags>8</dwFlags>
<dwInterleaveEvery>0</dwInterleaveEvery>
<dwKeyFrameEvery>0</dwKeyFrameEvery>
<dwQuality>7500</dwQuality>
<fccHandler>1668707181</fccHandler>
<fccType>0</fccType>
<LookAtStructureID/>
<LookAtBodyID/>
</Camera>
<Organisms>
<Structure>
<ID>d4851efe-0557-41e3-ba84-1b266ab5a030</ID>
<Name>Hind limb</Name>
<Type>Basic</Type>
<Reference>False</Reference>
<BodyPlan>Hind limb.astl</BodyPlan>
<Position x="0" y="1.2" z="0"/>
<BehavioralSystem>Hind limb.absys</BehavioralSystem>
</Structure>
</Organisms>
<Structures/>
</Environment>
</Simulation>
