# Supplementary material for: Emergence of Extreme Paw Accelerations During Cat Paw Shaking: Interactions of Spinal Central Pattern Generator, Hindlimb Mechanics and Muscle Length-Depended Feedback
Source: Front Integr Neurosci. 2022 Mar 30;16:810139. doi: 10.3389/fnint.2022.810139 (PMC9007247; doi:10.3389/fnint.2022.810139)
Supplement: Supplementary file 2 [file Data_Sheet_2.zip › EMG_onset_offset.xlsx]

## Sheet: Info
The next page contains information on EMG burst onset and offset times in ms
and on EMG burst duration in ms of selected muscles during paw shake responses of 12 cats.
The EMG burst onset and offset times were measered with respect to the burst onset time of MG in each cycle.
Muscle abbreviations are:
BFA - biceps femoris anterior
IP - iliopsoas
MG - medial gastrocnemius
SO - soleus
TA - tibialis anterior
VA - vasti

## Sheet: EMG_onset_offset
Onset_ms	Offset_ms	BurstTime_ms	Cat	Muscle
0.0263	0.0373	0.011	na	BFA
0.0234	0.03907	0.01567	na	BFA
0.0147	0.0307	0.016	na	BFA
-0.0114	0.04727	0.05867	CR	BFA
-0.0157	0.04697	0.06267	CR	BFA
-0.019	0.04367	0.06267	CR	BFA
0.00333	0.02533	0.022	bo	BFA
0.00834	0.02934	0.021	bo	BFA
0.01	0.03233	0.02233	bo	BFA
0.007	0.06467	0.05767	CR	BFA
0.02	0.07467	0.05467	CR	BFA
0.0004	0.0434	0.043	CR	BFA
-0.0203	0.03437	0.05467	CR	BFA
-0.0157	0.03163	0.04733	CR	BFA
-0.006	0.033	0.039	CR	BFA
0.022	0.04067	0.01867	na	BFA
0.014	0.024	0.01	na	BFA
0.012	0.029	0.017	na	BFA
0.0117	0.0637	0.052	CR	BFA
0.005	0.03767	0.03267	CR	BFA
0.006	0.02467	0.01867	CR	BFA
0.0043	0.0323	0.028	CR	BFA
-0.003	0.04333	0.04633	CR	BFA
0.013	0.04	0.027	CR	BFA
0.0087	0.05203	0.04333	CR	BFA
-0.0057	0.0293	0.035	CR	BFA
0.001	0.03033	0.02933	CR	BFA
0.0293	0.1173	0.088	we	IP
0.02	0.118	0.098	we	IP
0.024	0.12267	0.09867	we	IP
0.029	0.086	0.057	bo	IP
0.03234	0.10934	0.077	bo	IP
0.0327	0.1117	0.079	bo	IP
0.029	0.091	0.062	CR	IP
0.026	0.09067	0.06467	CR	IP
0.0333	0.1123	0.079	CR	IP
0.032	0.08367	0.05167	bo	IP
0.032	0.11133	0.07933	bo	IP
0.0307	0.1117	0.081	bo	IP
0.024	0.098	0.074	ju	IP
0.022	0.09867	0.07667	ju	IP
0.0334	0.10407	0.07067	br	IP
0.047	0.117	0.07	br	IP
0.051	0.114	0.063	br	IP
0.048	0.107	0.059	br	IP
0.053	0.112	0.059	br	IP
0.0527	0.1257	0.073	br	IP
0.0517	0.11203	0.06033	br	IP
0.0503	0.10563	0.05533	br	IP
0.0473	0.11063	0.06333	br	IP
0.0343	0.10497	0.07067	br	IP
0.034	0.13567	0.10167	br	IP
0.046	0.15233	0.10633	br	IP
0.0247	0.10237	0.07767	CR	IP
0.03	0.117	0.087	CR	IP
0.024	0.09667	0.07267	CR	IP
0.0353	0.09697	0.06167	CR	IP
0.0303	0.08863	0.05833	CR	IP
0.0303	0.10697	0.07667	CR	IP
0.0304	0.0884	0.058	mo	IP
0.022	0.07933	0.05733	mo	IP
0.0264	0.0974	0.071	CR	IP
0.0254	0.09507	0.06967	CR	IP
0.027	0.09967	0.07267	CR	IP
0.046	0.11033	0.06433	br	IP
0.0326	0.11827	0.08567	br	IP
0.0464	0.1284	0.082	br	IP
0.02	0.11967	0.09967	we	IP
0.017	0.12633	0.10933	we	IP
0.0177	0.13937	0.12167	we	IP
0.0253	0.07797	0.05267	mo	IP
0.0176	0.0926	0.075	mo	IP
0.036	0.106	0.07	mo	IP
0	0.03833	0.03833	CO	MG
0	0.035	0.035	CO	MG
0	0.04167	0.04167	CO	MG
0	0.071	0.071	na	MG
0	0.07633	0.07633	na	MG
0	0.06933	0.06933	na	MG
0	0.06767	0.06767	br	MG
0	0.09333	0.09333	br	MG
0	0.08467	0.08467	br	MG
0	0.06667	0.06667	CR	MG
0	0.07733	0.07733	CR	MG
0	0.07033	0.07033	CR	MG
0	0.062	0.062	mo	MG
0	0.05167	0.05167	mo	MG
0	0.047	0.047	mo	MG
0	0.06167	0.06167	SQ	MG
0	0.091	0.091	SQ	MG
0	0.085	0.085	SQ	MG
0	0.032	0.032	ST	MG
0	0.02933	0.02933	ST	MG
0	0.03133	0.03133	ST	MG
0	0.043	0.043	ve	MG
0	0.04433	0.04433	ve	MG
0	0.05167	0.05167	ve	MG
0	0.04233	0.04233	we	MG
0	0.07167	0.07167	we	MG
0	0.056	0.056	we	MG
0	0.03467	0.03467	bo	MG
0	0.048	0.048	bo	MG
0	0.04667	0.04667	bo	MG
0	0.04333	0.04333	mo	MG
0	0.04867	0.04867	mo	MG
0	0.04633	0.04633	mo	MG
0	0.04633	0.04633	bo	MG
0	0.05267	0.05267	bo	MG
0	0.04667	0.04667	bo	MG
0	0.05833	0.05833	we	MG
0	0.04867	0.04867	we	MG
0	0.049	0.049	we	MG
0	0.052	0.052	CR	MG
0	0.04767	0.04767	CR	MG
0	0.05733	0.05733	CR	MG
0	0.05333	0.05333	we	MG
0	0.05233	0.05233	we	MG
0	0.04067	0.04067	we	MG
0	0.06433	0.06433	CR	MG
0	0.05433	0.05433	CR	MG
0	0.043	0.043	CR	MG
0	0.04167	0.04167	bo	MG
0	0.04633	0.04633	bo	MG
0	0.046	0.046	bo	MG
0	0.04367	0.04367	ju	MG
0	0.03967	0.03967	ju	MG
0	0.03333	0.03333	ju	MG
0	0.065	0.065	br	MG
0	0.06133	0.06133	br	MG
0	0.06333	0.06333	br	MG
0	0.06733	0.06733	br	MG
0	0.064	0.064	br	MG
0	0.06067	0.06067	br	MG
0	0.04767	0.04767	na	MG
0	0.057	0.057	na	MG
0	0.05333	0.05333	na	MG
0	0.05833	0.05833	br	MG
0	0.06767	0.06767	br	MG
0	0.06067	0.06067	br	MG
0	0.072	0.072	br	MG
0	0.06733	0.06733	br	MG
0	0.06233	0.06233	br	MG
0	0.046	0.046	CR	MG
0	0.04633	0.04633	CR	MG
0	0.043	0.043	CR	MG
0	0.06167	0.06167	CR	MG
0	0.066	0.066	CR	MG
0	0.07167	0.07167	CR	MG
0	0.05867	0.05867	mo	MG
0	0.056	0.056	mo	MG
0	0.06167	0.06167	mo	MG
0	0.055	0.055	ve	MG
0	0.06367	0.06367	ve	MG
0	0.065	0.065	ve	MG
0	0.053	0.053	mo	MG
0	0.05633	0.05633	mo	MG
0	0.057	0.057	mo	MG
0	0.04467	0.04467	mo	MG
0	0.04033	0.04033	mo	MG
0	0.04867	0.04867	mo	MG
0	0.04467	0.04467	CR	MG
0	0.04433	0.04433	CR	MG
0	0.05767	0.05767	CR	MG
0	0.017	0.017	BL	MG
0	0.01967	0.01967	BL	MG
0	0.01633	0.01633	BL	MG
0	0.01767	0.01767	BL	MG
0	0.01767	0.01767	BL	MG
0	0.01667	0.01667	BL	MG
0	0.06833	0.06833	br	MG
0	0.065	0.065	br	MG
0	0.061	0.061	br	MG
0	0.055	0.055	br	MG
0	0.05367	0.05367	br	MG
0	0.05333	0.05333	br	MG
0	0.058	0.058	br	MG
0	0.05967	0.05967	br	MG
0	0.04333	0.04333	br	MG
0	0.05633	0.05633	ST	MG
0	0.06033	0.06033	ST	MG
0	0.043	0.043	ST	MG
0	0.042	0.042	we	MG
0	0.038	0.038	we	MG
0	0.05167	0.05167	we	MG
0	0.045	0.045	we	MG
0	0.07633	0.07633	we	MG
0	0.075	0.075	we	MG
0	0.05867	0.05867	we	MG
0	0.05	0.05	we	MG
0	0.054	0.054	we	MG
0	0.03867	0.03867	we	MG
0	0.04533	0.04533	we	MG
0	0.03867	0.03867	we	MG
0	0.05	0.05	mo	MG
0	0.04667	0.04667	mo	MG
0	0.05333	0.05333	mo	MG
0.0064	0.05307	0.04667	na	SO
0.0057	0.05803	0.05233	na	SO
-0.0007	0.03963	0.04033	na	SO
0.0027	0.0557	0.053	br	SO
-0.0027	0.0453	0.048	br	SO
-0.0023	0.05037	0.05267	br	SO
-0.003	0.05067	0.05367	CR	SO
-0.0034	0.04393	0.04733	CR	SO
0.0007	0.04737	0.04667	CR	SO
-0.0134	0.03593	0.04933	ST	SO
-0.0277	0.04597	0.07367	ST	SO
-0.0197	0.05497	0.07467	ST	SO
-0.019	0.04733	0.06633	we	SO
-0.0184	0.04527	0.06367	we	SO
-0.0157	0.0433	0.059	we	SO
0.00233	0.02766	0.02533	bo	SO
-0.00566	0.04401	0.04967	bo	SO
-0.007	0.04467	0.05167	bo	SO
0.0027	0.06537	0.06267	we	SO
-0.0213	0.0457	0.067	we	SO
-0.0177	0.04263	0.06033	we	SO
0.014	0.04067	0.02667	CR	SO
0.0096	0.03327	0.02367	CR	SO
0.018	0.04333	0.02533	CR	SO
-0.012	0.04667	0.05867	we	SO
-0.009	0.04567	0.05467	we	SO
-0.014	0.04267	0.05667	we	SO
-0.0043	0.04503	0.04933	bo	SO
-0.0007	0.04463	0.04533	bo	SO
-0.0046	0.04507	0.04967	bo	SO
0.001	0.038	0.037	ju	SO
0.0097	0.0287	0.019	ju	SO
0.009	0.03233	0.02333	ju	SO
-0.003	0.05333	0.05633	br	SO
-0.0026	0.04907	0.05167	br	SO
0.0023	0.05197	0.04967	br	SO
0.001	0.046	0.045	na	SO
-0.005	0.04567	0.05067	na	SO
0.009	0.04367	0.03467	na	SO
-0.0044	0.0486	0.053	br	SO
-0.0024	0.0506	0.053	br	SO
0.0087	0.0477	0.039	br	SO
-0.0026	0.0534	0.056	br	SO
-0.0023	0.05337	0.05567	br	SO
0.003	0.04533	0.04233	br	SO
-0.0033	0.0527	0.056	CR	SO
0.001	0.04133	0.04033	CR	SO
-0.011	0.035	0.046	CR	SO
0.006	0.04267	0.03667	CR	SO
0.011	0.04167	0.03067	CR	SO
-0.0007	0.03963	0.04033	CR	SO
-0.0026	0.0344	0.037	CR	SO
-0.007	0.03233	0.03933	CR	SO
-0.007	0.03467	0.04167	CR	SO
0.0003	0.0193	0.019	BL	SO
0.0007	0.02403	0.02333	BL	SO
0.0016	0.0216	0.02	BL	SO
0.0014	0.01907	0.01767	BL	SO
0.0033	0.0183	0.015	BL	SO
0.0043	0.01897	0.01467	BL	SO
-0.0067	0.04763	0.05433	br	SO
-0.005	0.044	0.049	br	SO
0.0007	0.04837	0.04767	br	SO
-0.0067	0.04363	0.05033	br	SO
-0.007	0.04	0.047	br	SO
-0.0077	0.0493	0.057	br	SO
-0.0074	0.04493	0.05233	br	SO
-0.0013	0.0457	0.047	br	SO
-0.01	0.045	0.055	br	SO
-0.0216	0.04373	0.06533	we	SO
-0.0127	0.04463	0.05733	we	SO
-0.016	0.04767	0.06367	we	SO
-0.0213	0.0377	0.059	we	SO
-0.018	0.04367	0.06167	we	SO
-0.0077	0.04197	0.04967	we	SO
-0.006	0.03167	0.03767	we	SO
-0.005	0.03633	0.04133	we	SO
-0.004	0.036	0.04	we	SO
0.0533	0.10763	0.05433	mo	TA
0.0473	0.09563	0.04833	mo	TA
0.075	0.13567	0.06067	ve	TA
0.0683	0.14397	0.07567	ve	TA
0.0664	0.16373	0.09733	ve	TA
0.048	0.09933	0.05133	mo	TA
0.0437	0.09803	0.05433	mo	TA
0.0443	0.11197	0.06767	mo	TA
0.0534	0.11107	0.05767	ju	TA
0.05	0.09833	0.04833	ju	TA
0.05533	0.11366	0.05833	mo	TA
0.052	0.11967	0.06767	mo	TA
0.068	0.13967	0.07167	ve	TA
0.064	0.14933	0.08533	ve	TA
0.066	0.163	0.097	ve	TA
0.051	0.09067	0.03967	mo	TA
0.0447	0.1027	0.058	mo	TA
0.0456	0.0946	0.049	mo	TA
0.0453	0.0903	0.045	mo	TA
0.0534	0.1004	0.047	mo	TA
0.088	0.122	0.034	CR	VA
0.089	0.12633	0.03733	CR	VA
0.0813	0.12363	0.04233	CR	VA
0.013	0.027	0.014	bo	VA
0.063	0.11467	0.05167	CR	VA
0.0757	0.11837	0.04267	CR	VA
0.0773	0.1213	0.044	CR	VA
0.0883	0.13363	0.04533	CR	VA
0.083	0.12733	0.04433	CR	VA
0.066	0.103	0.037	ve	VA
0.07	0.10467	0.03467	ve	VA
0.071	0.10033	0.02933	ve	VA
0.0504	0.12673	0.07633	br	VA
0.0753	0.13163	0.05633	br	VA
0.0876	0.12993	0.04233	br	VA
0.093	0.13633	0.04333	br	VA
0.0774	0.11107	0.03367	br	VA
