# Supplementary material for: Emergence of Extreme Paw Accelerations During Cat Paw Shaking: Interactions of Spinal Central Pattern Generator, Hindlimb Mechanics and Muscle Length-Depended Feedback
Source: Front Integr Neurosci. 2022 Mar 30;16:810139. doi: 10.3389/fnint.2022.810139 (PMC9007247; doi:10.3389/fnint.2022.810139)
Supplement: Supplementary file 2 [file Data_Sheet_2.zip › Mechanics_Joint_5Cats.xlsx]

## Sheet: Sheet1
Page 'Mechanics_Joint_5Cats' contains the following mechanical
characteristics of paw-shake cycles of 5 cats:
Cat
Trial - Trial #
Cycle - Cycle #
Joint -- Hip, Knee, Ankle, MCP (metatarsophalangeal)
VelMax_rad/s -- Maximum angular velocity
VelMin_rad/s -- Minimum angular velocity
MomMax_Nm -- Maximum muscle moment
MomMin_Nm -- Minimum muscle moment
PowerMax_W -- Maximum joint power
PowerMin_W -- Minimum joint power
AngleMax_deg -- Maximum joint angle
AngleMin_deg -- Minimum joint angle
CycTime_s -- Cycle time

## Sheet: Mechanics_Joint_5Cats
Cat	Trial	Cycle	Joint	VelMax_rad/s	VelMin_rad/s	MomMax_Nm	MomMin_Nm	PowerMax_W	PowerMin_W	AngleMax_ang	AngleMin_ang	CycTime_s
BO	BO_pre_3-25-14a_5a	3	Hip	6.759	-8.94134	0.383597	-0.508267	3.50576	-1.98282	97.4992	82.376	0.10693
BO	BO_pre_3-25-14a_5a	3	Knee	3.69599	-4.19369	0.0788064	-0.277057	0.115397	-0.852102	62.7381	53.8003	0.10693
BO	BO_pre_3-25-14a_5a	3	Ankle	12.0387	-14.2904	0.0657141	-0.0929964	0.99594	-0.356057	109.115	87.0235	0.10693
BO	BO_pre_3-25-14a_5a	3	MP	38.8427	-20.4283	0.00558935	-0.00540478	0.0137439	-0.208687	215.852	149.857	0.10693
BO	BO_pre_3-25-14a_5a	4	Hip	6.78801	-8.64695	0.393377	-0.441288	2.35028	-1.45515	103.834	88.119	0.110963
BO	BO_pre_3-25-14a_5a	4	Knee	3.74744	-4.64299	0.0734689	-0.22521	0.00935373	-0.716407	60.9931	51.4466	0.110963
BO	BO_pre_3-25-14a_5a	4	Ankle	12.8213	-13.4737	0.0635642	-0.0854947	0.656865	-0.471276	124.964	94.431	0.110963
BO	BO_pre_3-25-14a_5a	4	MP	31.7234	-22.0741	0.00565695	-0.00795116	0.0209842	-0.24585	209.269	153.861	0.110963
BO	BO_pre_3-25-14a_5a	5	Hip	6.32482	-7.48973	0.350086	-0.410441	2.30407	-1.05811	104.059	85.7921	0.132243
BO	BO_pre_3-25-14a_5a	5	Knee	13.004	-6.30751	0.15716	-0.350045	0.85234	-3.08596	71.8799	45.1576	0.132243
BO	BO_pre_3-25-14a_5a	5	Ankle	14.4428	-15.5105	0.0528335	-0.0725909	0.889618	-0.345766	123.673	81.8521	0.132243
BO	BO_pre_3-25-14a_5a	5	MP	39.0254	-16.8448	0.00511431	-0.00380046	0.02091	-0.146788	225.232	158.421	0.132243
BO	BO_pre_3-25-14a_5a	6	Hip	5.01623	-5.61296	0.389193	-0.337918	1.70817	-0.624537	101.987	89.1235	0.127186
BO	BO_pre_3-25-14a_5a	6	Knee	12.9643	-7.28635	0.197006	-0.350762	1.74148	-2.61518	80.0003	54.7926	0.127186
BO	BO_pre_3-25-14a_5a	6	Ankle	11.9404	-12.7156	0.0659176	-0.0524671	0.781896	-0.261199	118.36	79.7689	0.127186
BO	BO_pre_3-25-14a_5a	6	MP	29.8356	-17.1226	0.00611975	-0.00532071	0.0187344	-0.142399	224.131	162.934	0.127186
BO	BO_pre_3-25-14a_8a	3	Hip	3.57889	-5.64873	0.390846	-0.453746	1.60545	-1.03419	120.753	112.778	0.0854848
BO	BO_pre_3-25-14a_8a	3	Knee	4.91738	-2.24212	0.0278192	-0.154089	0.284563	-0.2084	70.6285	62.6039	0.0854848
BO	BO_pre_3-25-14a_8a	3	Ankle	12.8842	-12.186	0.0578359	-0.0720902	0.412248	-0.51199	125.434	102.686	0.0854848
BO	BO_pre_3-25-14a_8a	3	MP	26.9071	-29.1785	0.00586309	-0.00630991	0.010848	-0.169261	232.751	168.21	0.0854848
BO	BO_pre_3-25-14a_8a	4	Hip	5.28958	-6.50341	0.420078	-0.659756	2.35968	-1.45786	123.08	110.928	0.102174
BO	BO_pre_3-25-14a_8a	4	Knee	2.91527	-1.85527	0.0712966	-0.260974	0.157072	-0.336265	73.6102	68.9679	0.102174
BO	BO_pre_3-25-14a_8a	4	Ankle	14.7558	-12.3057	0.0612298	-0.0961849	0.628126	-0.667948	132.494	104.811	0.102174
BO	BO_pre_3-25-14a_8a	4	MP	12.5219	-14.9303	0.00656515	-0.00953617	0.0326065	-0.112684	206.733	178.917	0.102174
BO	BO_pre_3-25-14a_8a	5	Hip	6.50774	-5.86766	0.528372	-0.659002	2.24338	-1.68385	123.789	108.882	0.10669
BO	BO_pre_3-25-14a_8a	5	Knee	1.91441	-1.81545	0.110098	-0.267721	0.313559	-0.183016	74.3065	68.9226	0.10669
BO	BO_pre_3-25-14a_8a	5	Ankle	13.7461	-8.54087	0.0701773	-0.0975528	0.605297	-0.672615	131.121	104.608	0.10669
BO	BO_pre_3-25-14a_8a	5	MP	14.8009	-9.32936	0.00731655	-0.00774578	0.0309608	-0.109579	196.549	170.116	0.10669
BO	BO_pre_3-25-14a_8a	6	Hip	6.51425	-7.34383	0.400665	-0.699143	2.99635	-1.66301	120.208	101.97	0.129439
BO	BO_pre_3-25-14a_8a	6	Knee	3.9166	-3.13946	0.0849982	-0.343422	0.0237239	-1.08207	75.511	65.1603	0.129439
BO	BO_pre_3-25-14a_8a	6	Ankle	13.6231	-14.1207	0.0511643	-0.103818	1.09398	-0.551228	122.572	87.892	0.129439
BO	BO_pre_3-25-14a_8a	6	MP	26.5366	-12.6016	0.00471363	-0.00822306	0.0533685	-0.14621	229.33	182.958	0.129439
JU	JU_pre_44b	6	Hip	1.20537	-2.8185	0.259053	-0.212265	0.21734	-0.265487	102.467	96.3971	0.0991416
JU	JU_pre_44b	6	Knee	12.827	-14.5532	0.284368	-0.354989	2.96734	-1.69285	85.7125	57.9149	0.0991416
JU	JU_pre_44b	6	Ankle	15.7735	-11.7426	0.0947745	-0.0762404	0.29794	-1.03518	145.367	115.262	0.0991416
JU	JU_pre_44b	6	MP	12.2696	-7.49773	0.0079402	-0.00444713	0.0212365	-0.0538124	188.184	163.621	0.0991416
JU	JU_pre_44b	7	Hip	2.41197	-2.06593	0.291596	-0.151222	0.0439286	-0.575164	104.324	98.6314	0.104097
JU	JU_pre_44b	7	Knee	9.90312	-12.1246	0.252402	-0.323948	2.50987	-1.36141	83.361	58.0335	0.104097
JU	JU_pre_44b	7	Ankle	17.0061	-9.80885	0.0908221	-0.0669508	0.428677	-0.738767	143.023	107.777	0.104097
JU	JU_pre_44b	7	MP	6.78772	-6.5456	0.00712812	-0.0047044	0.0145348	-0.0413162	184.503	166.337	0.104097
JU	JU_pre_44b	8	Hip	3.28425	-1.30523	0.306804	-0.236322	0.0861815	-0.772288	101.958	95.4801	0.109087
JU	JU_pre_44b	8	Knee	10.9306	-13.2278	0.237148	-0.345261	3.05947	-1.56399	85.8782	57.3912	0.109087
JU	JU_pre_44b	8	Ankle	12.2234	-9.60569	0.0897555	-0.0697516	0.388239	-0.543952	134.234	111.255	0.109087
JU	JU_pre_44b	8	MP	17.237	-11.711	0.00740528	-0.00394113	0.0233104	-0.0794145	196.859	162.812	0.109087
JU	JU_pre_48a	3	Hip	0.906781	-3.37422	0.281312	-0.218244	0.550811	-0.33871	104.894	97.0344	0.098983
JU	JU_pre_48a	3	Knee	12.9188	-13.0745	0.307178	-0.366929	2.87896	-1.75324	83.7878	54.1909	0.098983
JU	JU_pre_48a	3	Ankle	15.6601	-12.6897	0.100578	-0.0801817	0.378374	-1.17499	143.915	114.429	0.098983
JU	JU_pre_48a	3	MP	6.71315	-5.20236	0.00740162	-0.00461419	0.006411	-0.035793	189.527	171.166	0.098983
JU	JU_pre_48a	4	Hip	2.45862	-2.481	0.342376	-0.286016	0.18687	-0.592766	106.299	100.449	0.118087
JU	JU_pre_48a	4	Knee	10.5526	-9.87006	0.254072	-0.321334	1.9914	-1.47713	92.8585	61.6695	0.118087
JU	JU_pre_48a	4	Ankle	11.5085	-12.3169	0.0886924	-0.068471	0.378376	-0.71749	144.312	119.356	0.118087
JU	JU_pre_48a	4	MP	12.2062	-12.1067	0.00605154	-0.00374488	0.0213668	-0.064014	188.13	162.886	0.118087
QL	55043R	3	Hip	1.80004	-1.18557	0.255809	-0.27492	0.454173	-0.038223	103.163	99.7133	0.074617
QL	55043R	3	Knee	14.7329	-10.1973	0.229654	-0.297094	1.62057	-2.83082	97.4183	70.687	0.074617
QL	55043R	3	Ankle	3.53439	-3.92754	0.0563789	-0.0417955	0.182067	-0.0231465	118.455	111.787	0.074617
QL	55043R	3	MP	8.50734	-19.4185	0.00421527	-0.00200767	0.000969138	-0.0759594	179.185	140.274	0.074617
QL	55043R	4	Hip	0.373211	-1.98227	0.216213	-0.18431	0.361088	-0.188396	105.816	100.67	0.0704363
QL	55043R	4	Knee	17.2795	-11.2319	0.218083	-0.272854	1.53002	-3.17443	109.084	77.0529	0.0704363
QL	55043R	4	Ankle	1.36062	-4.31842	0.0522011	-0.0336156	0.0974097	-0.111528	127.61	115.981	0.0704363
QL	55043R	4	MP	18.2641	-9.93146	0.00431308	-0.00118443	0.00359315	-0.0426972	173.648	142.021	0.0704363
QL	55043R	5	Hip	1.50949	-4.11046	0.251669	-0.19337	0.773192	-0.0384751	108.624	100.825	0.0782149
QL	55043R	5	Knee	15.6727	-11.4446	0.195682	-0.237437	1.42055	-2.51969	116.79	88.1512	0.0782149
QL	55043R	5	Ankle	4.47136	-8.41266	0.0400804	-0.0291535	0.205635	-0.113265	137.687	121.072	0.0782149
QL	55043R	5	MP	30.6629	-16.8564	0.0030384	-0.00108188	0.0146088	-0.0467931	175.584	122.848	0.0782149
BL	118B_8	3	Hip	3.25308	0.730735	0.220507	-0.302057	0.272811	-0.956782	88.8601	78.6013	0.0839951
BL	118B_8	3	Knee	7.13858	-9.1228	0.228347	-0.406139	2.18767	-1.54437	80.156	67.3668	0.0839951
BL	118B_8	3	Ankle	10.6774	-9.36492	0.0611959	-0.0665516	0.586655	-0.139256	133.437	110.87	0.0839951
BL	118B_8	3	MP	51.8604	-37.3387	0.00461048	-0.00267257	0.00818938	-0.171346	224.214	133.846	0.0839951
BL	118B_8	4	Hip	2.111	-1.06025	0.316108	-0.323752	0.540712	-0.183533	80.3387	75.2179	0.0891197
BL	118B_8	4	Knee	6.69186	-8.67558	0.238641	-0.436036	1.78409	-1.60888	73.5828	60.9515	0.0891197
BL	118B_8	4	Ankle	13.5867	-14.8474	0.0780028	-0.0870054	0.766618	-0.454124	136.47	111.099	0.0891197
BL	118B_8	4	MP	26.8417	-37.5585	0.00541281	-0.00820442	0.0143729	-0.201605	221.512	140.307	0.0891197
BL	118B_8	5	Hip	2.9533	-1.0719	0.352607	-0.286524	0.831583	-0.450169	77.7812	69.0137	0.0947007
BL	118B_8	5	Knee	6.15453	-7.64096	0.222647	-0.430697	1.92632	-1.5924	69.3078	58.1424	0.0947007
BL	118B_8	5	Ankle	16.7012	-16.684	0.0855332	-0.0853197	0.715322	-0.847305	148.407	117.635	0.0947007
BL	118B_8	5	MP	35.2726	-21.7568	0.00640448	-0.00422567	0.00551674	-0.132824	201.819	136.667	0.0947007
BL	118B_8	6	Hip	1.57939	-2.2021	0.332711	-0.14708	0.363809	-0.167967	71.1548	65.3124	0.0969912
BL	118B_8	6	Knee	10.5741	-8.27746	0.239718	-0.401879	1.66389	-2.77415	68.8317	48.7752	0.0969912
BL	118B_8	6	Ankle	9.87926	-13.2937	0.0766059	-0.068013	0.506444	-0.569664	148.967	129.457	0.0969912
BL	118B_8	6	MP	56.9626	-29.0039	0.00521109	-0.00157103	0.0513051	-0.149485	204.212	99.7857	0.0969912
BL	118_53	3	Hip	5.76948	-3.7415	0.278749	-0.411192	1.07153	-1.73883	83.0476	66.7105	0.0893226
BL	118_53	3	Knee	5.97363	-3.54341	0.123149	-0.305288	0.528949	-1.46968	62.8756	51.6706	0.0893226
BL	118_53	3	Ankle	14.2017	-11.836	0.0584369	-0.0768744	0.751439	-0.318972	133.311	107.615	0.0893226
BL	118_53	3	MP	48.615	-38.1816	0.00418383	-0.00386081	0.00154838	-0.182602	229.612	143.325	0.0893226
BL	118_53	4	Hip	3.37581	-4.52026	0.316553	-0.364164	0.960312	-0.644143	74.5705	67.6281	0.0911381
BL	118_53	4	Knee	6.69468	-5.90075	0.169022	-0.315079	0.627747	-1.5676	63.9685	50.8171	0.0911381
BL	118_53	4	Ankle	15.0615	-13.2242	0.0663458	-0.0757244	0.768331	-0.297942	132.127	102.995	0.0911381
BL	118_53	4	MP	52.0074	-41.6548	0.00461578	-0.00391448	0.0173078	-0.19666	237.786	145.036	0.0911381
BL	118_53	5	Hip	3.29564	-4.77037	0.346703	-0.392931	0.775334	-0.679679	76.5211	67.7518	0.0959016
BL	118_53	5	Knee	6.31314	-6.90382	0.174872	-0.444558	1.8986	-1.60874	65.7495	54.4767	0.0959016
BL	118_53	5	Ankle	16.0798	-13.3348	0.0731051	-0.0937898	0.761572	-0.470283	140.711	110.398	0.0959016
BL	118_53	5	MP	28.0726	-32.9949	0.0055006	-0.00642467	0.00256504	-0.176265	227.168	150.622	0.0959016
BL	118_53	6	Hip	3.83647	-4.61315	0.421504	-0.394598	1.05798	-0.584252	73.9074	63.3129	0.10073
BL	118_53	6	Knee	10.273	-8.18912	0.325819	-0.492253	1.88667	-3.02658	64.7681	46.1902	0.10073
BL	118_53	6	Ankle	16.9767	-15.553	0.108671	-0.0963111	1.19276	-0.959199	147.03	115.085	0.10073
BL	118_53	6	MP	42.4735	-21.3022	0.00690584	-0.00409809	0.0140832	-0.170448	213.354	138.429	0.10073
BL	118_53	7	Hip	4.64642	-4.34526	0.365318	-0.341737	1.03668	-0.628568	72.0065	60.9223	0.112206
BL	118_53	7	Knee	11.301	-6.98377	0.263949	-0.469659	1.67665	-2.94298	66.8763	44.4399	0.112206
BL	118_53	7	Ankle	17.7902	-12.8558	0.0857684	-0.0847975	1.12868	-0.520047	147.682	105.424	0.112206
BL	118_53	7	MP	19.6838	-26.9909	0.00543807	-0.00587732	0.0110475	-0.14573	211.718	141.716	0.112206
BL	92723A	4	Hip	3.46462	-3.20687	0.197839	-0.261414	0.556773	-0.280915	63.3219	55.2748	0.0975787
BL	92723A	4	Knee	8.4118	-9.34819	0.207224	-0.452521	2.43794	-2.0859	53.1664	36.574	0.0975787
BL	92723A	4	Ankle	18.4418	-14.0252	0.0683002	-0.0922	0.736093	-1.00669	150.12	116.612	0.0975787
BL	92723A	4	MP	19.1552	-25.161	0.00223516	-0.000700189	0.0112014	-0.055382	135.074	66.5407	0.0975787
BL	92723A	5	Hip	3.35463	-3.08407	0.22835	-0.217025	0.764786	-0.139539	61.0278	53.4769	0.102772
BL	92723A	5	Knee	12.1223	-11.6848	0.305397	-0.496474	3.18279	-3.5876	60.1534	33.3327	0.102772
BL	92723A	5	Ankle	15.8934	-14.4195	0.0970755	-0.0845014	0.973708	-0.70039	151.785	119.721	0.102772
BL	92723A	5	MP	48.7833	-37.0184	0.00244484	-0.00185419	0.0206766	-0.0905394	212.862	113.663	0.102772
BL	92723B	3	Hip	2.51429	-1.72229	0.170882	-0.184357	0.416266	-0.206413	65.2714	57.9736	0.0781462
BL	92723B	3	Knee	4.9802	-10.0029	0.239162	-0.306168	1.25683	-1.17884	47.5399	38.7541	0.0781462
BL	92723B	3	Ankle	8.39713	-11.5341	0.0740569	-0.0685037	0.448897	-0.274361	131.546	116.775	0.0781462
BL	92723B	3	MP	21.5965	-29.984	0.0030654	-0.00350521	0.00215025	-0.0917961	196.672	147.159	0.0781462
BL	92723B	4	Hip	2.72805	-1.69562	0.164669	-0.233984	0.431892	-0.13154	61.7359	55.2086	0.0923591
BL	92723B	4	Knee	7.11086	-8.55552	0.263238	-0.451681	2.23416	-1.85067	49.1317	35.1979	0.0923591
BL	92723B	4	Ankle	17.7207	-16.2455	0.0881892	-0.0959554	0.927662	-0.850644	147.955	116.045	0.0923591
BL	92723B	4	MP	52.002	-32.6188	0.00345755	-0.00123414	0.0201255	-0.110184	210.534	116.418	0.0923591
BL	92723B	5	Hip	2.65696	-1.82022	0.266423	-0.179999	0.58396	-0.216409	59.0268	52.5419	0.0975911
BL	92723B	5	Knee	11.0289	-9.05698	0.330581	-0.442002	2.17673	-3.019	54.5553	31.2712	0.0975911
BL	92723B	5	Ankle	17.0475	-16.1874	0.108818	-0.0792732	1.03646	-0.879173	154.579	121.312	0.0975911
BL	92723B	5	MP	58.9918	-34.7825	0.00370182	-0.000556184	0.0343363	-0.128691	213.363	115.115	0.0975911
BL	92723C	6	Hip	0.927712	-1.58923	0.139876	-0.167496	0.0854712	-0.149046	56.9505	54.6229	0.0810009
BL	92723C	6	Knee	9.26403	-9.11439	0.237215	-0.398097	1.9292	-2.2767	68.9106	51.8509	0.0810009
BL	92723C	6	Ankle	11.6903	-9.01442	0.0536187	-0.0601711	0.550622	-0.124889	130.479	108.935	0.0810009
BL	92723C	6	MP	59.3368	-50.217	0.00327977	-0.00230676	0.0553828	-0.142163	211.867	107.058	0.0810009
BL	92723C	7	Hip	1.58707	-1.88487	0.233867	-0.155537	0.369208	-0.195982	58.3058	54.3715	0.108073
BL	92723C	7	Knee	12.7666	-11.9261	0.291868	-0.447786	3.19562	-3.4464	75.1679	47.3959	0.108073
BL	92723C	7	Ankle	13.2307	-8.88474	0.0859009	-0.0638204	0.786446	-0.402023	141.603	116.629	0.108073
BL	92723C	7	MP	54.5056	-42.2384	0.00327449	-0.00134063	0.0612234	-0.131138	208.389	111.083	0.108073
BL	92729A	3	Hip	0.937125	-0.675283	0.153221	-0.234646	0.0493037	-0.202065	59.0154	57.2748	0.088807
BL	92729A	3	Knee	10.4155	-9.92224	0.267046	-0.415728	1.8209	-2.39731	74.4413	54.6306	0.088807
BL	92729A	3	Ankle	11.1494	-10.8341	0.0602411	-0.0641102	0.600991	-0.108251	124.301	100.416	0.088807
BL	92729A	3	MP	41.2962	-33.9838	0.00397994	-0.00265471	0.00836353	-0.117576	213.245	135.849	0.088807
BL	92729A	4	Hip	1.88335	-1.76533	0.303272	-0.197631	0.268774	-0.362282	60.9011	55.9466	0.0875756
BL	92729A	4	Knee	8.07154	-8.93956	0.258161	-0.377236	1.68297	-1.78697	72.2479	56.7212	0.0875756
BL	92729A	4	Ankle	9.92344	-9.57736	0.0860313	-0.0607676	0.66394	-0.236361	125.536	108.353	0.0875756
BL	92729A	4	MP	50.8203	-39.3391	0.00499984	-0.0021245	0.012955	-0.19612	215.585	126.96	0.0875756
BL	92729A	5	Hip	1.69212	-0.554937	0.220185	-0.203374	0.233441	-0.327103	57.2622	51.9976	0.0968872
BL	92729A	5	Knee	6.28105	-8.45667	0.216733	-0.389907	1.87003	-1.22774	66.4943	53.9455	0.0968872
BL	92729A	5	Ankle	10.3966	-10.4283	0.0679649	-0.0732931	0.631419	-0.262721	127.699	109.79	0.0968872
BL	92729A	5	MP	60.9143	-30.9325	0.00369563	-0.00186746	0.0429117	-0.103837	202.797	99.2653	0.0968872
BL	92729A	6	Hip	1.89933	-3.93833	0.273474	-0.268702	0.728849	-0.215017	56.1186	50.4487	0.116015
BL	92729A	6	Knee	10.0063	-8.65966	0.238971	-0.43894	1.90093	-2.55366	63.3592	42.8597	0.116015
BL	92729A	6	Ankle	13.1176	-11.4939	0.0783486	-0.0833959	0.653537	-0.420793	141.607	111.876	0.116015
BL	92729A	6	MP	44.7722	-32.8801	0.00374445	-0.00189098	0.0254591	-0.0805816	193.586	109.227	0.116015
BL	92729B	3	Hip	2.09058	-1.14626	0.133686	-0.143907	0.20189	-0.0532978	61.743	59.0993	0.0869804
BL	92729B	3	Knee	11.6018	-5.72863	0.189168	-0.307157	1.00284	-2.28346	79.9764	56.6456	0.0869804
BL	92729B	3	Ankle	9.71685	-15.7001	0.0503319	-0.0454163	0.610088	-0.156043	120.26	91.7999	0.0869804
BL	92729B	3	MP	45.6016	-29.9271	0.00267085	-0.00244917	0.0205688	-0.100998	207.109	122.534	0.0869804
BL	92729B	4	Hip	3.39871	-1.06032	0.168071	-0.145953	0.204667	-0.461962	61.9578	53.8268	0.100102
BL	92729B	4	Knee	6.01686	-7.8468	0.131924	-0.304297	1.22469	-1.02119	77.3222	60.3133	0.100102
BL	92729B	4	Ankle	11.0075	-13.0914	0.0353001	-0.044352	0.538325	-0.0746056	121.823	92.7509	0.100102
BL	92729B	4	MP	32.6198	-25.5002	0.0019163	-0.00201039	0.000368431	-0.0565683	203.354	130.102	0.100102
BL	92729B	5	Hip	1.09089	-1.51923	0.18011	-0.104913	0.176465	-0.0398619	55.5747	52.3587	0.11159
BL	92729B	5	Knee	12.0853	-8.64697	0.215093	-0.307469	1.06189	-2.43344	72.5723	46.5595	0.11159
BL	92729B	5	Ankle	13.01	-15.2979	0.0474353	-0.0444174	0.580456	-0.0874934	119.434	90.1134	0.11159
BL	92729B	5	MP	50.3037	-21.6735	0.00333122	-0.00229771	0.0196741	-0.112748	219.572	118.861	0.11159
CO	624_62	6	Hip	2.33629	-0.34924	0.34116	-0.250562	0.423304	-0.143712	65.4154	61.6337	0.0880656
CO	624_62	6	Knee	4.74135	-6.70662	0.233288	-0.368195	1.50184	-1.11401	87.6313	76.9925	0.0880656
CO	624_62	6	Ankle	14.1544	-12.3505	0.084066	-0.0705889	0.873598	-0.268744	137.41	111.52	0.0880656
CO	624_62	6	MP	31.8553	-23.2668	0.0056603	-0.00281041	0.011443	-0.130136	201.703	146.393	0.0880656
CO	624_62	7	Hip	2.01202	-0.882673	0.366873	-0.184245	0.623185	-0.0532382	62.3227	57.8166	0.0888634
CO	624_62	7	Knee	7.05476	-7.56556	0.298587	-0.341169	1.55193	-1.52542	84.285	70.1583	0.0888634
CO	624_62	7	Ankle	14.7863	-10.9286	0.094239	-0.0672518	0.946769	-0.313458	136.159	108.88	0.0888634
CO	624_62	7	MP	34.2013	-28.3839	0.0057649	-0.00242284	0.00591544	-0.160473	203.802	144.71	0.0888634
