# Supplementary material for: Emergence of Extreme Paw Accelerations During Cat Paw Shaking: Interactions of Spinal Central Pattern Generator, Hindlimb Mechanics and Muscle Length-Depended Feedback
Source: Front Integr Neurosci. 2022 Mar 30;16:810139. doi: 10.3389/fnint.2022.810139 (PMC9007247; doi:10.3389/fnint.2022.810139)
Supplement: Supplementary file 2 [file Data_Sheet_2.zip › Segment_Energy_Model.xlsx]

## Sheet: Sheet1
Data on page 'Segment_Energy_Model' include the following
variables for 9 cycles of simulated paw shaking:
Cycle -- cycles 1 through 9
Segment -- Thigh, shank, foot, digits
PowerMax_W -- Maximum total power of forces and moments applied to the segment
PowerMin_W -- Minimum total power of forces and moments applied to the segment
EnergyMax_J -- Maximu energy of the segment
EnergyMin_J -- Minimum energy of the segment
SForcePowerMax_W -- Maximum power of joint forces
SForcePowerMin_W -- Minimum power of joint forces
SForceEnergyMax_J -- Maximum energy due to joint forces
SForceEnergyMin_J -- Minimum energy due to joint forces
MusMomentPowerMax_W -- Maximum power of muscle moments
MusMomentPowerMin_W -- Minimum power of muscle moments
MusMomentEnergyMax_J -- Maximum energy due to muscle moments
MusMomentEnergyMin_J -- Minimum energy due to muscle moments
EnergyChange_J - Total energy change
SForceEnergyChange_J - Energy change due to joint forses
MusMomentEnergyChange_J_Energy change due to muscle moments
SAngVelMax_rad/s - Maximum segmental angular velocity
SAngVelMin_rad/s - Minimum segmental angular velocity
SAngAccMax_rad^2/s - Maximum segmental angular acceleration
SAngAccMin_rad^2/s - Minimum segmental angular acceleration

## Sheet: Segment_Energy_Model
Cycle	Segment	PowerMax_W	PowerMin_W	EnergyMax_J	EnergyMin_J	SForcePowerMax_W	SForcePowerMin_W	SForceEnergyMax_J	SForceEnergyMin_J	MusMomentPowerMax_W	MusMomentPowerMin_W	MusMomentEnergyMax_J	MusMomentEnergyMin_J	EnergyChange_J	SForceEnergyChange_J	MusMomentEnergyChange_J	SAngVelMax_rad/s	SAngVelMin_rad/s	SAngAccMax_rad^2/s	SAngAccMin_rad^2/s
1	Thigh	0.580245	-0.449756	0.00233634	-0.00609356	0.41374	-1.00628	0.00701358	-0.0127816	1.58652	-0.854974	0.014858	-0.0131071	-7.95292e-05	-0.0114419	0.0113623	5.02391	-4.90953	263.766	-315.119
1	Shank	0.647639	-0.438135	0.00250174	-0.00635675	0.646664	-0.546867	0.00293742	-0.00754257	0.188682	-0.254777	0.00154505	-0.000928017	0.000450435	0.000974686	-0.000524252	1.82013	-1.76738	159.52	-304.446
1	Foot	0.167275	-0.193098	0.000957564	-0.00190706	0.321936	-0.125841	0.00597157	-0.00137325	0.0681999	-0.32608	0.000512578	-0.00570695	0.000185686	0.00588583	-0.00570015	9.27693	-7.47099	632.449	-1071.38
1	Digits	0.163238	-0.263429	0.00316485	0	0.154207	-0.106405	0.00482433	0	0.0947189	-0.224295	0.000268434	-0.0045792	0.000245129	0.00482433	-0.0045792	45.9987	-47.1258	2651.42	-3921.74
2	Thigh	0.580323	-0.449642	0.00233804	-0.00609227	0.413846	-1.00604	0.00701259	-0.0127827	1.58637	-0.855166	0.0148602	-0.0131049	-7.93056e-05	-0.0114413	0.011362	5.02378	-4.90908	263.732	-315.061
2	Shank	0.647479	-0.438217	0.00250285	-0.00635511	0.646515	-0.546788	0.00293716	-0.00754156	0.188918	-0.25483	0.00154564	-0.00092849	0.000449992	0.000974823	-0.000524831	1.81964	-1.76887	159.642	-304.8
2	Foot	0.167246	-0.193057	0.000957343	-0.00190651	0.321831	-0.125767	0.00597499	-0.00137213	0.0681834	-0.326733	0.000512377	-0.00570796	0.000185576	0.00588657	-0.005701	9.28238	-7.47435	632.25	-1072.78
2	Digits	0.163355	-0.263158	0.00316439	0	0.154085	-0.106548	0.00482304	0	0.0946715	-0.224069	0.000268661	-0.00457805	0.000244984	0.00482304	-0.00457805	45.9613	-47.1263	2653.64	-3927.17
3	Thigh	0.580462	-0.449498	0.0023361	-0.00609267	0.413685	-1.00594	0.00701109	-0.0127864	1.58641	-0.855268	0.0148608	-0.0131038	-8.31111e-05	-0.0114416	0.0113585	5.02368	-4.90833	263.722	-315.092
3	Shank	0.64745	-0.438351	0.00250424	-0.00635382	0.646486	-0.546664	0.00293662	-0.00754085	0.189204	-0.254889	0.00154643	-0.000929246	0.000449485	0.000974896	-0.000525412	1.81883	-1.7706	159.821	-305.351
3	Foot	0.167257	-0.19302	0.000957171	-0.00190584	0.321745	-0.125682	0.00598063	-0.00137075	0.0681401	-0.327758	0.000511976	-0.00570988	0.00018548	0.00588816	-0.00570268	9.29089	-7.47736	631.919	-1075.9
3	Digits	0.163469	-0.262787	0.00316323	0	0.153928	-0.106742	0.00482016	0	0.0945575	-0.223728	0.00026904	-0.00457581	0.000244356	0.00482016	-0.00457581	45.9045	-47.1192	2656.47	-3935.28
4	Thigh	0.580503	-0.449122	0.00233976	-0.00608971	0.413786	-1.00592	0.00701085	-0.0127875	1.58643	-0.855408	0.014865	-0.0131006	-8.10153e-05	-0.0114409	0.0113599	5.02363	-4.90816	263.731	-315.127
4	Shank	0.64745	-0.438674	0.00250618	-0.00635171	0.646497	-0.546383	0.00293729	-0.00753932	0.189653	-0.254879	0.00154692	-0.000929188	0.000450205	0.000975988	-0.000525783	1.81798	-1.77328	159.873	-305.532
4	Foot	0.167222	-0.192944	0.000956905	-0.00190522	0.32159	-0.125562	0.00598324	-0.00136878	0.068127	-0.328267	0.000511314	-0.00571048	0.000185138	0.00588831	-0.00570317	9.29448	-7.48229	631.521	-1077.57
4	Digits	0.163569	-0.262661	0.00316302	0	0.153682	-0.106866	0.00481918	0	0.0946062	-0.223599	0.000269565	-0.00457519	0.000243986	0.00481918	-0.00457519	45.8848	-47.1225	2658.57	-3940.46
5	Thigh	0.580391	-0.449098	0.00234058	-0.00608919	0.413664	-1.00605	0.00701047	-0.0127891	1.58644	-0.855457	0.0148665	-0.0130997	-8.10594e-05	-0.0114396	0.0113586	5.02363	-4.90767	263.723	-315.152
5	Shank	0.647453	-0.438827	0.00250717	-0.00635087	0.646507	-0.546297	0.002937	-0.00753903	0.189867	-0.255004	0.00154741	-0.000929993	0.000449152	0.000975775	-0.000526623	1.81795	-1.77463	160.015	-305.897
5	Foot	0.167207	-0.192892	0.000956911	-0.00190464	0.321515	-0.125502	0.00598684	-0.00136772	0.0681067	-0.328899	0.000511015	-0.00571177	0.000185224	0.00588953	-0.0057043	9.29957	-7.48518	631.322	-1079.67
5	Digits	0.163698	-0.262408	0.00316275	0	0.153543	-0.107011	0.0048177	0	0.0945361	-0.223316	0.000269925	-0.00457349	0.000244208	0.0048177	-0.00457349	45.8434	-47.1254	2661.03	-3944.99
6	Thigh	0.580439	-0.448926	0.00234265	-0.0060873	0.414029	-1.00598	0.00700985	-0.0127915	1.58642	-0.85562	0.0148698	-0.0130971	-8.16972e-05	-0.01144	0.0113583	5.02367	-4.90707	263.701	-315.141
6	Shank	0.647426	-0.438966	0.00250947	-0.00634884	0.646483	-0.546133	0.00293731	-0.00753771	0.190158	-0.25513	0.00154828	-0.000930605	0.000449226	0.000976459	-0.000527233	1.81771	-1.77644	160.097	-306.375
6	Foot	0.167214	-0.192859	0.000956879	-0.00190397	0.321439	-0.125418	0.00599138	-0.00136631	0.0680712	-0.329714	0.000510652	-0.00571337	0.000185268	0.00589098	-0.00570571	9.3063	-7.48832	631.011	-1082.45
6	Digits	0.163787	-0.262122	0.00316201	0	0.153391	-0.107178	0.00481528	0	0.0944654	-0.223016	0.000270161	-0.00457142	0.000243855	0.00481528	-0.00457142	45.7925	-47.1244	2663.47	-3950.91
7	Thigh	0.580315	-0.448166	0.00234221	-0.00608689	0.413692	-1.00618	0.00700733	-0.0127961	1.58649	-0.85572	0.0148724	-0.0130942	-8.52357e-05	-0.0114418	0.0113566	5.02372	-4.9067	263.707	-315.13
7	Shank	0.647434	-0.439183	0.00251208	-0.00634684	0.646495	-0.545978	0.00293808	-0.00753632	0.19052	-0.255171	0.00154898	-0.000930727	0.000449429	0.000977014	-0.000527585	1.81707	-1.77864	160.271	-306.714
7	Foot	0.167181	-0.192792	0.000956866	-0.00190318	0.321292	-0.12531	0.00599504	-0.00136449	0.0680367	-0.330346	0.000510196	-0.00571445	0.000184881	0.00589154	-0.00570666	9.31137	-7.49263	630.613	-1084.53
7	Digits	0.163891	-0.261904	0.00316112	0	0.153194	-0.107307	0.00481346	0	0.09446	-0.222801	0.000270524	-0.00457022	0.000243238	0.00481346	-0.00457022	45.7605	-47.1206	2665.81	-3957.06
8	Thigh	0.580537	-0.447956	0.0023461	-0.00608471	0.41404	-1.00601	0.00700631	-0.012797	1.58655	-0.855886	0.0148773	-0.013091	-8.15553e-05	-0.0114411	0.0113596	5.02379	-4.90646	263.705	-315.178
8	Shank	0.647413	-0.43939	0.00251424	-0.0063449	0.646485	-0.545857	0.00293884	-0.00753482	0.19081	-0.25522	0.00154943	-0.000930872	0.000450287	0.000978442	-0.000528155	1.81674	-1.78035	160.321	-306.925
8	Foot	0.167169	-0.192738	0.000957197	-0.00190234	0.321182	-0.125203	0.00599718	-0.00136291	0.0680262	-0.330761	0.000509734	-0.00571463	0.000185138	0.00589187	-0.00570674	9.31407	-7.49624	630.405	-1085.93
8	Digits	0.164004	-0.261813	0.00316151	0	0.153015	-0.107417	0.00481264	0	0.0944801	-0.222674	0.000270974	-0.00456934	0.000243298	0.00481264	-0.00456934	45.7377	-47.1258	2667.69	-3960.26
9	Thigh	0.580571	-0.448267	0.00234802	-0.00608414	0.414195	-1.00602	0.00700629	-0.0127961	1.58659	-0.855993	0.0148782	-0.0130904	-7.92846e-05	-0.0114373	0.011358	5.02371	-4.90596	263.684	-315.187
9	Shank	0.647408	-0.43949	0.00251493	-0.00634407	0.646488	-0.545704	0.00293799	-0.00753455	0.190965	-0.255213	0.00154991	-0.000931069	0.000449361	0.000977611	-0.00052825	1.81604	-1.78138	160.412	-307.213
9	Foot	0.167178	-0.192695	0.000957373	-0.00190183	0.321118	-0.125158	0.00600014	-0.00136206	0.0680065	-0.331389	0.000509535	-0.00571483	0.000185563	0.00589235	-0.00570679	9.3192	-7.49848	630.128	-1088.1
9	Digits	0.164087	-0.261581	0.00316188	0	0.152898	-0.107564	0.00481176	0	0.094445	-0.22249	0.000271097	-0.00456781	0.000243952	0.00481176	-0.00456781	45.7062	-47.1268	2669.84	-3965.47
